# Supplementary material for: Genome-Scale Metabolic Modeling Combined with Transcriptome Profiling Provides Mechanistic Understanding of Streptococcus thermophilus CH8 Metabolism
Source: Appl Environ Microbiol. 2022 Aug 4;88(16):e00780-22. doi: 10.1128/aem.00780-22 (PMC9477255; doi:10.1128/aem.00780-22)
Supplement: Supplemental file 3 — Table S1. Download aem.00780-22-s0002.xlsx, XLSX file, 1.3 MB [file aem.00780-22-s0002.xlsx]

## Sheet: Ortholog_matrix
Index	Strains	CH8_PGAP	LMG 18311	CNRZ1066	LMD-9	ND03	JIM 8232	MN-ZLW-002	MTCC 5461	MTCC 5460	DGCC 7710	M17PTZA496	TH1435	TH1436	MTH17CL396	TH982	TH1477	ASCC 1275	1F8CT	TH985	SMQ-301	MN-BM-A02	KLDS3.1012	MN-BM-A01	C106	S9	St1-WT	St1-GS-2	KLDS SM	CS8	KLDS 3.1003	ND07	UC8547del3	UC8547	APC151	ACA-DC 2	CH8	CH8_PGAP	LMG 18311	CNRZ1066	LMD-9	ND03	JIM 8232	MN-ZLW-002	MTCC 5461	MTCC 5460	DGCC 7710	M17PTZA496	TH1435
1	35	CH8_PGAP_05460	WP_002950885.1	WP_002950885.1	WP_002950885.1	WP_014608362.1	WP_002950885.1	WP_002950885.1	WP_002950885.1	WP_002950885.1	WP_002950885.1	WP_002950885.1	WP_002950885.1	WP_002950885.1	WP_002950885.1	WP_002950885.1	WP_002950885.1	WP_002950885.1	WP_002950885.1	WP_002950885.1	WP_002950885.1	WP_002950885.1	WP_014608362.1	WP_002950885.1	WP_002950885.1	WP_002950885.1	WP_002950885.1	WP_002950885.1	WP_002950885.1	WP_002950885.1	WP_002950885.1	WP_002950885.1	WP_002950885.1	WP_002950885.1	WP_014608362.1	WP_002950885.1	4-oxalocrotonate tautomerase (EC 5.3.2.-); Xylose transport system permease protein xylH	tautomerase	4-oxalocrotonate tautomerase	4-oxalocrotonate tautomerase	4-oxalocrotonate tautomerase	4-oxalocrotonate tautomerase	4-oxalocrotonate tautomerase	4-oxalocrotonate tautomerase	4-oxalocrotonate tautomerase	4-oxalocrotonate tautomerase	4-oxalocrotonate tautomerase	4-oxalocrotonate tautomerase	4-oxalocrotonate tautomerase
2	35	CH8_PGAP_05900	WP_002951008.1	WP_002951008.1	WP_002951008.1	WP_002951008.1	WP_002951008.1	WP_002951008.1	WP_002951008.1	WP_002951008.1	WP_002951008.1	WP_002951008.1	WP_002951008.1	WP_002951008.1	WP_002951008.1	WP_002951008.1	WP_002951008.1	WP_002951008.1	WP_002951008.1	WP_002951008.1	WP_002951008.1	WP_002951008.1	WP_002951008.1	WP_002951008.1	WP_002951008.1	WP_002951008.1	WP_002951008.1	WP_002951008.1	WP_002951008.1	WP_002951008.1	WP_002951008.1	WP_002951008.1	WP_002951008.1	WP_002951008.1	WP_002951008.1	WP_002951008.1	Exodeoxyribonuclease VII small subunit (EC 3.1.11.6)	exodeoxyribonuclease 7 small subunit	exodeoxyribonuclease VII small subunit	exodeoxyribonuclease VII small subunit	exodeoxyribonuclease VII small subunit	exodeoxyribonuclease VII small subunit	exodeoxyribonuclease VII small subunit	exodeoxyribonuclease VII small subunit	exodeoxyribonuclease VII small subunit	exodeoxyribonuclease VII small subunit	exodeoxyribonuclease VII small subunit	exodeoxyribonuclease VII small subunit	exodeoxyribonuclease VII small subunit
3	35	CH8_PGAP_09565	WP_002887066.1	WP_002887066.1	WP_002887066.1	WP_002887066.1	WP_002887066.1	WP_002887066.1	WP_002887066.1	WP_002887066.1	WP_002887066.1	WP_002887066.1	WP_002887066.1	WP_002887066.1	WP_002887066.1	WP_002887066.1	WP_002887066.1	WP_002887066.1	WP_002887066.1	WP_002887066.1	WP_002887066.1	WP_002887066.1	WP_002887066.1	WP_002887066.1	WP_002887066.1	WP_002887066.1	WP_002887066.1	WP_002887066.1	WP_002887066.1	WP_002887066.1	WP_002887066.1	WP_002887066.1	WP_002887066.1	WP_002887066.1	WP_002887066.1	WP_002887066.1	LSU ribosomal protein L23p (L23Ae)	50S ribosomal protein L23	50S ribosomal protein L23	50S ribosomal protein L23	50S ribosomal protein L23	50S ribosomal protein L23	50S ribosomal protein L23	50S ribosomal protein L23	50S ribosomal protein L23	50S ribosomal protein L23	50S ribosomal protein L23	50S ribosomal protein L23	50S ribosomal protein L23
4	35	CH8_PGAP_01765	WP_002947460.1	WP_002947460.1	WP_002947460.1	WP_002947460.1	WP_002947460.1	WP_002947460.1	WP_002947460.1	WP_002947460.1	WP_002947460.1	WP_002947460.1	WP_002947460.1	WP_002947460.1	WP_002947460.1	WP_002947460.1	WP_002947460.1	WP_002947460.1	WP_002947460.1	WP_002947460.1	WP_002947460.1	WP_002947460.1	WP_002947460.1	WP_002947460.1	WP_002947460.1	WP_002947460.1	WP_002947460.1	WP_002947460.1	WP_002947460.1	WP_002947460.1	WP_002947460.1	WP_002947460.1	WP_002947460.1	WP_002947460.1	WP_002947460.1	WP_002947460.1	ribosomal protein L7Ae family protein	hypothetical protein	YlxQ-related RNA-binding protein	YlxQ-related RNA-binding protein	YlxQ-related RNA-binding protein	YlxQ-related RNA-binding protein	YlxQ-related RNA-binding protein	YlxQ-related RNA-binding protein	YlxQ-related RNA-binding protein	YlxQ-related RNA-binding protein	YlxQ-related RNA-binding protein	YlxQ-related RNA-binding protein	YlxQ-related RNA-binding protein
5	35	CH8_PGAP_07320	WP_002953361.1	WP_002953361.1	WP_002953361.1	WP_014608585.1	WP_002953361.1	WP_014608585.1	WP_002953361.1	WP_002953361.1	WP_002953361.1	WP_002953361.1	WP_002953361.1	WP_014608585.1	WP_002953361.1	WP_002953361.1	WP_002953361.1	WP_002953361.1	WP_002953361.1	WP_002953361.1	WP_002953361.1	WP_002953361.1	WP_014608585.1	WP_014608585.1	WP_002953361.1	WP_002953361.1	WP_002953361.1	WP_002953361.1	WP_002953361.1	WP_002953361.1	WP_002953361.1	WP_002953361.1	WP_002953361.1	WP_002953361.1	WP_014608585.1	WP_002953361.1	FIG01114098: hypothetical protein	GTPase	hypothetical protein	hypothetical protein	hypothetical protein	hypothetical protein	hypothetical protein	hypothetical protein	hypothetical protein	hypothetical protein	hypothetical protein	hypothetical protein	hypothetical protein
6	35	CH8_PGAP_07830	WP_011226435.1	WP_011226435.1	WP_011226435.1	WP_011226435.1	WP_011226435.1	WP_024010047.1	WP_002951651.1	WP_002951651.1	WP_011226435.1	WP_023909890.1	WP_023909890.1	WP_024010047.1	WP_011226435.1	WP_011226435.1	WP_011226435.1	WP_011226435.1	WP_023909890.1	WP_011226435.1	WP_011226435.1	WP_011226435.1	WP_011226435.1	WP_024010047.1	WP_011226435.1	WP_011226435.1	WP_011226435.1	WP_011226435.1	WP_011226435.1	WP_011226435.1	WP_196767748.1	WP_011226435.1	WP_011226435.1	WP_011226435.1	WP_011226435.1	WP_011226435.1	Dihydroxy-acid dehydratase (EC 4.2.1.9)	dihydroxy-acid dehydratase	dihydroxy-acid dehydratase	dihydroxy-acid dehydratase	dihydroxy-acid dehydratase	dihydroxy-acid dehydratase	dihydroxy-acid dehydratase	dihydroxy-acid dehydratase	dihydroxy-acid dehydratase	dihydroxy-acid dehydratase	dihydroxy-acid dehydratase	dihydroxy-acid dehydratase	dihydroxy-acid dehydratase
7	35	CH8_PGAP_00345	WP_024704313.1	WP_024704313.1	WP_024704313.1	WP_024704313.1	WP_024704313.1	WP_024704313.1	WP_024704313.1	WP_024704313.1	WP_024704313.1	WP_024704313.1	WP_024704313.1	WP_024704313.1	WP_024704313.1	WP_024704313.1	WP_174435150.1	WP_024704313.1	WP_024704313.1	WP_024704313.1	WP_024704313.1	WP_024704313.1	WP_024704313.1	WP_024704313.1	WP_024704313.1	WP_024704313.1	WP_024704313.1	WP_024704313.1	WP_024704313.1	WP_024704313.1	WP_196767758.1	WP_024704313.1	WP_024704313.1	WP_024704313.1	WP_024704313.1	WP_172838687.1	Arginine pathway regulatory protein ArgR, repressor of arg regulon	arginine repressor	arginine repressor	arginine repressor	arginine repressor	arginine repressor	arginine repressor	arginine repressor	arginine repressor	arginine repressor	arginine repressor	arginine repressor	arginine repressor
8	35	CH8_PGAP_01735	WP_002949675.1	WP_002949675.1	WP_002949675.1	WP_002949675.1	WP_002949675.1	WP_002949675.1	WP_002949675.1	WP_002949675.1	WP_002949675.1	WP_002949675.1	WP_002949675.1	WP_002949675.1	WP_002949675.1	WP_002949675.1	WP_002949675.1	WP_002949675.1	WP_002949675.1	WP_002949675.1	WP_002949675.1	WP_002949675.1	WP_002949675.1	WP_002949675.1	WP_002949675.1	WP_002949675.1	WP_002949675.1	WP_002949675.1	WP_002949675.1	WP_002949675.1	WP_002949675.1	WP_002949675.1	WP_002949675.1	WP_002949675.1	WP_002949675.1	WP_002949675.1	TsaE protein, required for threonylcarbamoyladenosine t(6)A37 formation in tRNA	tRNA (adenosine(37)-N6)-threonylcarbamoyltransferase complex ATPase subunit type 1 TsaE	tRNA (adenosine(37)-N6)-threonylcarbamoyltransferase complex ATPase subunit type 1 TsaE	tRNA (adenosine(37)-N6)-threonylcarbamoyltransferase complex ATPase subunit type 1 TsaE	tRNA (adenosine(37)-N6)-threonylcarbamoyltransferase complex ATPase subunit type 1 TsaE	tRNA (adenosine(37)-N6)-threonylcarbamoyltransferase complex ATPase subunit type 1 TsaE	tRNA (adenosine(37)-N6)-threonylcarbamoyltransferase complex ATPase subunit type 1 TsaE	tRNA (adenosine(37)-N6)-threonylcarbamoyltransferase complex ATPase subunit type 1 TsaE	tRNA (adenosine(37)-N6)-threonylcarbamoyltransferase complex ATPase subunit type 1 TsaE	tRNA (adenosine(37)-N6)-threonylcarbamoyltransferase complex ATPase subunit type 1 TsaE	tRNA (adenosine(37)-N6)-threonylcarbamoyltransferase complex ATPase subunit type 1 TsaE	tRNA (adenosine(37)-N6)-threonylcarbamoyltransferase complex ATPase subunit type 1 TsaE	tRNA (adenosine(37)-N6)-threonylcarbamoyltransferase complex ATPase subunit type 1 TsaE
9	35	CH8_PGAP_01775	WP_002949692.1	WP_002949692.1	WP_002949692.1	WP_002949692.1	WP_002949692.1	WP_002949692.1	WP_002949692.1	WP_002949692.1	WP_002949692.1	WP_002949692.1	WP_002949692.1	WP_002949692.1	WP_002949692.1	WP_002949692.1	WP_002949692.1	WP_002949692.1	WP_002949692.1	WP_002949692.1	WP_002949692.1	WP_002949692.1	WP_002949692.1	WP_002949692.1	WP_002949692.1	WP_002949692.1	WP_002949692.1	WP_002949692.1	WP_002949692.1	WP_002949692.1	WP_002949692.1	WP_002949692.1	WP_002949692.1	WP_002949692.1	WP_002949692.1	WP_002949692.1	Ribosome-binding factor A	ribosome-binding factor A	30S ribosome-binding factor RbfA	30S ribosome-binding factor RbfA	30S ribosome-binding factor RbfA	30S ribosome-binding factor RbfA	30S ribosome-binding factor RbfA	30S ribosome-binding factor RbfA	30S ribosome-binding factor RbfA	30S ribosome-binding factor RbfA	30S ribosome-binding factor RbfA	30S ribosome-binding factor RbfA	30S ribosome-binding factor RbfA
10	35	CH8_PGAP_03210	WP_002950240.1	WP_002950240.1	WP_002950240.1	WP_002950240.1	WP_002950240.1	WP_002950240.1	WP_002950240.1	WP_002950240.1	WP_002950240.1	WP_002950240.1	WP_002950240.1	WP_002950240.1	WP_002950240.1	WP_002950240.1	WP_002950240.1	WP_002950240.1	WP_002950240.1	WP_084831033.1	WP_002950240.1	WP_002950240.1	WP_002950240.1	WP_002950240.1	WP_002950240.1	WP_002950240.1	WP_002950240.1	WP_002950240.1	WP_064784301.1	WP_002950240.1	WP_002950240.1	WP_002950240.1	WP_002950240.1	WP_002950240.1	WP_002950240.1	WP_002950240.1	tmRNA-binding protein SmpB	SsrA-binding protein	SsrA-binding protein SmpB	SsrA-binding protein SmpB	SsrA-binding protein SmpB	SsrA-binding protein SmpB	SsrA-binding protein SmpB	SsrA-binding protein SmpB	SsrA-binding protein SmpB	SsrA-binding protein SmpB	SsrA-binding protein SmpB	SsrA-binding protein SmpB	SsrA-binding protein SmpB
11	35	CH8_PGAP_03770	WP_002950368.1	WP_002950368.1	WP_002950368.1	WP_002950368.1	WP_002950368.1	WP_002950368.1	WP_002950368.1	WP_002950368.1	WP_002950368.1	WP_002950368.1	WP_023909553.1	WP_002950368.1	WP_002950368.1	WP_002950368.1	WP_002950368.1	WP_002950368.1	WP_002950368.1	WP_002950368.1	WP_002950368.1	WP_002950368.1	WP_002950368.1	WP_002950368.1	WP_002950368.1	WP_002950368.1	WP_002950368.1	WP_002950368.1	WP_002950368.1	WP_002950368.1	WP_065973083.1	WP_002950368.1	WP_002950368.1	WP_002950368.1	WP_002950368.1	WP_002950368.1	Additional lipoprotein component of predicted cobalamin ECF transporter	DUF4430 domain-containing protein	DUF4430 domain-containing protein	DUF4430 domain-containing protein	DUF4430 domain-containing protein	DUF4430 domain-containing protein	DUF4430 domain-containing protein	DUF4430 domain-containing protein	DUF4430 domain-containing protein	DUF4430 domain-containing protein	DUF4430 domain-containing protein	DUF4430 domain-containing protein	DUF4430 domain-containing protein
12	35	CH8_PGAP_05570	WP_002953113.1	WP_002953113.1	WP_002953113.1	WP_002953113.1	WP_002953113.1	WP_002953113.1	WP_002953113.1	WP_002953113.1	WP_002953113.1	WP_084828860.1	WP_002953113.1	WP_002953113.1	WP_084828860.1	WP_002953113.1	WP_002953113.1	WP_002953113.1	WP_002953113.1	WP_002953113.1	WP_002953113.1	WP_002953113.1	WP_002953113.1	WP_002953113.1	WP_002953113.1	WP_002953113.1	WP_002953113.1	WP_002953113.1	WP_002953113.1	WP_002953113.1	WP_002953113.1	WP_002953113.1	WP_002953113.1	WP_002953113.1	WP_002953113.1	WP_002953113.1	FIG01114378: hypothetical protein	DUF1934 domain-containing protein	DUF1934 domain-containing protein	DUF1934 domain-containing protein	DUF1934 domain-containing protein	DUF1934 domain-containing protein	DUF1934 domain-containing protein	DUF1934 domain-containing protein	DUF1934 domain-containing protein	DUF1934 domain-containing protein	DUF1934 domain-containing protein	DUF1934 domain-containing protein	DUF1934 domain-containing protein
13	35	CH8_PGAP_05595	WP_041828379.1	WP_011681204.1	WP_011681204.1	WP_011681204.1	WP_011681204.1	WP_011681204.1	WP_002953127.1	WP_002953127.1	WP_024704147.1	WP_100262465.1	WP_011681204.1	WP_024704147.1	WP_011681204.1	WP_011681204.1	WP_011681204.1	WP_024704147.1	WP_011681204.1	WP_024704147.1	WP_011681204.1	WP_024704147.1	WP_011681204.1	WP_011681204.1	WP_024704147.1	WP_011681204.1	WP_024704147.1	WP_024704147.1	WP_024704147.1	WP_011681204.1	WP_011681204.1	WP_024704147.1	WP_011681204.1	WP_011681204.1	WP_011681204.1	WP_011681204.1	Zn-dependent hydrolase YycJ/WalJ, required for cell wall metabolism and coordination of cell division with DNA replication	MBL fold metallo-hydrolase	MBL fold metallo-hydrolase	MBL fold metallo-hydrolase	MBL fold metallo-hydrolase	MBL fold metallo-hydrolase	MBL fold metallo-hydrolase	MBL fold metallo-hydrolase	MBL fold metallo-hydrolase	MBL fold metallo-hydrolase	MBL fold metallo-hydrolase	MBL fold metallo-hydrolase	MBL fold metallo-hydrolase
14	35	CH8_PGAP_05635	WP_011226090.1	WP_011227277.1	WP_011226090.1	WP_011226090.1	WP_011226090.1	WP_011226090.1	WP_002953149.1	WP_002953149.1	WP_011226090.1	WP_011226090.1	WP_011226090.1	WP_011226090.1	WP_011226090.1	WP_011226090.1	WP_011226090.1	WP_011226090.1	WP_011226090.1	WP_011226090.1	WP_011226090.1	WP_011226090.1	WP_011226090.1	WP_011226090.1	WP_011226090.1	WP_011227277.1	WP_011226090.1	WP_011226090.1	WP_011226090.1	WP_011227277.1	WP_011226090.1	WP_011226090.1	WP_011226090.1	WP_011226090.1	WP_011226090.1	WP_011226090.1	Competence-associated EpuA protein	DNA-directed RNA polymerase subunit beta	DNA-directed RNA polymerase subunit beta	DNA-directed RNA polymerase subunit beta	DNA-directed RNA polymerase subunit beta	DNA-directed RNA polymerase subunit beta	DNA-directed RNA polymerase subunit beta	DNA-directed RNA polymerase subunit beta	DNA-directed RNA polymerase subunit beta	DNA-directed RNA polymerase subunit beta	DNA-directed RNA polymerase subunit beta	DNA-directed RNA polymerase subunit beta	DNA-directed RNA polymerase subunit beta
15	35	CH8_PGAP_08890	WP_002953535.1	WP_002953535.1	WP_002953535.1	WP_002953535.1	WP_002953535.1	WP_002953535.1	WP_002953535.1	WP_002953535.1	WP_002953535.1	WP_002953535.1	WP_002953535.1	WP_002953535.1	WP_002953535.1	WP_002953535.1	WP_002953535.1	WP_002953535.1	WP_002953535.1	WP_002953535.1	WP_002953535.1	WP_002953535.1	WP_002953535.1	WP_002953535.1	WP_002953535.1	WP_002953535.1	WP_002953535.1	WP_002953535.1	WP_002953535.1	WP_002953535.1	WP_002953535.1	WP_002953535.1	WP_002953535.1	WP_002953535.1	WP_002953535.1	WP_002953535.1	LSU ribosomal protein L11p (L12e)	50S ribosomal protein L11	50S ribosomal protein L11	50S ribosomal protein L11	50S ribosomal protein L11	50S ribosomal protein L11	50S ribosomal protein L11	50S ribosomal protein L11	50S ribosomal protein L11	50S ribosomal protein L11	50S ribosomal protein L11	50S ribosomal protein L11	50S ribosomal protein L11
16	35	CH8_PGAP_09525	WP_002952155.1	WP_002952155.1	WP_002952155.1	WP_002952155.1	WP_002952155.1	WP_002952155.1	WP_002952155.1	WP_002952155.1	WP_002952155.1	WP_002952155.1	WP_002952155.1	WP_002952155.1	WP_002952155.1	WP_002952155.1	WP_002952155.1	WP_002952155.1	WP_002952155.1	WP_002952155.1	WP_002952155.1	WP_002952155.1	WP_002952155.1	WP_002952155.1	WP_002952155.1	WP_002952155.1	WP_002952155.1	WP_002952155.1	WP_002952155.1	WP_002952155.1	WP_002952155.1	WP_002952155.1	WP_002952155.1	WP_002952155.1	WP_002952155.1	WP_002952155.1	LSU ribosomal protein L14p (L23e)	50S ribosomal protein L14	50S ribosomal protein L14	50S ribosomal protein L14	50S ribosomal protein L14	50S ribosomal protein L14	50S ribosomal protein L14	50S ribosomal protein L14	50S ribosomal protein L14	50S ribosomal protein L14	50S ribosomal protein L14	50S ribosomal protein L14	50S ribosomal protein L14
17	35	CH8_PGAP_09870	WP_002952260.1	WP_002952260.1	WP_002952260.1	WP_002952260.1	WP_002952260.1	WP_002952260.1	WP_002952260.1	WP_002952260.1	WP_002952260.1	WP_002952260.1	WP_002952260.1	WP_002952260.1	WP_002952260.1	WP_002952260.1	WP_002952260.1	WP_002952260.1	WP_002952260.1	WP_002952260.1	WP_002952260.1	WP_002952260.1	WP_002952260.1	WP_002952260.1	WP_002952260.1	WP_002952260.1	WP_002952260.1	WP_002952260.1	WP_002952260.1	WP_002952260.1	WP_002952260.1	WP_002952260.1	WP_002952260.1	WP_002952260.1	WP_002952260.1	WP_002952260.1	FIG01114855: hypothetical protein	hypothetical protein	Veg family protein	Veg family protein	Veg family protein	Veg family protein	Veg family protein	Veg family protein	Veg family protein	Veg family protein	Veg family protein	Veg family protein	Veg family protein
18	35	CH8_PGAP_00635	WP_002886374.1	WP_002886374.1	WP_002886374.1	WP_002886374.1	WP_002886374.1	WP_002886374.1	WP_002886374.1	WP_002886374.1	WP_002886374.1	WP_002886374.1	WP_002886374.1	WP_002886374.1	WP_002886374.1	WP_002886374.1	WP_002886374.1	WP_002886374.1	WP_002886374.1	WP_002886374.1	WP_002886374.1	WP_002886374.1	WP_002886374.1	WP_002886374.1	WP_002886374.1	WP_002886374.1	WP_002886374.1	WP_002886374.1	WP_002886374.1	WP_002886374.1	WP_002886374.1	WP_002886374.1	WP_002886374.1	WP_002886374.1	WP_002886374.1	WP_002886374.1	LSU ribosomal protein L13p (L13Ae)	50S ribosomal protein L13	50S ribosomal protein L13	50S ribosomal protein L13	50S ribosomal protein L13	50S ribosomal protein L13	50S ribosomal protein L13	50S ribosomal protein L13	50S ribosomal protein L13	50S ribosomal protein L13	50S ribosomal protein L13	50S ribosomal protein L13	50S ribosomal protein L13
19	35	CH8_PGAP_00640	WP_002947796.1	WP_002947796.1	WP_002947796.1	WP_002947796.1	WP_002947796.1	WP_002947796.1	WP_002947796.1	WP_002947796.1	WP_002947796.1	WP_002947796.1	WP_002947796.1	WP_002947796.1	WP_002947796.1	WP_002947796.1	WP_002947796.1	WP_002947796.1	WP_002947796.1	WP_002947796.1	WP_002947796.1	WP_002947796.1	WP_002947796.1	WP_002947796.1	WP_002947796.1	WP_002947796.1	WP_002947796.1	WP_002947796.1	WP_002947796.1	WP_002947796.1	WP_002947796.1	WP_002947796.1	WP_002947796.1	WP_002947796.1	WP_002947796.1	WP_002947796.1	SSU ribosomal protein S9p (S16e)	30S ribosomal protein S9	30S ribosomal protein S9	30S ribosomal protein S9	30S ribosomal protein S9	30S ribosomal protein S9	30S ribosomal protein S9	30S ribosomal protein S9	30S ribosomal protein S9	30S ribosomal protein S9	30S ribosomal protein S9	30S ribosomal protein S9	30S ribosomal protein S9
20	35	CH8_PGAP_00855	WP_002949220.1	WP_002949220.1	WP_002949220.1	WP_002949220.1	WP_002949220.1	WP_002949220.1	WP_002949220.1	WP_002949220.1	WP_002949220.1	WP_002949220.1	WP_002949220.1	WP_002949220.1	WP_002949220.1	WP_002949220.1	WP_002949220.1	WP_002949220.1	WP_002949220.1	WP_002949220.1	WP_002949220.1	WP_002949220.1	WP_002949220.1	WP_002949220.1	WP_002949220.1	WP_002949220.1	WP_002949220.1	WP_002949220.1	WP_002949220.1	WP_002949220.1	WP_002949220.1	WP_002949220.1	WP_002949220.1	WP_002949220.1	WP_002949220.1	WP_002949220.1	Competence-specific sigma factor ComX	sigma-70 family RNA polymerase sigma factor	sigma-70 family RNA polymerase sigma factor	sigma-70 family RNA polymerase sigma factor	sigma-70 family RNA polymerase sigma factor	sigma-70 family RNA polymerase sigma factor	sigma-70 family RNA polymerase sigma factor	sigma-70 family RNA polymerase sigma factor	sigma-70 family RNA polymerase sigma factor	sigma-70 family RNA polymerase sigma factor	sigma-70 family RNA polymerase sigma factor	sigma-70 family RNA polymerase sigma factor	sigma-70 family RNA polymerase sigma factor
21	35	CH8_PGAP_00970	WP_002949253.1	WP_011226803.1	WP_002949253.1	WP_002949253.1	WP_002949253.1	WP_002949253.1	WP_002949253.1	WP_002949253.1	WP_002949253.1	WP_002949253.1	WP_002949253.1	WP_002949253.1	WP_002949253.1	WP_002949253.1	WP_002949253.1	WP_002949253.1	WP_084829304.1	WP_002949253.1	WP_002949253.1	WP_002949253.1	WP_002949253.1	WP_002949253.1	WP_002949253.1	WP_011226803.1	WP_002949253.1	WP_002949253.1	WP_002949253.1	WP_011226803.1	WP_065972838.1	WP_002949253.1	WP_002949253.1	WP_002949253.1	WP_002949253.1	WP_002949253.1	Amino acid transport ATP-binding protein	amino acid ABC transporter ATP-binding protein	amino acid ABC transporter ATP-binding protein	amino acid ABC transporter ATP-binding protein	amino acid ABC transporter ATP-binding protein	amino acid ABC transporter ATP-binding protein	amino acid ABC transporter ATP-binding protein	amino acid ABC transporter ATP-binding protein	amino acid ABC transporter ATP-binding protein	amino acid ABC transporter ATP-binding protein	amino acid ABC transporter ATP-binding protein	amino acid ABC transporter ATP-binding protein	amino acid ABC transporter ATP-binding protein
22	35	CH8_PGAP_01420	WP_011225441.1	WP_011226852.1	WP_011226852.1	WP_011225441.1	WP_011225441.1	WP_011225441.1	WP_002949496.1	WP_002949496.1	WP_011225441.1	WP_011225441.1	WP_011225441.1	WP_011225441.1	WP_011225441.1	WP_011225441.1	WP_011225441.1	WP_011225441.1	WP_011225441.1	WP_084830985.1	WP_011226852.1	WP_011225441.1	WP_011225441.1	WP_011225441.1	WP_011225441.1	WP_011226852.1	WP_011225441.1	WP_011225441.1	WP_011225441.1	WP_011226852.1	WP_011225441.1	WP_011225441.1	WP_011225441.1	WP_011225441.1	WP_011225441.1	WP_011225441.1	Segregation and condensation protein B	segregation/condensation protein B	segregation/condensation protein B	segregation/condensation protein B	segregation/condensation protein B	segregation/condensation protein B	segregation/condensation protein B	segregation/condensation protein B	segregation/condensation protein B	segregation/condensation protein B	segregation/condensation protein B	segregation/condensation protein B	segregation/condensation protein B
23	35	CH8_PGAP_01515	WP_002886558.1	WP_002886558.1	WP_002886558.1	WP_002886558.1	WP_002886558.1	WP_002886558.1	WP_002886558.1	WP_002886558.1	WP_002886558.1	WP_002886558.1	WP_002886558.1	WP_002886558.1	WP_002886558.1	WP_002886558.1	WP_002886558.1	WP_002886558.1	WP_002886558.1	WP_002886558.1	WP_002886558.1	WP_002886558.1	WP_002886558.1	WP_002886558.1	WP_002886558.1	WP_002886558.1	WP_002886558.1	WP_002886558.1	WP_002886558.1	WP_002886558.1	WP_002886558.1	WP_002886558.1	WP_002886558.1	WP_002886558.1	WP_002886558.1	WP_002886558.1	Urease gamma subunit (EC 3.5.1.5)	urease subunit gamma	urease subunit gamma	urease subunit gamma	urease subunit gamma	urease subunit gamma	urease subunit gamma	urease subunit gamma	urease subunit gamma	urease subunit gamma	urease subunit gamma	urease subunit gamma	urease subunit gamma
24	35	CH8_PGAP_01825	WP_002946740.1	WP_002946740.1	WP_002946740.1	WP_002946740.1	WP_002946740.1	WP_002946740.1	WP_002949730.1	WP_002949730.1	WP_002946740.1	WP_002946740.1	WP_002946740.1	WP_002946740.1	WP_002946740.1	WP_002946740.1	WP_002946740.1	WP_002946740.1	WP_002946740.1	WP_002946740.1	WP_002946740.1	WP_002946740.1	WP_002946740.1	WP_002946740.1	WP_002946740.1	WP_002946740.1	WP_002946740.1	WP_002946740.1	WP_002946740.1	WP_002946740.1	WP_002946740.1	WP_002946740.1	WP_002946740.1	WP_002946740.1	WP_002946740.1	WP_002946740.1	Uracil phosphoribosyltransferase (EC 2.4.2.9)	uracil phosphoribosyltransferase	uracil phosphoribosyltransferase	uracil phosphoribosyltransferase	uracil phosphoribosyltransferase	uracil phosphoribosyltransferase	uracil phosphoribosyltransferase	uracil phosphoribosyltransferase	uracil phosphoribosyltransferase	uracil phosphoribosyltransferase	uracil phosphoribosyltransferase	uracil phosphoribosyltransferase	uracil phosphoribosyltransferase
25	35	CH8_PGAP_02000	WP_011225526.1	WP_002949773.1	WP_002949773.1	WP_002949773.1	WP_002949773.1	WP_014727329.1	WP_002949773.1	WP_002949773.1	WP_002949773.1	WP_002949773.1	WP_002949773.1	WP_002949773.1	WP_002949773.1	WP_002949773.1	WP_084825783.1	WP_002949773.1	WP_084829372.1	WP_002949773.1	WP_002949773.1	WP_002949773.1	WP_002949773.1	WP_014727329.1	WP_002949773.1	WP_002949773.1	WP_002949773.1	WP_002949773.1	WP_002949773.1	WP_002949773.1	WP_065972938.1	WP_002949773.1	WP_002949773.1	WP_002949773.1	WP_002949773.1	WP_002949773.1	3-oxoacyl-[acyl-carrier-protein] synthase, KASIII (EC 2.3.1.180)	3-oxoacyl-ACP synthase III	ketoacyl-ACP synthase III	ketoacyl-ACP synthase III	ketoacyl-ACP synthase III	ketoacyl-ACP synthase III	ketoacyl-ACP synthase III	ketoacyl-ACP synthase III	ketoacyl-ACP synthase III	ketoacyl-ACP synthase III	ketoacyl-ACP synthase III	ketoacyl-ACP synthase III	ketoacyl-ACP synthase III
26	35	CH8_PGAP_02020	WP_011225529.1	WP_011225529.1	WP_002949780.1	WP_002949780.1	WP_002949780.1	WP_011225529.1	WP_002949780.1	WP_002949780.1	WP_002949780.1	WP_002949780.1	WP_002949780.1	WP_002949780.1	WP_002949780.1	WP_011225529.1	WP_084825785.1	WP_002949780.1	WP_011225529.1	WP_084831007.1	WP_002949780.1	WP_002949780.1	WP_002949780.1	WP_011225529.1	WP_002949780.1	WP_011225529.1	WP_002949780.1	WP_002949780.1	WP_002949780.1	WP_011225529.1	WP_002949780.1	WP_002949780.1	WP_011225529.1	WP_011225529.1	WP_002949780.1	WP_011225529.1	3-oxoacyl-[acyl-carrier protein] reductase (EC 1.1.1.100)	3-oxoacyl-[acyl-carrier-protein] reductase	3-oxoacyl-[acyl-carrier-protein] reductase	3-oxoacyl-[acyl-carrier-protein] reductase	3-oxoacyl-[acyl-carrier-protein] reductase	3-oxoacyl-[acyl-carrier-protein] reductase	3-oxoacyl-[acyl-carrier-protein] reductase	3-oxoacyl-[acyl-carrier-protein] reductase	3-oxoacyl-[acyl-carrier-protein] reductase	3-oxoacyl-[acyl-carrier-protein] reductase	3-oxoacyl-[acyl-carrier-protein] reductase	3-oxoacyl-[acyl-carrier-protein] reductase	3-oxoacyl-[acyl-carrier-protein] reductase
27	35	CH8_PGAP_02055	WP_002885585.1	WP_002885585.1	WP_002885585.1	WP_002885585.1	WP_002885585.1	WP_002885585.1	WP_002885585.1	WP_002885585.1	WP_002885585.1	WP_002885585.1	WP_002885585.1	WP_002885585.1	WP_002885585.1	WP_002885585.1	WP_002885585.1	WP_002885585.1	WP_002885585.1	WP_002885585.1	WP_002885585.1	WP_002885585.1	WP_002885585.1	WP_002885585.1	WP_002885585.1	WP_002885585.1	WP_002885585.1	WP_002885585.1	WP_002885585.1	WP_002885585.1	WP_002885585.1	WP_002885585.1	WP_002885585.1	WP_002885585.1	WP_002885585.1	WP_002885585.1	S-ribosylhomocysteine lyase (EC 4.4.1.21) / Autoinducer-2 production protein LuxS	S-ribosylhomocysteine lyase	S-ribosylhomocysteine lyase	S-ribosylhomocysteine lyase	S-ribosylhomocysteine lyase	S-ribosylhomocysteine lyase	S-ribosylhomocysteine lyase	S-ribosylhomocysteine lyase	S-ribosylhomocysteine lyase	S-ribosylhomocysteine lyase	S-ribosylhomocysteine lyase	S-ribosylhomocysteine lyase	S-ribosylhomocysteine lyase
28	35	CH8_PGAP_02540	WP_002946312.1	WP_002946312.1	WP_002946312.1	WP_014608059.1	WP_002946312.1	WP_014608059.1	WP_002946312.1	WP_002946312.1	WP_002946312.1	WP_002946312.1	WP_014608059.1	WP_014608059.1	WP_014608059.1	WP_014608059.1	WP_084825813.1	WP_002946312.1	WP_002946312.1	WP_014608059.1	WP_002946312.1	WP_002946312.1	WP_014608059.1	WP_014608059.1	WP_002946312.1	WP_002946312.1	WP_064355413.1	WP_064355413.1	WP_002946312.1	WP_002946312.1	WP_002946312.1	WP_002946312.1	WP_014608059.1	WP_014608059.1	WP_014608059.1	WP_002946312.1	Thymidylate kinase (EC 2.7.4.9)	thymidylate kinase	dTMP kinase	dTMP kinase	dTMP kinase	dTMP kinase	dTMP kinase	dTMP kinase	dTMP kinase	dTMP kinase	dTMP kinase	dTMP kinase	dTMP kinase
29	35	CH8_PGAP_02605	WP_002949990.1	WP_002949990.1	WP_002949990.1	WP_002949990.1	WP_002949990.1	WP_002949990.1	WP_002949990.1	WP_002949990.1	WP_002949990.1	WP_084828555.1	WP_002949990.1	WP_002949990.1	WP_002949990.1	WP_002949990.1	WP_002949990.1	WP_002949990.1	WP_084829413.1	WP_002949990.1	WP_002949990.1	WP_002949990.1	WP_002949990.1	WP_002949990.1	WP_002949990.1	WP_002949990.1	WP_002949990.1	WP_002949990.1	WP_002949990.1	WP_002949990.1	WP_002949990.1	WP_002949990.1	WP_002949990.1	WP_002949990.1	WP_002949990.1	WP_002949990.1	Glycyl-tRNA synthetase alpha chain (EC 6.1.1.14)	glycine--tRNA ligase subunit alpha	glycine--tRNA ligase subunit alpha	glycine--tRNA ligase subunit alpha	glycine--tRNA ligase subunit alpha	glycine--tRNA ligase subunit alpha	glycine--tRNA ligase subunit alpha	glycine--tRNA ligase subunit alpha	glycine--tRNA ligase subunit alpha	glycine--tRNA ligase subunit alpha	glycine--tRNA ligase subunit alpha	glycine--tRNA ligase subunit alpha	glycine--tRNA ligase subunit alpha
30	35	CH8_PGAP_03585	WP_002886106.1	WP_011227039.1	WP_002886106.1	WP_002886106.1	WP_002886106.1	WP_002886106.1	WP_002886106.1	WP_002886106.1	WP_002886106.1	WP_002886106.1	WP_002886106.1	WP_002886106.1	WP_002886106.1	WP_002886106.1	WP_084825895.1	WP_002886106.1	WP_002886106.1	WP_002886106.1	WP_002886106.1	WP_002886106.1	WP_002886106.1	WP_002886106.1	WP_002886106.1	WP_002886106.1	WP_002886106.1	WP_002886106.1	WP_002886106.1	WP_011227039.1	WP_002886106.1	WP_002886106.1	WP_002886106.1	WP_002886106.1	WP_002886106.1	WP_002886106.1	bacterial seryl-tRNA synthetase related	hypothetical protein	YdbC family protein	YdbC family protein	YdbC family protein	YdbC family protein	YdbC family protein	YdbC family protein	YdbC family protein	YdbC family protein	YdbC family protein	YdbC family protein	YdbC family protein
31	35	CH8_PGAP_07140	WP_002951444.1	WP_002951444.1	WP_002951444.1	WP_002951444.1	WP_002951444.1	WP_002951444.1	WP_002951444.1	WP_002951444.1	WP_002951444.1	WP_084828985.1	WP_002951444.1	WP_002951444.1	WP_002951444.1	WP_002951444.1	WP_002951444.1	WP_002951444.1	WP_002951444.1	WP_002951444.1	WP_002951444.1	WP_002951444.1	WP_002951444.1	WP_002951444.1	WP_002951444.1	WP_002951444.1	WP_002951444.1	WP_002951444.1	WP_002951444.1	WP_002951444.1	WP_002951444.1	WP_002951444.1	WP_002951444.1	WP_002951444.1	WP_002951444.1	WP_002951444.1	Adenylate cyclase (EC 4.6.1.1)	CYTH domain-containing protein	CYTH domain-containing protein	CYTH domain-containing protein	CYTH domain-containing protein	CYTH domain-containing protein	CYTH domain-containing protein	CYTH domain-containing protein	CYTH domain-containing protein	CYTH domain-containing protein	CYTH domain-containing protein	CYTH domain-containing protein	CYTH domain-containing protein
32	35	CH8_PGAP_07515	WP_002953386.1	WP_002953386.1	WP_023909858.1	WP_002953386.1	WP_002953386.1	WP_002953386.1	WP_002953386.1	WP_002953386.1	WP_002953386.1	WP_002953386.1	WP_023909858.1	WP_002953386.1	WP_002953386.1	WP_023909858.1	WP_023909858.1	WP_002953386.1	WP_002945851.1	WP_023909858.1	WP_023909858.1	WP_002953386.1	WP_002953386.1	WP_002953386.1	WP_002953386.1	WP_002953386.1	WP_002953386.1	WP_002953386.1	WP_002953386.1	WP_002953386.1	WP_002953386.1	WP_002953386.1	WP_002953386.1	WP_002953386.1	WP_002953386.1	WP_002953386.1	Dihydropteroate synthase (EC 2.5.1.15)	dihydropteroate synthase	dihydropteroate synthase	dihydropteroate synthase	dihydropteroate synthase	dihydropteroate synthase	dihydropteroate synthase	dihydropteroate synthase	dihydropteroate synthase	dihydropteroate synthase	dihydropteroate synthase	dihydropteroate synthase	dihydropteroate synthase
33	35	CH8_PGAP_07520	WP_011226385.1	WP_011226385.1	WP_011226385.1	WP_011226385.1	WP_014621853.1	WP_011226385.1	WP_002953387.1	WP_002953387.1	WP_011226385.1	WP_011226385.1	WP_011226385.1	WP_011226385.1	WP_011226385.1	WP_011226385.1	WP_011226385.1	WP_011226385.1	WP_011226385.1	WP_011226385.1	WP_011226385.1	WP_011226385.1	WP_011226385.1	WP_011226385.1	WP_011226385.1	WP_011226385.1	WP_011226385.1	WP_011226385.1	WP_011226385.1	WP_011226385.1	WP_065972486.1	WP_011226385.1	WP_011226385.1	WP_011226385.1	WP_011226385.1	WP_011226385.1	GTP cyclohydrolase I (EC 3.5.4.16) type 1	GTP cyclohydrolase I FolE	GTP cyclohydrolase I FolE	GTP cyclohydrolase I FolE	GTP cyclohydrolase I FolE	GTP cyclohydrolase I FolE	GTP cyclohydrolase I FolE	GTP cyclohydrolase I FolE	GTP cyclohydrolase I FolE	GTP cyclohydrolase I FolE	GTP cyclohydrolase I FolE	GTP cyclohydrolase I FolE	GTP cyclohydrolase I FolE
34	35	CH8_PGAP_07560	WP_011226390.1	WP_011226390.1	WP_002944734.1	WP_002944734.1	WP_002944734.1	WP_002944734.1	WP_002944734.1	WP_002944734.1	WP_002944734.1	WP_002944734.1	WP_002944734.1	WP_002944734.1	WP_002944734.1	WP_002944734.1	WP_002944734.1	WP_002944734.1	WP_002944734.1	WP_002944734.1	WP_002944734.1	WP_002944734.1	WP_002944734.1	WP_002944734.1	WP_002944734.1	WP_011226390.1	WP_002944734.1	WP_002944734.1	WP_002944734.1	WP_011226390.1	WP_002944734.1	WP_002944734.1	WP_071417318.1	WP_071417318.1	WP_002944734.1	WP_002944734.1	Substrate-specific component QueT (COG4708) of predicted queuosine-regulated ECF transporter	QueT transporter family protein	QueT transporter family protein	QueT transporter family protein	QueT transporter family protein	QueT transporter family protein	QueT transporter family protein	QueT transporter family protein	QueT transporter family protein	QueT transporter family protein	QueT transporter family protein	QueT transporter family protein	QueT transporter family protein
35	35	CH8_PGAP_08075	WP_011226467.1	WP_011226467.1	WP_011226467.1	WP_011226467.1	WP_011226467.1	WP_011226467.1	WP_002951742.1	WP_002951742.1	WP_011226467.1	WP_084829067.1	WP_011226467.1	WP_011226467.1	WP_011226467.1	WP_082309113.1	WP_011226467.1	WP_011226467.1	WP_084829825.1	WP_082309113.1	WP_011226467.1	WP_011226467.1	WP_011226467.1	WP_011226467.1	WP_011226467.1	WP_011226467.1	WP_011226467.1	WP_011226467.1	WP_011226467.1	WP_011226467.1	WP_011226467.1	WP_011226467.1	WP_011226467.1	WP_011226467.1	WP_011226467.1	WP_011226467.1	Thioredoxin reductase (EC 1.8.1.9)	thioredoxin-disulfide reductase	thioredoxin-disulfide reductase	thioredoxin-disulfide reductase	thioredoxin-disulfide reductase	thioredoxin-disulfide reductase	thioredoxin-disulfide reductase	thioredoxin-disulfide reductase	thioredoxin-disulfide reductase	thioredoxin-disulfide reductase	thioredoxin-disulfide reductase	thioredoxin-disulfide reductase	thioredoxin-disulfide reductase
36	35	CH8_PGAP_08895	WP_002953536.1	WP_002953536.1	WP_002953536.1	WP_014608721.1	WP_002953536.1	WP_002953536.1	WP_002953536.1	WP_002953536.1	WP_002953536.1	WP_002953536.1	WP_002953536.1	WP_002953536.1	WP_002953536.1	WP_002953536.1	WP_002953536.1	WP_002953536.1	WP_002953536.1	WP_002953536.1	WP_002953536.1	WP_002953536.1	WP_014608721.1	WP_002953536.1	WP_002953536.1	WP_002953536.1	WP_002953536.1	WP_002953536.1	WP_002953536.1	WP_002953536.1	WP_002953536.1	WP_002953536.1	WP_014608721.1	WP_014608721.1	WP_014608721.1	WP_002953536.1	FIG01114676: hypothetical protein	DUF3397 domain-containing protein	DUF3397 domain-containing protein	DUF3397 domain-containing protein	DUF3397 domain-containing protein	DUF3397 domain-containing protein	DUF3397 domain-containing protein	DUF3397 domain-containing protein	DUF3397 domain-containing protein	DUF3397 domain-containing protein	DUF3397 domain-containing protein	DUF3397 domain-containing protein	DUF3397 domain-containing protein
37	35	CH8_PGAP_09440	WP_002952134.1	WP_002952134.1	WP_002952134.1	WP_002952134.1	WP_002952134.1	WP_002952134.1	WP_002952134.1	WP_002952134.1	WP_002952134.1	WP_002952134.1	WP_002952134.1	WP_002952134.1	WP_002952134.1	WP_002952134.1	WP_002952134.1	WP_002952134.1	WP_084829904.1	WP_002952134.1	WP_002952134.1	WP_002952134.1	WP_002952134.1	WP_002952134.1	WP_002952134.1	WP_002952134.1	WP_064356017.1	WP_064356017.1	WP_002952134.1	WP_002952134.1	WP_002952134.1	WP_002952134.1	WP_002952134.1	WP_002952134.1	WP_002952134.1	WP_002952134.1	LSU ribosomal protein L17p	50S ribosomal protein L17	50S ribosomal protein L17	50S ribosomal protein L17	50S ribosomal protein L17	50S ribosomal protein L17	50S ribosomal protein L17	50S ribosomal protein L17	50S ribosomal protein L17	50S ribosomal protein L17	50S ribosomal protein L17	50S ribosomal protein L17	50S ribosomal protein L17
38	35	CH8_PGAP_09450	WP_002887520.1	WP_002887520.1	WP_002887520.1	WP_002887520.1	WP_002887520.1	WP_002887520.1	WP_002887520.1	WP_002887520.1	WP_002887520.1	WP_002887520.1	WP_002887520.1	WP_002887520.1	WP_002887520.1	WP_002887520.1	WP_002887520.1	WP_002887520.1	WP_002887520.1	WP_002887520.1	WP_002887520.1	WP_002887520.1	WP_002887520.1	WP_002887520.1	WP_002887520.1	WP_002887520.1	WP_002887520.1	WP_002887520.1	WP_002887520.1	WP_002887520.1	WP_002887520.1	WP_002887520.1	WP_002887520.1	WP_002887520.1	WP_002887520.1	WP_002887520.1	SSU ribosomal protein S11p (S14e)	30S ribosomal protein S11	30S ribosomal protein S11	30S ribosomal protein S11	30S ribosomal protein S11	30S ribosomal protein S11	30S ribosomal protein S11	30S ribosomal protein S11	30S ribosomal protein S11	30S ribosomal protein S11	30S ribosomal protein S11	30S ribosomal protein S11	30S ribosomal protein S11
39	35	CH8_PGAP_09455	WP_002885820.1	WP_002885820.1	WP_002885820.1	WP_002885820.1	WP_002885820.1	WP_002885820.1	WP_002885820.1	WP_002885820.1	WP_002885820.1	WP_002885820.1	WP_002885820.1	WP_002885820.1	WP_002885820.1	WP_002885820.1	WP_002885820.1	WP_002885820.1	WP_002885820.1	WP_002885820.1	WP_002885820.1	WP_002885820.1	WP_002885820.1	WP_002885820.1	WP_002885820.1	WP_002885820.1	WP_002885820.1	WP_002885820.1	WP_002885820.1	WP_002885820.1	WP_002885820.1	WP_002885820.1	WP_002885820.1	WP_002885820.1	WP_002885820.1	WP_002885820.1	SSU ribosomal protein S13p (S18e)	30S ribosomal protein S13	30S ribosomal protein S13	30S ribosomal protein S13	30S ribosomal protein S13	30S ribosomal protein S13	30S ribosomal protein S13	30S ribosomal protein S13	30S ribosomal protein S13	30S ribosomal protein S13	30S ribosomal protein S13	30S ribosomal protein S13	30S ribosomal protein S13
40	35	CH8_PGAP_09500	WP_002946167.1	WP_002946167.1	WP_002946167.1	WP_002946167.1	WP_002946167.1	WP_002946167.1	WP_002946167.1	WP_002946167.1	WP_002946167.1	WP_002946167.1	WP_002946167.1	WP_002946167.1	WP_084830873.1	WP_002946167.1	WP_002946167.1	WP_002946167.1	WP_002946167.1	WP_002946167.1	WP_002946167.1	WP_002946167.1	WP_002946167.1	WP_002946167.1	WP_002946167.1	WP_002946167.1	WP_002946167.1	WP_002946167.1	WP_002946167.1	WP_002946167.1	WP_065972646.1	WP_002946167.1	WP_002946167.1	WP_002946167.1	WP_002946167.1	WP_002946167.1	LSU ribosomal protein L6p (L9e)	50S ribosomal protein L6	50S ribosomal protein L6	50S ribosomal protein L6	50S ribosomal protein L6	50S ribosomal protein L6	50S ribosomal protein L6	50S ribosomal protein L6	50S ribosomal protein L6	50S ribosomal protein L6	50S ribosomal protein L6	50S ribosomal protein L6	50S ribosomal protein L6
41	35	CH8_PGAP_09560	WP_002952161.1	WP_002952161.1	WP_002952161.1	WP_002952161.1	WP_002952161.1	WP_002952161.1	WP_002952161.1	WP_002952161.1	WP_002952161.1	WP_084826186.1	WP_002952161.1	WP_002952161.1	WP_002952161.1	WP_082309162.1	WP_084826186.1	WP_002952161.1	WP_002952161.1	WP_002952161.1	WP_002952161.1	WP_002952161.1	WP_002952161.1	WP_002952161.1	WP_002952161.1	WP_002952161.1	WP_002952161.1	WP_002952161.1	WP_002952161.1	WP_002952161.1	WP_002952161.1	WP_002952161.1	WP_002952161.1	WP_002952161.1	WP_002952161.1	WP_087010208.1	LSU ribosomal protein L2p (L8e)	50S ribosomal protein L2	50S ribosomal protein L2	50S ribosomal protein L2	50S ribosomal protein L2	50S ribosomal protein L2	50S ribosomal protein L2	50S ribosomal protein L2	50S ribosomal protein L2	50S ribosomal protein L2	50S ribosomal protein L2	50S ribosomal protein L2	50S ribosomal protein L2
42	35	CH8_PGAP_00025	WP_002948591.1	WP_002948591.1	WP_002948591.1	WP_002948591.1	WP_002948591.1	WP_002948591.1	WP_002948944.1	WP_002948944.1	WP_002948591.1	WP_002948591.1	WP_002948591.1	WP_002948591.1	WP_002948591.1	WP_002948591.1	WP_002948591.1	WP_002948591.1	WP_084829260.1	WP_002948591.1	WP_002948591.1	WP_002948591.1	WP_002948591.1	WP_002948591.1	WP_002948591.1	WP_002948591.1	WP_002948591.1	WP_002948591.1	WP_002948591.1	WP_002948591.1	WP_002948591.1	WP_002948591.1	WP_002948591.1	WP_002948591.1	WP_002948591.1	WP_087009591.1	Peptidyl-tRNA hydrolase (EC 3.1.1.29)	peptidyl-tRNA hydrolase	aminoacyl-tRNA hydrolase	aminoacyl-tRNA hydrolase	aminoacyl-tRNA hydrolase	aminoacyl-tRNA hydrolase	aminoacyl-tRNA hydrolase	aminoacyl-tRNA hydrolase	aminoacyl-tRNA hydrolase	aminoacyl-tRNA hydrolase	aminoacyl-tRNA hydrolase	aminoacyl-tRNA hydrolase	aminoacyl-tRNA hydrolase
43	35	CH8_PGAP_00050	WP_011225241.1	WP_011225241.1	WP_002948596.1	WP_014607811.1	WP_002948596.1	WP_002948596.1	WP_002948596.1	WP_002948596.1	WP_002948596.1	WP_084828399.1	WP_002948596.1	WP_002948596.1	WP_002948596.1	WP_082308785.1	WP_002948596.1	WP_002948596.1	WP_011225241.1	WP_002948596.1	WP_002948596.1	WP_002948596.1	WP_014607811.1	WP_002948596.1	WP_002948596.1	WP_011225241.1	WP_002948596.1	WP_002948596.1	WP_002948596.1	WP_011225241.1	WP_002948596.1	WP_002948596.1	WP_002948596.1	WP_002948596.1	WP_014607811.1	WP_011225241.1	FIG01114299: hypothetical protein	serine hydrolase	serine hydrolase	serine hydrolase	serine hydrolase	serine hydrolase	serine hydrolase	serine hydrolase	serine hydrolase	serine hydrolase	serine hydrolase	serine hydrolase	serine hydrolase
44	35	CH8_PGAP_00385	WP_002949053.1	WP_002949053.1	WP_011680603.1	WP_011680603.1	WP_011680603.1	WP_011680603.1	WP_002949053.1	WP_002949053.1	WP_011680603.1	WP_011680603.1	WP_011680603.1	WP_011680603.1	WP_011680603.1	WP_011680603.1	WP_011680603.1	WP_011680603.1	WP_084829275.1	WP_011680603.1	WP_011680603.1	WP_011680603.1	WP_011680603.1	WP_011680603.1	WP_011680603.1	WP_002949053.1	WP_011680603.1	WP_011680603.1	WP_011680603.1	WP_002949053.1	WP_011680603.1	WP_011680603.1	WP_011680603.1	WP_011680603.1	WP_011680603.1	WP_011680603.1	Holliday junction DNA helicase RuvA	Holliday junction branch migration protein RuvA	Holliday junction branch migration protein RuvA	Holliday junction branch migration protein RuvA	Holliday junction branch migration protein RuvA	Holliday junction branch migration protein RuvA	Holliday junction branch migration protein RuvA	Holliday junction branch migration protein RuvA	Holliday junction branch migration protein RuvA	Holliday junction branch migration protein RuvA	Holliday junction branch migration protein RuvA	Holliday junction branch migration protein RuvA	Holliday junction branch migration protein RuvA
45	35	CH8_PGAP_00490	WP_011225286.1	WP_011226747.1	WP_011680607.1	WP_011680607.1	WP_014621023.1	WP_014727287.1	WP_002949071.1	WP_002949071.1	WP_011680607.1	WP_084828417.1	WP_023909316.1	WP_011680607.1	WP_011680607.1	WP_011680607.1	WP_084825713.1	WP_038694507.1	WP_084829278.1	WP_084830968.1	WP_011680607.1	WP_011680607.1	WP_011680607.1	WP_014727287.1	WP_011680607.1	WP_011226747.1	WP_002949071.1	WP_002949071.1	WP_011680607.1	WP_011226747.1	WP_065972774.1	WP_011680607.1	WP_002949071.1	WP_002949071.1	WP_011680607.1	WP_002949071.1	DNA polymerase III polC-type (EC 2.7.7.7)	PolC-type DNA polymerase III	PolC-type DNA polymerase III	PolC-type DNA polymerase III	DNA polymerase III subunit alpha	DNA polymerase III subunit alpha	PolC-type DNA polymerase III	PolC-type DNA polymerase III	DNA polymerase III subunit alpha	DNA polymerase III subunit alpha	DNA polymerase III subunit alpha	PolC-type DNA polymerase III	DNA polymerase III subunit alpha
46	35	CH8_PGAP_00585	WP_002948444.1	WP_002948444.1	WP_002948444.1	WP_002948444.1	WP_002948444.1	WP_002948444.1	WP_002949129.1	WP_002949129.1	WP_002948444.1	WP_002948444.1	WP_002948444.1	WP_002948444.1	WP_002948444.1	WP_002948444.1	WP_002948444.1	WP_002948444.1	WP_002948444.1	WP_002948444.1	WP_002948444.1	WP_002948444.1	WP_002948444.1	WP_002948444.1	WP_002948444.1	WP_002948444.1	WP_002948444.1	WP_002948444.1	WP_002948444.1	WP_002948444.1	WP_002948444.1	WP_002948444.1	WP_002948444.1	WP_002948444.1	WP_002948444.1	WP_002948444.1	Serine acetyltransferase (EC 2.3.1.30)	serine O-acetyltransferase	serine O-acetyltransferase	serine O-acetyltransferase	serine O-acetyltransferase	serine O-acetyltransferase	serine O-acetyltransferase	serine O-acetyltransferase	serine O-acetyltransferase	serine O-acetyltransferase	serine O-acetyltransferase	serine O-acetyltransferase	serine O-acetyltransferase
47	35	CH8_PGAP_00875	WP_002949230.1	WP_011226790.1	WP_002949230.1	WP_002949230.1	WP_002949230.1	WP_002949230.1	WP_002949230.1	WP_002949230.1	WP_002949230.1	WP_002949230.1	WP_002949230.1	WP_002949230.1	WP_002949230.1	WP_002949230.1	WP_002949230.1	WP_002949230.1	WP_002949230.1	WP_002949230.1	WP_002949230.1	WP_002949230.1	WP_002949230.1	WP_002949230.1	WP_002949230.1	WP_002949230.1	WP_002949230.1	WP_002949230.1	WP_002949230.1	WP_011226790.1	WP_002949230.1	WP_002949230.1	WP_002949230.1	WP_002949230.1	WP_002949230.1	WP_002949230.1	CTP synthase (EC 6.3.4.2)	CTP synthetase	CTP synthase	CTP synthase	CTP synthase	CTP synthase	CTP synthase	CTP synthase	CTP synthase	CTP synthase	CTP synthase	CTP synthase	CTP synthase
48	35	CH8_PGAP_01150	WP_002949330.1	WP_011226833.1	WP_002949330.1	WP_002949330.1	WP_002949330.1	WP_002949330.1	WP_002949330.1	WP_002949330.1	WP_002949330.1	WP_002949330.1	WP_002949330.1	WP_002949330.1	WP_084830479.1	WP_002949330.1	WP_002949330.1	WP_002949330.1	WP_002949330.1	WP_002949330.1	WP_002949330.1	WP_002949330.1	WP_002949330.1	WP_002949330.1	WP_002949330.1	WP_002949330.1	WP_002949330.1	WP_002949330.1	WP_002949330.1	WP_002949330.1	WP_002949330.1	WP_002949330.1	WP_002949330.1	WP_002949330.1	WP_002949330.1	WP_002949330.1	Methionine ABC transporter ATP-binding protein	ABC transporter ATP-binding protein	ATP-binding cassette domain-containing protein	ATP-binding cassette domain-containing protein	ATP-binding cassette domain-containing protein	ATP-binding cassette domain-containing protein	ATP-binding cassette domain-containing protein	ATP-binding cassette domain-containing protein	ATP-binding cassette domain-containing protein	ATP-binding cassette domain-containing protein	ATP-binding cassette domain-containing protein	ATP-binding cassette domain-containing protein	ATP-binding cassette domain-containing protein
49	35	CH8_PGAP_01205	WP_002883644.1	WP_002883644.1	WP_002883644.1	WP_002883644.1	WP_002883644.1	WP_002883644.1	WP_002883644.1	WP_002883644.1	WP_002883644.1	WP_002883644.1	WP_002883644.1	WP_002883644.1	WP_002883644.1	WP_002883644.1	WP_002883644.1	WP_002883644.1	WP_002883644.1	WP_002883644.1	WP_002883644.1	WP_002883644.1	WP_002883644.1	WP_002883644.1	WP_002883644.1	WP_002883644.1	WP_002883644.1	WP_002883644.1	WP_002883644.1	WP_002883644.1	WP_002883644.1	WP_002883644.1	WP_002883644.1	WP_002883644.1	WP_002883644.1	WP_087009652.1	Transcription antitermination protein NusG	transcription termination/antitermination protein NusG	transcription termination/antitermination protein NusG	transcription termination/antitermination protein NusG	transcription termination/antitermination protein NusG	transcription termination/antitermination protein NusG	transcription termination/antitermination protein NusG	transcription termination/antitermination protein NusG	transcription termination/antitermination protein NusG	transcription termination/antitermination protein NusG	transcription termination/antitermination protein NusG	transcription termination/antitermination protein NusG	transcription termination/antitermination protein NusG
50	35	CH8_PGAP_01520	WP_002886559.1	WP_002886559.1	WP_002886559.1	WP_002886559.1	WP_002886559.1	WP_002886559.1	WP_002886559.1	WP_002886559.1	WP_002886559.1	WP_002886559.1	WP_002886559.1	WP_002886559.1	WP_002886559.1	WP_002886559.1	WP_002886559.1	WP_002886559.1	WP_002886559.1	WP_002886559.1	WP_002886559.1	WP_002886559.1	WP_002886559.1	WP_002886559.1	WP_002886559.1	WP_002886559.1	WP_002886559.1	WP_002886559.1	WP_002886559.1	WP_002886559.1	WP_002886559.1	WP_002886559.1	WP_002886559.1	WP_002886559.1	WP_002886559.1	WP_002886559.1	Urease beta subunit (EC 3.5.1.5)	urease subunit beta	urease subunit beta	urease subunit beta	urease subunit beta	urease subunit beta	urease subunit beta	urease subunit beta	urease subunit beta	urease subunit beta	urease subunit beta	urease subunit beta	urease subunit beta
51	35	CH8_PGAP_01650	WP_002949638.1	WP_002949638.1	WP_011680737.1	WP_014607969.1	WP_002949638.1	WP_014607969.1	WP_002949638.1	WP_002949638.1	WP_002949638.1	WP_084828484.1	WP_002949638.1	WP_014607969.1	WP_002949638.1	WP_002949638.1	WP_084825775.1	WP_002949638.1	WP_002949638.1	WP_084830991.1	WP_011680737.1	WP_002949638.1	WP_014607969.1	WP_014607969.1	WP_002949638.1	WP_002949638.1	WP_002949638.1	WP_002949638.1	WP_002949638.1	WP_002949638.1	WP_065972913.1	WP_002949638.1	WP_014607969.1	WP_014607969.1	WP_014607969.1	WP_002949638.1	Response regulator CsrR	DNA-binding response regulator	response regulator transcription factor	response regulator transcription factor	response regulator transcription factor	response regulator transcription factor	response regulator transcription factor	response regulator transcription factor	response regulator transcription factor	response regulator transcription factor	response regulator transcription factor	response regulator transcription factor	response regulator transcription factor
52	35	CH8_PGAP_01700	WP_011225488.1	WP_011226874.1	WP_002946516.1	WP_014607979.1	WP_014607979.1	WP_014607979.1	WP_002946516.1	WP_002946516.1	WP_014607979.1	WP_014607979.1	WP_002946516.1	WP_014607979.1	WP_014607979.1	WP_014607979.1	WP_002946516.1	WP_014607979.1	WP_002946516.1	WP_014607979.1	WP_002946516.1	WP_014607979.1	WP_014607979.1	WP_014607979.1	WP_014607979.1	WP_011225488.1	WP_002946516.1	WP_002946516.1	WP_014607979.1	WP_011225488.1	WP_002946516.1	WP_014607979.1	WP_014607979.1	WP_014607979.1	WP_014607979.1	WP_002946516.1	Putative regulator of the mannose operon, ManO	DUF956 domain-containing protein	DUF956 family protein	DUF956 family protein	DUF956 family protein	DUF956 family protein	DUF956 family protein	DUF956 family protein	DUF956 family protein	DUF956 family protein	DUF956 family protein	DUF956 family protein	DUF956 family protein
53	35	CH8_PGAP_01990	WP_002949770.1	WP_002949770.1	WP_002949770.1	WP_002949770.1	WP_002949770.1	WP_002949770.1	WP_002949770.1	WP_002949770.1	WP_002949770.1	WP_084828519.1	WP_002949770.1	WP_002949770.1	WP_084830511.1	WP_002949770.1	WP_002949770.1	WP_002949770.1	WP_002949770.1	WP_002949770.1	WP_002949770.1	WP_002949770.1	WP_002949770.1	WP_002949770.1	WP_002949770.1	WP_002949770.1	WP_002949770.1	WP_002949770.1	WP_002949770.1	WP_002949770.1	WP_002949770.1	WP_002949770.1	WP_002949770.1	WP_002949770.1	WP_002949770.1	WP_002949770.1	Trans-2,cis-3-Decenoyl-ACP isomerase	enoyl-CoA hydratase	enoyl-CoA hydratase	enoyl-CoA hydratase	enoyl-CoA hydratase	enoyl-CoA hydratase	enoyl-CoA hydratase	enoyl-CoA hydratase	enoyl-CoA hydratase	enoyl-CoA hydratase	enoyl-CoA hydratase	enoyl-CoA hydratase	enoyl-CoA hydratase
54	35	CH8_PGAP_02235	WP_011680803.1	WP_011680803.1	WP_011680803.1	WP_011680803.1	WP_011680803.1	WP_011680803.1	WP_002949856.1	WP_002949856.1	WP_011680803.1	WP_002949856.1	WP_002949856.1	WP_011680803.1	WP_011680803.1	WP_011680803.1	WP_011680803.1	WP_011680803.1	WP_011680803.1	WP_011680803.1	WP_011680803.1	WP_011680803.1	WP_011680803.1	WP_011680803.1	WP_011680803.1	WP_011680803.1	WP_011680803.1	WP_011680803.1	WP_011680803.1	WP_011680803.1	WP_011680803.1	WP_011680803.1	WP_011680803.1	WP_011680803.1	WP_011680803.1	WP_011680803.1	NADP-specific glutamate dehydrogenase (EC 1.4.1.4)	NADP-specific glutamate dehydrogenase	NADP-specific glutamate dehydrogenase	NADP-specific glutamate dehydrogenase	NADP-specific glutamate dehydrogenase	NADP-specific glutamate dehydrogenase	NADP-specific glutamate dehydrogenase	NADP-specific glutamate dehydrogenase	NADP-specific glutamate dehydrogenase	NADP-specific glutamate dehydrogenase	NADP-specific glutamate dehydrogenase	NADP-specific glutamate dehydrogenase	NADP-specific glutamate dehydrogenase
55	35	CH8_PGAP_02270	WP_011225564.1	WP_002949867.1	WP_002949867.1	WP_002949867.1	WP_002949867.1	WP_002949867.1	WP_002949867.1	WP_002949867.1	WP_002949867.1	WP_002949867.1	WP_002949867.1	WP_002949867.1	WP_002949867.1	WP_002949867.1	WP_002949867.1	WP_002949867.1	WP_002949867.1	WP_002949867.1	WP_002949867.1	WP_002949867.1	WP_002949867.1	WP_002949867.1	WP_002949867.1	WP_002949867.1	WP_002949867.1	WP_002949867.1	WP_002949867.1	WP_002949867.1	WP_002949867.1	WP_002949867.1	WP_002949867.1	WP_002949867.1	WP_002949867.1	WP_002949867.1	Uridine monophosphate kinase (EC 2.7.4.22)	UMP kinase	UMP kinase	UMP kinase	UMP kinase	UMP kinase	UMP kinase	UMP kinase	UMP kinase	UMP kinase	UMP kinase	UMP kinase	UMP kinase
56	35	CH8_PGAP_02505	WP_011225596.1	WP_011225596.1	WP_011225596.1	WP_011225596.1	WP_014621239.1	WP_011225596.1	WP_002949961.1	WP_002949961.1	WP_011225596.1	WP_084828547.1	WP_023909458.1	WP_011225596.1	WP_011225596.1	WP_011225596.1	WP_011225596.1	WP_011225596.1	WP_084829405.1	WP_011225596.1	WP_011225596.1	WP_011225596.1	WP_011225596.1	WP_011225596.1	WP_011225596.1	WP_011225596.1	WP_011225596.1	WP_011225596.1	WP_064784293.1	WP_011225596.1	WP_065972975.1	WP_011225596.1	WP_011225596.1	WP_011225596.1	WP_011225596.1	WP_011225596.1	ATP synthase alpha chain (EC 3.6.3.14)	ATP synthase subunit alpha	F0F1 ATP synthase subunit alpha	F0F1 ATP synthase subunit alpha	F0F1 ATP synthase subunit alpha	F0F1 ATP synthase subunit alpha	F0F1 ATP synthase subunit alpha	F0F1 ATP synthase subunit alpha	F0F1 ATP synthase subunit alpha	F0F1 ATP synthase subunit alpha	F0F1 ATP synthase subunit alpha	F0F1 ATP synthase subunit alpha	F0F1 ATP synthase subunit alpha
57	35	CH8_PGAP_02515	WP_011225597.1	WP_011226937.1	WP_011226937.1	WP_011226937.1	WP_011226937.1	WP_011226937.1	WP_002949966.1	WP_002949966.1	WP_011226937.1	WP_084828549.1	WP_011226937.1	WP_011226937.1	WP_011226937.1	WP_011226937.1	WP_084825809.1	WP_011226937.1	WP_084829407.1	WP_011226937.1	WP_011226937.1	WP_011226937.1	WP_011226937.1	WP_011226937.1	WP_011226937.1	WP_011226937.1	WP_011226937.1	WP_011226937.1	WP_011226937.1	WP_011226937.1	WP_011226937.1	WP_011226937.1	WP_011226937.1	WP_011226937.1	WP_011226937.1	WP_011226937.1	ATP synthase beta chain (EC 3.6.3.14)	ATP synthase subunit beta	F0F1 ATP synthase subunit beta	F0F1 ATP synthase subunit beta	F0F1 ATP synthase subunit beta	F0F1 ATP synthase subunit beta	F0F1 ATP synthase subunit beta	F0F1 ATP synthase subunit beta	F0F1 ATP synthase subunit beta	F0F1 ATP synthase subunit beta	F0F1 ATP synthase subunit beta	F0F1 ATP synthase subunit beta	F0F1 ATP synthase subunit beta
58	35	CH8_PGAP_02530	WP_002949971.1	WP_002949971.1	WP_002949971.1	WP_002949971.1	WP_002949971.1	WP_002949971.1	WP_002949971.1	WP_002949971.1	WP_002949971.1	WP_084825811.1	WP_002949971.1	WP_002949971.1	WP_002949971.1	WP_002949971.1	WP_084825811.1	WP_002949971.1	WP_002949971.1	WP_002949971.1	WP_002949971.1	WP_002949971.1	WP_002949971.1	WP_002949971.1	WP_002949971.1	WP_002949971.1	WP_002949971.1	WP_002949971.1	WP_002949971.1	WP_002949971.1	WP_002949971.1	WP_002949971.1	WP_002949971.1	WP_002949971.1	WP_002949971.1	WP_002949971.1	Translation elongation factor Tu	elongation factor Tu	elongation factor Tu	elongation factor Tu	elongation factor Tu	elongation factor Tu	elongation factor Tu	elongation factor Tu	elongation factor Tu	elongation factor Tu	elongation factor Tu	elongation factor Tu	elongation factor Tu
59	35	CH8_PGAP_02970	WP_002950151.1	WP_002950151.1	WP_011680904.1	WP_002950151.1	WP_002950151.1	WP_002950151.1	WP_002950151.1	WP_002950151.1	WP_024704025.1	WP_084828584.1	WP_002950151.1	WP_002950151.1	WP_002950151.1	WP_002950151.1	WP_084825847.1	WP_024704025.1	WP_011680904.1	WP_084831027.1	WP_002950151.1	WP_024704025.1	WP_002950151.1	WP_002950151.1	WP_024704025.1	WP_002950151.1	WP_002950151.1	WP_002950151.1	WP_024704025.1	WP_002950151.1	WP_002950151.1	WP_024704025.1	WP_002950151.1	WP_002950151.1	WP_002950151.1	WP_011680904.1	ATP-dependent Clp protease ATP-binding subunit ClpX	ATP-dependent Clp protease ATP-binding subunit ClpX	ATP-dependent Clp protease ATP-binding subunit ClpX	ATP-dependent Clp protease ATP-binding subunit ClpX	ATP-dependent Clp protease ATP-binding subunit ClpX	ATP-dependent Clp protease ATP-binding subunit ClpX	ATP-dependent Clp protease ATP-binding subunit ClpX	ATP-dependent Clp protease ATP-binding subunit ClpX	ATP-dependent Clp protease ATP-binding subunit ClpX	ATP-dependent Clp protease ATP-binding subunit ClpX	ATP-dependent Clp protease ATP-binding subunit ClpX	ATP-dependent Clp protease ATP-binding subunit ClpX	ATP-dependent Clp protease ATP-binding subunit ClpX
60	35	CH8_PGAP_03080	WP_011225684.1	WP_011227000.1	WP_011680918.1	WP_011225684.1	WP_014621345.1	WP_014727380.1	WP_002950199.1	WP_002950199.1	WP_014621345.1	WP_084828592.1	WP_011225684.1	WP_014621345.1	WP_011225684.1	WP_082308868.1	WP_084825859.1	WP_014621345.1	WP_011225684.1	WP_082308868.1	WP_011680918.1	WP_014621345.1	WP_011225684.1	WP_014727380.1	WP_014621345.1	WP_011225684.1	WP_064355487.1	WP_064355487.1	WP_014621345.1	WP_011227000.1	WP_065973010.1	WP_014621345.1	WP_071417399.1	WP_071417399.1	WP_011225684.1	WP_011225684.1	ATP-dependent Clp protease, ATP-binding subunit ClpE	ATP-dependent Clp protease ATP-binding subunit	ATP-dependent Clp protease ATP-binding subunit	ATP-dependent Clp protease ATP-binding subunit	ATP-dependent Clp protease ATP-binding subunit	ATP-dependent Clp protease ATP-binding subunit	ATP-dependent Clp protease ATP-binding subunit	ATP-dependent Clp protease ATP-binding subunit	ATP-dependent Clp protease ATP-binding subunit	ATP-dependent Clp protease ATP-binding subunit	ATP-dependent Clp protease ATP-binding subunit	ATP-dependent Clp protease ATP-binding subunit	ATP-dependent Clp protease ATP-binding subunit
61	35	CH8_PGAP_03295	WP_011225709.1	WP_011225709.1	WP_002947238.1	WP_002947238.1	WP_002947238.1	WP_002947238.1	WP_002950252.1	WP_002950252.1	WP_002947238.1	WP_002947238.1	WP_002947238.1	WP_024009811.1	WP_002947238.1	WP_024009811.1	WP_002947238.1	WP_002947238.1	WP_002947238.1	WP_024009811.1	WP_002947238.1	WP_002947238.1	WP_002947238.1	WP_002947238.1	WP_002947238.1	WP_011225709.1	WP_002947238.1	WP_002947238.1	WP_002947238.1	WP_011225709.1	WP_065973016.1	WP_002947238.1	WP_002947238.1	WP_002947238.1	WP_002947238.1	WP_087009788.1	3-dehydroquinate dehydratase I (EC 4.2.1.10)	3-dehydroquinase	type I 3-dehydroquinate dehydratase	type I 3-dehydroquinate dehydratase	type I 3-dehydroquinate dehydratase	type I 3-dehydroquinate dehydratase	type I 3-dehydroquinate dehydratase	type I 3-dehydroquinate dehydratase	type I 3-dehydroquinate dehydratase	type I 3-dehydroquinate dehydratase	type I 3-dehydroquinate dehydratase	type I 3-dehydroquinate dehydratase	type I 3-dehydroquinate dehydratase
62	35	CH8_PGAP_03660	WP_002950328.1	WP_002950328.1	WP_002950328.1	WP_002950328.1	WP_002950328.1	WP_002950328.1	WP_002950328.1	WP_002950328.1	WP_002950328.1	WP_002950328.1	WP_002950328.1	WP_002950328.1	WP_002950328.1	WP_002950328.1	WP_002950328.1	WP_002950328.1	WP_002950328.1	WP_002950328.1	WP_046206420.1	WP_002950328.1	WP_002950328.1	WP_002950328.1	WP_002950328.1	WP_002950328.1	WP_064355513.1	WP_064355513.1	WP_002950328.1	WP_002950328.1	WP_002950328.1	WP_002950328.1	WP_002950328.1	WP_002950328.1	WP_002950328.1	WP_002950328.1	Transcriptional regulator	aminoacyl-tRNA deacylase	aminoacyl-tRNA deacylase	aminoacyl-tRNA deacylase	aminoacyl-tRNA deacylase	aminoacyl-tRNA deacylase	aminoacyl-tRNA deacylase	aminoacyl-tRNA deacylase	aminoacyl-tRNA deacylase	aminoacyl-tRNA deacylase	aminoacyl-tRNA deacylase	aminoacyl-tRNA deacylase	aminoacyl-tRNA deacylase
63	35	CH8_PGAP_03830	WP_011225774.1	WP_011225774.1	WP_011681001.1	WP_011225774.1	WP_011225774.1	WP_011225774.1	WP_002950400.1	WP_002950400.1	WP_023909558.1	WP_011225774.1	WP_023909558.1	WP_011225774.1	WP_023909558.1	WP_011225774.1	WP_023909558.1	WP_023909558.1	WP_011225774.1	WP_011225774.1	WP_011225774.1	WP_023909558.1	WP_011225774.1	WP_011225774.1	WP_023909558.1	WP_011225774.1	WP_023909558.1	WP_023909558.1	WP_023909558.1	WP_011225774.1	WP_011225774.1	WP_023909558.1	WP_011225774.1	WP_011225774.1	WP_011225774.1	WP_011225774.1	UDP-N-acetylmuramoylalanine--D-glutamate ligase (EC 6.3.2.9)	UDP-N-acetylmuramoyl-L-alanine--D-glutamate ligase	UDP-N-acetylmuramoyl-L-alanine--D-glutamate ligase	UDP-N-acetylmuramoyl-L-alanine--D-glutamate ligase	UDP-N-acetylmuramoyl-L-alanine--D-glutamate ligase	UDP-N-acetylmuramoyl-L-alanine--D-glutamate ligase	UDP-N-acetylmuramoyl-L-alanine--D-glutamate ligase	UDP-N-acetylmuramoyl-L-alanine--D-glutamate ligase	UDP-N-acetylmuramoyl-L-alanine--D-glutamate ligase	UDP-N-acetylmuramoyl-L-alanine--D-glutamate ligase	UDP-N-acetylmuramoyl-L-alanine--D-glutamate ligase	UDP-N-acetylmuramoyl-L-alanine--D-glutamate ligase	UDP-N-acetylmuramoyl-L-alanine--D-glutamate ligase
64	35	CH8_PGAP_03850	WP_011225778.1	WP_011225778.1	WP_011225778.1	WP_011225778.1	WP_011225778.1	WP_011225778.1	WP_002950402.1	WP_002950402.1	WP_011225778.1	WP_084828715.1	WP_011225778.1	WP_011225778.1	WP_011225778.1	WP_011225778.1	WP_011225778.1	WP_011225778.1	WP_084829508.1	WP_011225778.1	WP_011225778.1	WP_011225778.1	WP_011225778.1	WP_011225778.1	WP_011225778.1	WP_011225778.1	WP_011225778.1	WP_011225778.1	WP_011225778.1	WP_011225778.1	WP_011225778.1	WP_011225778.1	WP_011225778.1	WP_011225778.1	WP_011225778.1	WP_011225778.1	Cell division protein FtsZ (EC 3.4.24.-)	cell division protein FtsZ	cell division protein FtsZ	cell division protein FtsZ	cell division protein FtsZ	cell division protein FtsZ	cell division protein FtsZ	cell division protein FtsZ	cell division protein FtsZ	cell division protein FtsZ	cell division protein FtsZ	cell division protein FtsZ	cell division protein FtsZ
65	35	CH8_PGAP_03930	WP_002948472.1	WP_002948472.1	WP_002948472.1	WP_002948472.1	WP_002948472.1	WP_002948472.1	WP_002948472.1	WP_002948472.1	WP_002948472.1	WP_084828725.1	WP_002948472.1	WP_024009849.1	WP_002948472.1	WP_002948472.1	WP_084825916.1	WP_002948472.1	WP_084825916.1	WP_084831064.1	WP_002948472.1	WP_002948472.1	WP_002948472.1	WP_002948472.1	WP_002948472.1	WP_002948472.1	WP_002948472.1	WP_002948472.1	WP_002948472.1	WP_065429494.1	WP_002948472.1	WP_002948472.1	WP_002948472.1	WP_002948472.1	WP_002948472.1	WP_002948472.1	Peptide chain release factor 1	peptide chain release factor 1	peptide chain release factor 1	peptide chain release factor 1	peptide chain release factor 1	peptide chain release factor 1	peptide chain release factor 1	peptide chain release factor 1	peptide chain release factor 1	peptide chain release factor 1	peptide chain release factor 1	peptide chain release factor 1	peptide chain release factor 1
66	35	CH8_PGAP_04025	WP_002950451.1	WP_002950451.1	WP_002950451.1	WP_002950451.1	WP_014621436.1	WP_002950451.1	WP_002950451.1	WP_002950451.1	WP_002950451.1	WP_084828739.1	WP_002950451.1	WP_082245789.1	WP_002950451.1	WP_071417352.1	WP_002950451.1	WP_002950451.1	WP_084829539.1	WP_071417352.1	WP_002950451.1	WP_002950451.1	WP_002950451.1	WP_002950451.1	WP_002950451.1	WP_002950451.1	WP_002950451.1	WP_002950451.1	WP_002950451.1	WP_002950451.1	WP_065973109.1	WP_002950451.1	WP_071417352.1	WP_071417352.1	WP_002950451.1	WP_087009842.1	5-methyltetrahydropteroyltriglutamate-- homocysteine methyltransferase (EC 2.1.1.14)	5-methyltetrahydropteroyltriglutamate-- homocysteine methyltransferase	5-methyltetrahydropteroyltriglutamate-- homocysteine S-methyltransferase	5-methyltetrahydropteroyltriglutamate-- homocysteine S-methyltransferase	5-methyltetrahydropteroyltriglutamate-- homocysteine S-methyltransferase	5-methyltetrahydropteroyltriglutamate-- homocysteine S-methyltransferase	5-methyltetrahydropteroyltriglutamate-- homocysteine S-methyltransferase	5-methyltetrahydropteroyltriglutamate-- homocysteine S-methyltransferase	5-methyltetrahydropteroyltriglutamate-- homocysteine S-methyltransferase	5-methyltetrahydropteroyltriglutamate-- homocysteine S-methyltransferase	5-methyltetrahydropteroyltriglutamate-- homocysteine S-methyltransferase	5-methyltetrahydropteroyltriglutamate-- homocysteine S-methyltransferase	5-methyltetrahydropteroyltriglutamate-- homocysteine S-methyltransferase
67	35	CH8_PGAP_04970	WP_011225969.1	WP_011225969.1	WP_011225969.1	WP_014608297.1	WP_011225969.1	WP_011225969.1	WP_002952976.1	WP_002950739.1	WP_011225969.1	WP_011225969.1	WP_011225969.1	WP_014608297.1	WP_011225969.1	WP_011225969.1	WP_014608297.1	WP_011225969.1	WP_011225969.1	WP_014608297.1	WP_011225969.1	WP_011225969.1	WP_014608297.1	WP_011225969.1	WP_011225969.1	WP_011225969.1	WP_011225969.1	WP_011225969.1	WP_011225969.1	WP_011225969.1	WP_065973192.1	WP_011225969.1	WP_011225969.1	WP_011225969.1	WP_014608297.1	WP_011225969.1	Phosphate transport system permease protein PstC (TC 3.A.1.7.1)	phosphate ABC transporter permease subunit PstC	phosphate ABC transporter permease subunit PstC	phosphate ABC transporter permease subunit PstC	phosphate ABC transporter permease subunit PstC	phosphate ABC transporter permease subunit PstC	phosphate ABC transporter permease subunit PstC	phosphate ABC transporter permease subunit PstC	phosphate ABC transporter permease subunit PstC	phosphate ABC transporter permease subunit PstC	phosphate ABC transporter permease subunit PstC	phosphate ABC transporter permease subunit PstC	phosphate ABC transporter permease subunit PstC
68	35	CH8_PGAP_05145	WP_002950819.1	WP_002950819.1	WP_002950819.1	WP_002950819.1	WP_002950819.1	WP_002950819.1	WP_002950819.1	WP_002950819.1	WP_002950819.1	WP_002950819.1	WP_002950819.1	WP_002950819.1	WP_084830912.1	WP_002950819.1	WP_002950819.1	WP_002950819.1	WP_002950819.1	WP_002950819.1	WP_002950819.1	WP_002950819.1	WP_002950819.1	WP_002950819.1	WP_002950819.1	WP_002950819.1	WP_002950819.1	WP_002950819.1	WP_002950819.1	WP_002950819.1	WP_065973405.1	WP_002950819.1	WP_002950819.1	WP_002950819.1	WP_002950819.1	WP_087010256.1	Acetoin dehydrogenase E1 component beta-subunit (EC 1.2.4.-)	alpha-ketoacid dehydrogenase subunit beta	alpha-ketoacid dehydrogenase subunit beta	alpha-ketoacid dehydrogenase subunit beta	alpha-ketoacid dehydrogenase subunit beta	alpha-ketoacid dehydrogenase subunit beta	alpha-ketoacid dehydrogenase subunit beta	alpha-ketoacid dehydrogenase subunit beta	alpha-ketoacid dehydrogenase subunit beta	alpha-ketoacid dehydrogenase subunit beta	alpha-ketoacid dehydrogenase subunit beta	alpha-ketoacid dehydrogenase subunit beta	alpha-ketoacid dehydrogenase subunit beta
69	35	CH8_PGAP_05535	WP_041828245.1	WP_011681194.1	WP_011681194.1	WP_011681194.1	WP_011681194.1	WP_011681194.1	WP_002953092.1	WP_002953092.1	WP_011681194.1	WP_084828856.1	WP_011681194.1	WP_011681194.1	WP_084830666.1	WP_011681194.1	WP_011681194.1	WP_011681194.1	WP_084829635.1	WP_011681194.1	WP_011681194.1	WP_011681194.1	WP_011681194.1	WP_011681194.1	WP_011681194.1	WP_011681194.1	WP_011681194.1	WP_011681194.1	WP_011681194.1	WP_011681194.1	WP_065973249.1	WP_011681194.1	WP_011681194.1	WP_011681194.1	WP_011681194.1	WP_011681194.1	Cell division protein FtsX	ABC transporter permease	permease-like cell division protein FtsX	permease-like cell division protein FtsX	permease-like cell division protein FtsX	permease-like cell division protein FtsX	permease-like cell division protein FtsX	permease-like cell division protein FtsX	permease-like cell division protein FtsX	permease-like cell division protein FtsX	permease-like cell division protein FtsX	permease-like cell division protein FtsX	permease-like cell division protein FtsX
70	35	CH8_PGAP_05580	WP_011226081.1	WP_011226081.1	WP_011681201.1	WP_011226081.1	WP_011226081.1	WP_011226081.1	WP_002953121.1	WP_002953121.1	WP_011226081.1	WP_011226081.1	WP_011226081.1	WP_011226081.1	WP_084830669.1	WP_011226081.1	WP_011226081.1	WP_011226081.1	WP_084829638.1	WP_011226081.1	WP_011681201.1	WP_011226081.1	WP_011226081.1	WP_011226081.1	WP_011226081.1	WP_011226081.1	WP_011226081.1	WP_011226081.1	WP_011226081.1	WP_011226081.1	WP_011226081.1	WP_011226081.1	WP_071417357.1	WP_071417357.1	WP_011226081.1	WP_011226081.1	Promiscuous sugar phosphatase YidA, haloacid dehalogenase-like phosphatase family	Cof-type HAD-IIB family hydrolase	sugar-phosphatase	sugar-phosphatase	sugar-phosphatase	sugar-phosphatase	sugar-phosphatase	sugar-phosphatase	sugar-phosphatase	sugar-phosphatase	sugar-phosphatase	sugar-phosphatase	sugar-phosphatase
71	35	CH8_PGAP_05755	WP_002946104.1	WP_002946104.1	WP_002946104.1	WP_002946104.1	WP_002946104.1	WP_014727555.1	WP_002950954.1	WP_002950954.1	WP_002946104.1	WP_002946104.1	WP_023909701.1	WP_014727555.1	WP_002946104.1	WP_014727555.1	WP_014727555.1	WP_002946104.1	WP_002946104.1	WP_014727555.1	WP_002946104.1	WP_002946104.1	WP_002946104.1	WP_014727555.1	WP_002946104.1	WP_059257428.1	WP_002946104.1	WP_002946104.1	WP_002946104.1	WP_002946104.1	WP_065973266.1	WP_002946104.1	WP_014727555.1	WP_014727555.1	WP_002946104.1	WP_087009979.1	ABC transporter ATP-binding protein	phosphonate ABC transporter ATP-binding protein	ABC transporter ATP-binding protein	ABC transporter ATP-binding protein	ABC transporter ATP-binding protein	ABC transporter ATP-binding protein	ABC transporter ATP-binding protein	ABC transporter ATP-binding protein	ABC transporter ATP-binding protein	ABC transporter ATP-binding protein	ABC transporter ATP-binding protein	ABC transporter ATP-binding protein	ABC transporter ATP-binding protein
72	35	CH8_PGAP_05905	WP_011226129.1	WP_011227294.1	WP_011226129.1	WP_011226129.1	WP_011226129.1	WP_011226129.1	WP_002951009.1	WP_002951009.1	WP_011226129.1	WP_084828877.1	WP_011226129.1	WP_011226129.1	WP_011226129.1	WP_082308996.1	WP_011226129.1	WP_011226129.1	WP_011227294.1	WP_082308996.1	WP_011226129.1	WP_011226129.1	WP_011226129.1	WP_011226129.1	WP_011226129.1	WP_011227294.1	WP_011226129.1	WP_011226129.1	WP_011226129.1	WP_011227294.1	WP_065973275.1	WP_011226129.1	WP_011226129.1	WP_011226129.1	WP_011226129.1	WP_011227294.1	Exodeoxyribonuclease VII large subunit (EC 3.1.11.6)	exodeoxyribonuclease VII large subunit	exodeoxyribonuclease VII large subunit	exodeoxyribonuclease VII large subunit	exodeoxyribonuclease VII large subunit	exodeoxyribonuclease VII large subunit	exodeoxyribonuclease VII large subunit	exodeoxyribonuclease VII large subunit	exodeoxyribonuclease VII large subunit	exodeoxyribonuclease VII large subunit	exodeoxyribonuclease VII large subunit	exodeoxyribonuclease VII large subunit	exodeoxyribonuclease VII large subunit
73	35	CH8_PGAP_06050	WP_002951038.1	WP_002951038.1	WP_011681279.1	WP_002951038.1	WP_002951038.1	WP_011681279.1	WP_002951038.1	WP_002951038.1	WP_002951038.1	WP_084828886.1	WP_002951038.1	WP_002951038.1	WP_011681279.1	WP_011681279.1	WP_011681279.1	WP_002951038.1	WP_002951038.1	WP_011681279.1	WP_011681279.1	WP_002951038.1	WP_002951038.1	WP_011681279.1	WP_002951038.1	WP_002951038.1	WP_002951038.1	WP_002951038.1	WP_002951038.1	WP_002951038.1	WP_002951038.1	WP_002951038.1	WP_011681279.1	WP_011681279.1	WP_002951038.1	WP_002951038.1	Acyl-ACP thioesterase	acyl-[acyl-carrier-protein] thioesterase	thioesterase	thioesterase	acyl-ACP thioesterase	thioesterase	thioesterase	acyl-ACP thioesterase	thioesterase	thioesterase	thioesterase	acyl-[acyl-carrier-protein] thioesterase	thioesterase
74	35	CH8_PGAP_06125	WP_011226155.1	WP_011227314.1	WP_011226155.1	WP_011226155.1	WP_011226155.1	WP_011226155.1	WP_002951079.1	WP_002951079.1	WP_011226155.1	WP_084828895.1	WP_011226155.1	WP_011226155.1	WP_011226155.1	WP_011226155.1	WP_011226155.1	WP_011226155.1	WP_011226155.1	WP_084831126.1	WP_011226155.1	WP_011226155.1	WP_011226155.1	WP_011226155.1	WP_011226155.1	WP_011227314.1	WP_011226155.1	WP_011226155.1	WP_011226155.1	WP_011227314.1	WP_065973302.1	WP_011226155.1	WP_011226155.1	WP_011226155.1	WP_011226155.1	WP_011226155.1	Phosphoglucosamine mutase (EC 5.4.2.10)	phosphoglucosamine mutase	phosphoglucosamine mutase	phosphoglucosamine mutase	phosphoglucosamine mutase	phosphoglucosamine mutase	phosphoglucosamine mutase	phosphoglucosamine mutase	phosphoglucosamine mutase	phosphoglucosamine mutase	phosphoglucosamine mutase	phosphoglucosamine mutase	phosphoglucosamine mutase
75	35	CH8_PGAP_06235	WP_011226168.1	WP_011226168.1	WP_011226168.1	WP_011226168.1	WP_014621730.1	WP_011226168.1	WP_002951102.1	WP_002951102.1	WP_011226168.1	WP_084828904.1	WP_011226168.1	WP_024009958.1	WP_084830695.1	WP_011226168.1	WP_084826032.1	WP_011226168.1	WP_011226168.1	WP_011226168.1	WP_011226168.1	WP_011226168.1	WP_011226168.1	WP_011226168.1	WP_011226168.1	WP_011226168.1	WP_064356055.1	WP_064356055.1	WP_011226168.1	WP_011226168.1	WP_011226168.1	WP_011226168.1	WP_011226168.1	WP_011226168.1	WP_011226168.1	WP_087010005.1	Ribonucleotide reductase of class Ib (aerobic), alpha subunit (EC 1.17.4.1)	class 1b ribonucleoside-diphosphate reductase subunit alpha	class 1b ribonucleoside-diphosphate reductase subunit alpha	class 1b ribonucleoside-diphosphate reductase subunit alpha	class 1b ribonucleoside-diphosphate reductase subunit alpha	class 1b ribonucleoside-diphosphate reductase subunit alpha	class 1b ribonucleoside-diphosphate reductase subunit alpha	class 1b ribonucleoside-diphosphate reductase subunit alpha	class 1b ribonucleoside-diphosphate reductase subunit alpha	class 1b ribonucleoside-diphosphate reductase subunit alpha	class 1b ribonucleoside-diphosphate reductase subunit alpha	class 1b ribonucleoside-diphosphate reductase subunit alpha	class 1b ribonucleoside-diphosphate reductase subunit alpha
76	35	CH8_PGAP_06365	WP_041828268.1	WP_041827059.1	WP_011681317.1	WP_014608458.1	WP_014608458.1	WP_014608458.1	WP_002951142.1	WP_002951142.1	WP_014608458.1	WP_014608458.1	WP_014608458.1	WP_014608458.1	WP_011681317.1	WP_011681317.1	WP_084826041.1	WP_014608458.1	WP_011681317.1	WP_011681317.1	WP_011681317.1	WP_014608458.1	WP_014608458.1	WP_014608458.1	WP_014608458.1	WP_041827059.1	WP_014608458.1	WP_014608458.1	WP_014608458.1	WP_041827059.1	WP_014608458.1	WP_014608458.1	WP_014608458.1	WP_014608458.1	WP_014608458.1	WP_011681317.1	4-hydroxy-tetrahydrodipicolinate synthase (EC 4.3.3.7)	4-hydroxy-tetrahydrodipicolinate synthase	4-hydroxy-tetrahydrodipicolinate synthase	4-hydroxy-tetrahydrodipicolinate synthase	4-hydroxy-tetrahydrodipicolinate synthase	4-hydroxy-tetrahydrodipicolinate synthase	4-hydroxy-tetrahydrodipicolinate synthase	4-hydroxy-tetrahydrodipicolinate synthase	4-hydroxy-tetrahydrodipicolinate synthase	4-hydroxy-tetrahydrodipicolinate synthase	4-hydroxy-tetrahydrodipicolinate synthase	4-hydroxy-tetrahydrodipicolinate synthase	4-hydroxy-tetrahydrodipicolinate synthase
77	35	CH8_PGAP_07325	WP_011681460.1	WP_011681460.1	WP_011681460.1	WP_011681460.1	WP_014621835.1	WP_011681460.1	WP_011681460.1	WP_011681460.1	WP_011681460.1	WP_011681460.1	WP_011681460.1	WP_024010026.1	WP_011681460.1	WP_082309073.1	WP_011681460.1	WP_011681460.1	WP_084829770.1	WP_082309073.1	WP_011681460.1	WP_011681460.1	WP_011681460.1	WP_011681460.1	WP_011681460.1	WP_011681460.1	WP_011681460.1	WP_011681460.1	WP_011681460.1	WP_011681460.1	WP_011681460.1	WP_011681460.1	WP_011681460.1	WP_011681460.1	WP_011681460.1	WP_011681460.1	GTP-binding protein Obg	GTPase ObgE	GTPase ObgE	GTPase ObgE	GTPase ObgE	GTPase ObgE	GTPase ObgE	GTPase ObgE	GTPase ObgE	GTPase ObgE	GTPase ObgE	GTPase ObgE	GTPase ObgE
78	35	CH8_PGAP_07355	WP_002951502.1	WP_002951502.1	WP_002951502.1	WP_002951502.1	WP_002951502.1	WP_002951502.1	WP_002951502.1	WP_002951502.1	WP_002951502.1	WP_084829011.1	WP_084825646.1	WP_002951502.1	WP_002951502.1	WP_002951502.1	WP_002951502.1	WP_002951502.1	WP_002951502.1	WP_002951502.1	WP_002951502.1	WP_002951502.1	WP_002951502.1	WP_002951502.1	WP_002951502.1	WP_002951502.1	WP_002951502.1	WP_002951502.1	WP_002951502.1	WP_002951502.1	WP_002951502.1	WP_002951502.1	WP_002951502.1	WP_002951502.1	WP_002951502.1	WP_002951502.1	Phenylacetic acid degradation protein PaaD, thioesterase	thioesterase	PaaI family thioesterase	PaaI family thioesterase	PaaI family thioesterase	PaaI family thioesterase	PaaI family thioesterase	PaaI family thioesterase	PaaI family thioesterase	PaaI family thioesterase	PaaI family thioesterase	PaaI family thioesterase	PaaI family thioesterase
79	35	CH8_PGAP_07490	WP_011226381.1	WP_011227462.1	WP_002953381.1	WP_002953381.1	WP_002953381.1	WP_002953381.1	WP_002953381.1	WP_002953381.1	WP_024703967.1	WP_002953381.1	WP_002953381.1	WP_002953381.1	WP_002953381.1	WP_002953381.1	WP_084826096.1	WP_024703967.1	WP_084829780.1	WP_002953381.1	WP_002953381.1	WP_024703967.1	WP_002953381.1	WP_002953381.1	WP_024703967.1	WP_011227462.1	WP_064355790.1	WP_064355790.1	WP_024703967.1	WP_011227462.1	WP_065972484.1	WP_024703967.1	WP_071417315.1	WP_071417315.1	WP_002953381.1	WP_002953381.1	Putrescine transport ATP-binding protein PotA (TC 3.A.1.11.1)	spermidine/putrescine import ATP-binding protein PotA	ABC transporter ATP-binding protein	ABC transporter ATP-binding protein	ABC transporter ATP-binding protein	ABC transporter ATP-binding protein	ABC transporter ATP-binding protein	ABC transporter ATP-binding protein	ABC transporter ATP-binding protein	ABC transporter ATP-binding protein	ABC transporter ATP-binding protein	ABC transporter ATP-binding protein	ABC transporter ATP-binding protein
80	35	CH8_PGAP_07535	WP_002951562.1	WP_002951562.1	WP_002951562.1	WP_002951562.1	WP_002951562.1	WP_002951562.1	WP_002951562.1	WP_002951562.1	WP_002951562.1	WP_002951562.1	WP_002951562.1	WP_002951562.1	WP_002951562.1	WP_002951562.1	WP_002951562.1	WP_002951562.1	WP_002951562.1	WP_002951562.1	WP_002951562.1	WP_002951562.1	WP_002951562.1	WP_002951562.1	WP_002951562.1	WP_002951562.1	WP_002951562.1	WP_002951562.1	WP_002951562.1	WP_002951562.1	WP_002951562.1	WP_002951562.1	WP_002951562.1	WP_002951562.1	WP_002951562.1	WP_002951562.1	KH domain RNA binding protein YlqC	KH domain-containing protein	KH domain-containing protein	KH domain-containing protein	KH domain-containing protein	KH domain-containing protein	KH domain-containing protein	KH domain-containing protein	KH domain-containing protein	KH domain-containing protein	KH domain-containing protein	KH domain-containing protein	KH domain-containing protein
81	35	CH8_PGAP_07655	WP_002944579.1	WP_002944579.1	WP_011681500.1	WP_011681500.1	WP_011681500.1	WP_011681500.1	WP_002944579.1	WP_002944579.1	WP_011681500.1	WP_002944579.1	WP_002944579.1	WP_011681500.1	WP_002944579.1	WP_002944579.1	WP_084826103.1	WP_011681500.1	WP_002944579.1	WP_002944579.1	WP_011681500.1	WP_011681500.1	WP_011681500.1	WP_011681500.1	WP_011681500.1	WP_002944579.1	WP_011681500.1	WP_011681500.1	WP_011681500.1	WP_002944579.1	WP_002944579.1	WP_011681500.1	WP_011681500.1	WP_011681500.1	WP_011681500.1	WP_002944579.1	DUF1696 domain-containing protein	PH domain-containing protein	PH domain-containing protein	PH domain-containing protein	PH domain-containing protein	PH domain-containing protein	PH domain-containing protein	PH domain-containing protein	PH domain-containing protein	PH domain-containing protein	PH domain-containing protein	PH domain-containing protein	PH domain-containing protein
82	35	CH8_PGAP_07850	WP_002951667.1	WP_011227484.1	WP_002951667.1	WP_002951667.1	WP_002951667.1	WP_002951667.1	WP_002951667.1	WP_002951667.1	WP_002951667.1	WP_002951667.1	WP_002951667.1	WP_002951667.1	WP_002951667.1	WP_002951667.1	WP_002951667.1	WP_002951667.1	WP_084829807.1	WP_002951667.1	WP_002951667.1	WP_002951667.1	WP_002951667.1	WP_002951667.1	WP_002951667.1	WP_002951667.1	WP_002951667.1	WP_002951667.1	WP_002951667.1	WP_002951667.1	WP_002951667.1	WP_002951667.1	WP_002951667.1	WP_002951667.1	WP_002951667.1	WP_002951667.1	aminoglycoside phosphotransferase family protein	aminoglycoside phosphotransferase	phosphotransferase family protein	phosphotransferase family protein	phosphotransferase family protein	phosphotransferase family protein	phosphotransferase family protein	phosphotransferase family protein	phosphotransferase family protein	phosphotransferase family protein	phosphotransferase family protein	phosphotransferase family protein	phosphotransferase family protein
83	35	CH8_PGAP_07940	WP_002946582.1	WP_002946582.1	WP_011681541.1	WP_014608641.1	WP_014608641.1	WP_002946582.1	WP_002946582.1	WP_002946582.1	WP_014608641.1	WP_084829059.1	WP_014608641.1	WP_014608641.1	WP_014608641.1	WP_011681541.1	WP_014608641.1	WP_014608641.1	WP_084829817.1	WP_011681541.1	WP_011681541.1	WP_014608641.1	WP_014608641.1	WP_002946582.1	WP_014608641.1	WP_002946582.1	WP_014608641.1	WP_014608641.1	WP_014608641.1	WP_002946582.1	WP_002946582.1	WP_014608641.1	WP_002946582.1	WP_002946582.1	WP_014608641.1	WP_002946582.1	Aspartyl-tRNA(Asn) amidotransferase subunit B (EC 6.3.5.6) @ Glutamyl-tRNA(Gln) amidotransferase subunit B (EC 6.3.5.7)	Asp-tRNA(Asn)/Glu-tRNA(Gln) amidotransferase GatCAB subunit B	Asp-tRNA(Asn)/Glu-tRNA(Gln) amidotransferase subunit GatB	Asp-tRNA(Asn)/Glu-tRNA(Gln) amidotransferase subunit GatB	Asp-tRNA(Asn)/Glu-tRNA(Gln) amidotransferase subunit GatB	Asp-tRNA(Asn)/Glu-tRNA(Gln) amidotransferase subunit GatB	Asp-tRNA(Asn)/Glu-tRNA(Gln) amidotransferase subunit GatB	Asp-tRNA(Asn)/Glu-tRNA(Gln) amidotransferase subunit GatB	Asp-tRNA(Asn)/Glu-tRNA(Gln) amidotransferase subunit GatB	Asp-tRNA(Asn)/Glu-tRNA(Gln) amidotransferase subunit GatB	Asp-tRNA(Asn)/Glu-tRNA(Gln) amidotransferase subunit GatB	Asp-tRNA(Asn)/Glu-tRNA(Gln) amidotransferase subunit GatB	Asp-tRNA(Asn)/Glu-tRNA(Gln) amidotransferase subunit GatB
84	35	CH8_PGAP_07950	WP_002884769.1	WP_002884769.1	WP_002884769.1	WP_002884769.1	WP_002884769.1	WP_002884769.1	WP_002884769.1	WP_002884769.1	WP_002884769.1	WP_002884769.1	WP_002884769.1	WP_002884769.1	WP_002884769.1	WP_002884769.1	WP_002884769.1	WP_002884769.1	WP_002884769.1	WP_002884769.1	WP_002884769.1	WP_002884769.1	WP_002884769.1	WP_002884769.1	WP_002884769.1	WP_002884769.1	WP_002884769.1	WP_002884769.1	WP_002884769.1	WP_002884769.1	WP_002884769.1	WP_002884769.1	WP_002884769.1	WP_002884769.1	WP_002884769.1	WP_002884769.1	Aspartyl-tRNA(Asn) amidotransferase subunit C (EC 6.3.5.6) @ Glutamyl-tRNA(Gln) amidotransferase subunit C (EC 6.3.5.7)	Asp-tRNA(Asn)/Glu-tRNA(Gln) amidotransferase GatCAB subunit C	Asp-tRNA(Asn)/Glu-tRNA(Gln) amidotransferase subunit GatC	Asp-tRNA(Asn)/Glu-tRNA(Gln) amidotransferase subunit GatC	Asp-tRNA(Asn)/Glu-tRNA(Gln) amidotransferase subunit GatC	Asp-tRNA(Asn)/Glu-tRNA(Gln) amidotransferase subunit GatC	Asp-tRNA(Asn)/Glu-tRNA(Gln) amidotransferase subunit GatC	Asp-tRNA(Asn)/Glu-tRNA(Gln) amidotransferase subunit GatC	Asp-tRNA(Asn)/Glu-tRNA(Gln) amidotransferase subunit GatC	Asp-tRNA(Asn)/Glu-tRNA(Gln) amidotransferase subunit GatC	Asp-tRNA(Asn)/Glu-tRNA(Gln) amidotransferase subunit GatC	Asp-tRNA(Asn)/Glu-tRNA(Gln) amidotransferase subunit GatC	Asp-tRNA(Asn)/Glu-tRNA(Gln) amidotransferase subunit GatC
85	35	CH8_PGAP_08170	WP_002951781.1	WP_002951781.1	WP_002951781.1	WP_002951781.1	WP_002951781.1	WP_002951781.1	WP_002951781.1	WP_002951781.1	WP_002951781.1	WP_002951781.1	WP_002951781.1	WP_002951781.1	WP_002951781.1	WP_002951781.1	WP_002951781.1	WP_002951781.1	WP_002951781.1	WP_002951781.1	WP_002951781.1	WP_002951781.1	WP_002951781.1	WP_002951781.1	WP_002951781.1	WP_059257387.1	WP_002951781.1	WP_002951781.1	WP_002951781.1	WP_002951781.1	WP_002951781.1	WP_002951781.1	WP_002951781.1	WP_002951781.1	WP_002951781.1	WP_002951781.1	Aquaporin (Major Intrinsic Protein Family)	aquaporin family protein	aquaporin family protein	aquaporin family protein	aquaporin family protein	aquaporin family protein	aquaporin family protein	aquaporin family protein	aquaporin family protein	aquaporin family protein	aquaporin family protein	aquaporin family protein	aquaporin family protein
86	35	CH8_PGAP_08325	WP_041828335.1	WP_002888254.1	WP_002888254.1	WP_002888254.1	WP_014621931.1	WP_014727682.1	WP_002888254.1	WP_002888254.1	WP_014621931.1	WP_014621931.1	WP_014621931.1	WP_014727682.1	WP_014621931.1	WP_002888254.1	WP_014621931.1	WP_014621931.1	WP_084829844.1	WP_002888254.1	WP_002888254.1	WP_014621931.1	WP_002888254.1	WP_014727682.1	WP_014621931.1	WP_002888254.1	WP_002888254.1	WP_002888254.1	WP_014621931.1	WP_002888254.1	WP_002888254.1	WP_014621931.1	WP_014621931.1	WP_014621931.1	WP_002888254.1	WP_002888254.1	rRNA small subunit methyltransferase H	16S rRNA (cytosine(1402)-N(4))-methyltransferase RsmH	16S rRNA (cytosine(1402)-N(4))-methyltransferase RsmH	16S rRNA (cytosine(1402)-N(4))-methyltransferase RsmH	16S rRNA (cytosine(1402)-N(4))-methyltransferase RsmH	16S rRNA (cytosine(1402)-N(4))-methyltransferase RsmH	16S rRNA (cytosine(1402)-N(4))-methyltransferase RsmH	16S rRNA (cytosine(1402)-N(4))-methyltransferase RsmH	16S rRNA (cytosine(1402)-N(4))-methyltransferase RsmH	16S rRNA (cytosine(1402)-N(4))-methyltransferase RsmH	16S rRNA (cytosine(1402)-N(4))-methyltransferase RsmH	16S rRNA (cytosine(1402)-N(4))-methyltransferase RsmH	16S rRNA (cytosine(1402)-N(4))-methyltransferase RsmH
87	35	CH8_PGAP_08475	WP_002951888.1	WP_002951888.1	WP_011681618.1	WP_002951888.1	WP_011681618.1	WP_011681618.1	WP_002951888.1	WP_002951888.1	WP_002951888.1	WP_011681618.1	WP_011681618.1	WP_011681618.1	WP_084830777.1	WP_011681618.1	WP_002951888.1	WP_002951888.1	WP_084829856.1	WP_084831186.1	WP_011681618.1	WP_002951888.1	WP_002951888.1	WP_011681618.1	WP_002951888.1	WP_002951888.1	WP_011681618.1	WP_011681618.1	WP_002951888.1	WP_002951888.1	WP_002951888.1	WP_002951888.1	WP_011681618.1	WP_011681618.1	WP_002951888.1	WP_087010169.1	Sucrose-6-phosphate hydrolase (EC 3.2.1.B3)	sucrose-6-phosphate hydrolase	sucrose-6-phosphate hydrolase	sucrose-6-phosphate hydrolase	sucrose-6-phosphate hydrolase	sucrose-6-phosphate hydrolase	sucrose-6-phosphate hydrolase	sucrose-6-phosphate hydrolase	sucrose-6-phosphate hydrolase	sucrose-6-phosphate hydrolase	sucrose-6-phosphate hydrolase	sucrose-6-phosphate hydrolase	sucrose-6-phosphate hydrolase
88	35	CH8_PGAP_08500	WP_002951893.1	WP_002951893.1	WP_002951893.1	WP_002951893.1	WP_002951893.1	WP_002951893.1	WP_002951893.1	WP_002951893.1	WP_002951893.1	WP_002951893.1	WP_002951893.1	WP_002951893.1	WP_002951893.1	WP_082309134.1	WP_002951893.1	WP_002951893.1	WP_082309134.1	WP_002951893.1	WP_002951893.1	WP_002951893.1	WP_002951893.1	WP_002951893.1	WP_002951893.1	WP_002951893.1	WP_002951893.1	WP_002951893.1	WP_002951893.1	WP_002951893.1	WP_002951893.1	WP_002951893.1	WP_002951893.1	WP_002951893.1	WP_002951893.1	WP_002951893.1	dCMP deaminase (EC 3.5.4.12); Late competence protein ComEB	competence protein ComE	deaminase	deaminase	deaminase	deaminase	deaminase	deaminase	deaminase	deaminase	deaminase	deaminase	deaminase
89	35	CH8_PGAP_08745	WP_002946609.1	WP_002946609.1	WP_002946609.1	WP_014608710.1	WP_002946609.1	WP_002946609.1	WP_002951958.1	WP_002951958.1	WP_002946609.1	WP_084826152.1	WP_002946609.1	WP_002946609.1	WP_084830787.1	WP_002946609.1	WP_084826152.1	WP_002946609.1	WP_002946609.1	WP_002946609.1	WP_002946609.1	WP_002946609.1	WP_014608710.1	WP_002946609.1	WP_002946609.1	WP_002946609.1	WP_002946609.1	WP_002946609.1	WP_002946609.1	WP_002946609.1	WP_002946609.1	WP_002946609.1	WP_002946609.1	WP_002946609.1	WP_014608710.1	WP_002946609.1	Ribulose-phosphate 3-epimerase (EC 5.1.3.1)	ribulose-phosphate 3-epimerase	ribulose-phosphate 3-epimerase	ribulose-phosphate 3-epimerase	ribulose-phosphate 3-epimerase	ribulose-phosphate 3-epimerase	ribulose-phosphate 3-epimerase	ribulose-phosphate 3-epimerase	ribulose-phosphate 3-epimerase	ribulose-phosphate 3-epimerase	ribulose-phosphate 3-epimerase	ribulose-phosphate 3-epimerase	ribulose-phosphate 3-epimerase
90	35	CH8_PGAP_08780	WP_011226584.1	WP_011226584.1	WP_011226584.1	WP_011226584.1	WP_011226584.1	WP_011226584.1	WP_002951972.1	WP_002951972.1	WP_011226584.1	WP_002951972.1	WP_011226584.1	WP_011226584.1	WP_002951972.1	WP_011226584.1	WP_084826154.1	WP_011226584.1	WP_084829872.1	WP_084831194.1	WP_011226584.1	WP_011226584.1	WP_011226584.1	WP_011226584.1	WP_011226584.1	WP_011226584.1	WP_011226584.1	WP_011226584.1	WP_011226584.1	WP_011226584.1	WP_011226584.1	WP_011226584.1	WP_011226584.1	WP_011226584.1	WP_011226584.1	WP_011226584.1	Thioredoxin	thioredoxin	thioredoxin	thioredoxin	thioredoxin	thioredoxin	thioredoxin	thioredoxin	thioredoxin	thioredoxin	thioredoxin	thioredoxin	thioredoxin
91	35	CH8_PGAP_08855	WP_002953530.1	WP_002953530.1	WP_002953530.1	WP_014608717.1	WP_002953530.1	WP_002953530.1	WP_002953530.1	WP_002953530.1	WP_002953530.1	WP_071417372.1	WP_084825658.1	WP_014608717.1	WP_084830820.1	WP_082309143.1	WP_014608717.1	WP_002953530.1	WP_022096601.1	WP_014608717.1	WP_002953530.1	WP_002953530.1	WP_014608717.1	WP_002953530.1	WP_002953530.1	WP_002953530.1	WP_014608717.1	WP_014608717.1	WP_002953530.1	WP_002953530.1	WP_065972600.1	WP_002953530.1	WP_071417372.1	WP_071417372.1	WP_014608717.1	WP_087010185.1	Argininosuccinate lyase (EC 4.3.2.1)	argininosuccinate lyase	argininosuccinate lyase	argininosuccinate lyase	argininosuccinate lyase	argininosuccinate lyase	argininosuccinate lyase	argininosuccinate lyase	argininosuccinate lyase	argininosuccinate lyase	argininosuccinate lyase	argininosuccinate lyase	argininosuccinate lyase
92	35	CH8_PGAP_09660	WP_002952183.1	WP_002952183.1	WP_002952183.1	WP_002952183.1	WP_002952183.1	WP_002952183.1	WP_002952183.1	WP_002952183.1	WP_002952183.1	WP_084826190.1	WP_002952183.1	WP_002952183.1	WP_002952183.1	WP_002952183.1	WP_084826190.1	WP_002952183.1	WP_084829920.1	WP_002952183.1	WP_002952183.1	WP_002952183.1	WP_002952183.1	WP_002952183.1	WP_002952183.1	WP_002952183.1	WP_002952183.1	WP_002952183.1	WP_002952183.1	WP_002952183.1	WP_002952183.1	WP_002952183.1	WP_002952183.1	WP_002952183.1	WP_002952183.1	WP_087010213.1	Chromosome segregation helicase	replication-associated recombination protein A	replication-associated recombination protein A	replication-associated recombination protein A	replication-associated recombination protein A	replication-associated recombination protein A	replication-associated recombination protein A	replication-associated recombination protein A	replication-associated recombination protein A	replication-associated recombination protein A	replication-associated recombination protein A	replication-associated recombination protein A	replication-associated recombination protein A
93	35	CH8_PGAP_09675	WP_002952187.1	WP_002952187.1	WP_011681732.1	WP_011681732.1	WP_011681732.1	WP_011681732.1	WP_002952187.1	WP_002952187.1	WP_011681732.1	WP_011681732.1	WP_011681732.1	WP_011681732.1	WP_011681732.1	WP_011681732.1	WP_011681732.1	WP_011681732.1	WP_002952187.1	WP_011681732.1	WP_011681732.1	WP_011681732.1	WP_011681732.1	WP_011681732.1	WP_011681732.1	WP_002952187.1	WP_011681732.1	WP_011681732.1	WP_011681732.1	WP_002952187.1	WP_002952187.1	WP_011681732.1	WP_011681732.1	WP_011681732.1	WP_011681732.1	WP_002952187.1	Putative Holliday junction resolvase YggF	Holliday junction resolvase RuvX	Holliday junction resolvase RuvX	Holliday junction resolvase RuvX	Holliday junction resolvase RuvX	Holliday junction resolvase RuvX	Holliday junction resolvase RuvX	Holliday junction resolvase RuvX	Holliday junction resolvase RuvX	Holliday junction resolvase RuvX	Holliday junction resolvase RuvX	Holliday junction resolvase RuvX	Holliday junction resolvase RuvX
94	35	CH8_PGAP_09875	WP_011226694.1	WP_002952261.1	WP_002952261.1	WP_002952261.1	WP_002952261.1	WP_002952261.1	WP_002952261.1	WP_002952261.1	WP_002952261.1	WP_002952261.1	WP_002952261.1	WP_002952261.1	WP_002952261.1	WP_002952261.1	WP_002952261.1	WP_002952261.1	WP_002952261.1	WP_002952261.1	WP_002952261.1	WP_002952261.1	WP_002952261.1	WP_002952261.1	WP_002952261.1	WP_002952261.1	WP_002952261.1	WP_002952261.1	WP_002952261.1	WP_002952261.1	WP_002952261.1	WP_002952261.1	WP_002952261.1	WP_002952261.1	WP_002952261.1	WP_002952261.1	Replicative DNA helicase (EC 3.6.1.-)	replicative DNA helicase	replicative DNA helicase	replicative DNA helicase	replicative DNA helicase	replicative DNA helicase	replicative DNA helicase	replicative DNA helicase	replicative DNA helicase	replicative DNA helicase	replicative DNA helicase	replicative DNA helicase	replicative DNA helicase
95	35	CH8_PGAP_09965	WP_002952292.1	WP_002952292.1	WP_011681763.1	WP_002952292.1	WP_014622070.1	WP_002952292.1	WP_002952292.1	WP_002952292.1	WP_011681763.1	WP_084829192.1	WP_002952292.1	WP_002952292.1	WP_084830893.1	WP_011681763.1	WP_011681763.1	WP_011681763.1	WP_002952292.1	WP_011681763.1	WP_011681763.1	WP_011681763.1	WP_002952292.1	WP_002952292.1	WP_011681763.1	WP_002952292.1	WP_011681763.1	WP_011681763.1	WP_011681763.1	WP_002952292.1	WP_002952292.1	WP_011681763.1	WP_002952292.1	WP_002952292.1	WP_002952292.1	WP_087010235.1	Tryptophanyl-tRNA synthetase (EC 6.1.1.2)	tryptophan--tRNA ligase	tryptophan--tRNA ligase	tryptophan--tRNA ligase	tryptophan--tRNA ligase	tryptophan--tRNA ligase	tryptophan--tRNA ligase	tryptophan--tRNA ligase	tryptophan--tRNA ligase	tryptophan--tRNA ligase	tryptophan--tRNA ligase	tryptophan--tRNA ligase	tryptophan--tRNA ligase
96	35	CH8_PGAP_00030	WP_011225239.1	WP_011226717.1	WP_011680577.1	WP_011680577.1	WP_011680577.1	WP_011680577.1	WP_002948947.1	WP_002948947.1	WP_024704281.1	WP_084828397.1	WP_011680577.1	WP_011680577.1	WP_084830413.1	WP_082308784.1	WP_084825686.1	WP_038694493.1	WP_084829261.1	WP_011680577.1	WP_011680577.1	WP_024704281.1	WP_011680577.1	WP_064353210.1	WP_024704281.1	WP_011226717.1	WP_064355686.1	WP_064355686.1	WP_024704281.1	WP_011226717.1	WP_065972725.1	WP_024704281.1	WP_011680577.1	WP_011680577.1	WP_011680577.1	WP_087009592.1	Transcription-repair coupling factor	transcription-repair coupling factor	transcription-repair coupling factor	transcription-repair coupling factor	transcription-repair coupling factor	transcription-repair coupling factor	transcription-repair coupling factor	transcription-repair coupling factor	transcription-repair coupling factor	transcription-repair coupling factor	transcription-repair coupling factor	transcription-repair coupling factor	transcription-repair coupling factor
97	35	CH8_PGAP_00255	WP_002946256.1	WP_002946256.1	WP_011680587.1	WP_014607822.1	WP_011680587.1	WP_002946256.1	WP_002949006.1	WP_002949006.1	WP_002946256.1	WP_084828404.1	WP_011680587.1	WP_002946256.1	WP_011680587.1	WP_082308788.1	WP_011680587.1	WP_002946256.1	WP_002946256.1	WP_002946256.1	WP_011680587.1	WP_002946256.1	WP_014607822.1	WP_002946256.1	WP_002946256.1	WP_002946256.1	WP_002946256.1	WP_002946256.1	WP_002946256.1	WP_002946256.1	WP_065972746.1	WP_002946256.1	WP_002946256.1	WP_002946256.1	WP_014607822.1	WP_002946256.1	DNA recombination and repair protein RecO	DNA repair protein RecO	DNA repair protein RecO	DNA repair protein RecO	DNA repair protein RecO	DNA repair protein RecO	DNA repair protein RecO	DNA repair protein RecO	DNA repair protein RecO	DNA repair protein RecO	DNA repair protein RecO	DNA repair protein RecO	DNA repair protein RecO
98	35	CH8_PGAP_00275	WP_041828091.1	WP_041826939.1	WP_011680590.1	WP_002949012.1	WP_014621007.1	WP_011680590.1	WP_002949012.1	WP_002949012.1	WP_011680590.1	WP_084828406.1	WP_084825609.1	WP_011680590.1	WP_084830419.1	WP_011680590.1	WP_011680590.1	WP_011680590.1	WP_084829268.1	WP_084830963.1	WP_011680590.1	WP_011680590.1	WP_002949012.1	WP_011680590.1	WP_011680590.1	WP_041826939.1	WP_011680590.1	WP_011680590.1	WP_011680590.1	WP_041826939.1	WP_065972750.1	WP_011680590.1	WP_071417576.1	WP_071417576.1	WP_002949012.1	WP_084829268.1	Phosphoribosylformylglycinamidine synthase, synthetase subunit (EC 6.3.5.3) / Phosphoribosylformylglycinamidine synthase, glutamine amidotransferase subunit (EC 6.3.5.3)	phosphoribosylformylglycinamidine synthase	phosphoribosylformylglycinamidine synthase	phosphoribosylformylglycinamidine synthase	phosphoribosylformylglycinamidine synthase	phosphoribosylformylglycinamidine synthase	phosphoribosylformylglycinamidine synthase	phosphoribosylformylglycinamidine synthase	phosphoribosylformylglycinamidine synthase	phosphoribosylformylglycinamidine synthase	phosphoribosylformylglycinamidine synthase	phosphoribosylformylglycinamidine synthase	phosphoribosylformylglycinamidine synthase
99	35	CH8_PGAP_00290	WP_011225263.1	WP_011225263.1	WP_011225263.1	WP_011225263.1	WP_011225263.1	WP_011225263.1	WP_002949015.1	WP_002949015.1	WP_011225263.1	WP_084828409.1	WP_011225263.1	WP_011225263.1	WP_011225263.1	WP_011225263.1	WP_011225263.1	WP_011225263.1	WP_084829269.1	WP_011225263.1	WP_011225263.1	WP_011225263.1	WP_011225263.1	WP_011225263.1	WP_011225263.1	WP_011225263.1	WP_011225263.1	WP_011225263.1	WP_011225263.1	WP_011225263.1	WP_065972751.1	WP_011225263.1	WP_011225263.1	WP_011225263.1	WP_011225263.1	WP_011225263.1	Phosphoribosylglycinamide formyltransferase (EC 2.1.2.2)	phosphoribosylglycinamide formyltransferase	phosphoribosylglycinamide formyltransferase	phosphoribosylglycinamide formyltransferase	phosphoribosylglycinamide formyltransferase	phosphoribosylglycinamide formyltransferase	phosphoribosylglycinamide formyltransferase	phosphoribosylglycinamide formyltransferase	phosphoribosylglycinamide formyltransferase	phosphoribosylglycinamide formyltransferase	phosphoribosylglycinamide formyltransferase	phosphoribosylglycinamide formyltransferase	phosphoribosylglycinamide formyltransferase
100	35	CH8_PGAP_00335	WP_002948159.1	WP_002948159.1	WP_002948159.1	WP_002948159.1	WP_002948159.1	WP_002948159.1	WP_002948159.1	WP_002948159.1	WP_002948159.1	WP_002948159.1	WP_002948159.1	WP_002948159.1	WP_002948159.1	WP_002948159.1	WP_002948159.1	WP_002948159.1	WP_002948159.1	WP_002948159.1	WP_002948159.1	WP_002948159.1	WP_053042620.1	WP_002948159.1	WP_002948159.1	WP_002948159.1	WP_002948159.1	WP_002948159.1	WP_002948159.1	WP_002948159.1	WP_002948159.1	WP_002948159.1	WP_071417573.1	WP_071417573.1	WP_002948159.1	WP_002948159.1	Adenylosuccinate lyase (EC 4.3.2.2)	adenylosuccinate lyase	adenylosuccinate lyase	adenylosuccinate lyase	adenylosuccinate lyase	adenylosuccinate lyase	adenylosuccinate lyase	adenylosuccinate lyase	adenylosuccinate lyase	adenylosuccinate lyase	adenylosuccinate lyase	adenylosuccinate lyase	adenylosuccinate lyase
101	35	CH8_PGAP_01000	WP_002947634.1	WP_002947634.1	WP_002947634.1	WP_002947634.1	WP_002947634.1	WP_002947634.1	WP_002947634.1	WP_002947634.1	WP_002947634.1	WP_002947634.1	WP_002947634.1	WP_002947634.1	WP_002947634.1	WP_002947634.1	WP_002947634.1	WP_002947634.1	WP_002947634.1	WP_002947634.1	WP_002947634.1	WP_002947634.1	WP_002947634.1	WP_002947634.1	WP_002947634.1	WP_002947634.1	WP_002947634.1	WP_002947634.1	WP_002947634.1	WP_002947634.1	WP_002947634.1	WP_002947634.1	WP_002947634.1	WP_002947634.1	WP_002947634.1	WP_002947634.1	Iron-sulfur cluster assembly ATPase protein SufC	Fe-S cluster assembly ATPase SufC	Fe-S cluster assembly ATPase SufC	Fe-S cluster assembly ATPase SufC	Fe-S cluster assembly ATPase SufC	Fe-S cluster assembly ATPase SufC	Fe-S cluster assembly ATPase SufC	Fe-S cluster assembly ATPase SufC	Fe-S cluster assembly ATPase SufC	Fe-S cluster assembly ATPase SufC	Fe-S cluster assembly ATPase SufC	Fe-S cluster assembly ATPase SufC	Fe-S cluster assembly ATPase SufC
102	35	CH8_PGAP_01060	WP_041828115.1	WP_011680674.1	WP_011680674.1	WP_011680674.1	WP_011680674.1	WP_011680674.1	WP_002949276.1	WP_002949276.1	WP_011680674.1	WP_011680674.1	WP_011680674.1	WP_011680674.1	WP_084830470.1	WP_011680674.1	WP_011680674.1	WP_011680674.1	WP_011680674.1	WP_011680674.1	WP_011680674.1	WP_011680674.1	WP_011680674.1	WP_011680674.1	WP_011680674.1	WP_011680674.1	WP_011680674.1	WP_011680674.1	WP_011680674.1	WP_011680674.1	WP_011680674.1	WP_011680674.1	WP_011680674.1	WP_011680674.1	WP_011680674.1	WP_011680674.1	tRNA dihydrouridine synthase B (EC 1.-.-.-)	tRNA dihydrouridine synthase DusB	tRNA dihydrouridine synthase DusB	tRNA dihydrouridine synthase DusB	tRNA dihydrouridine synthase DusB	tRNA dihydrouridine synthase DusB	tRNA dihydrouridine synthase DusB	tRNA dihydrouridine synthase DusB	tRNA dihydrouridine synthase DusB	tRNA dihydrouridine synthase DusB	tRNA dihydrouridine synthase DusB	tRNA dihydrouridine synthase DusB	tRNA dihydrouridine synthase DusB
103	35	CH8_PGAP_01110	WP_011680683.1	WP_011680683.1	WP_011680683.1	WP_011680683.1	WP_014621107.1	WP_011680683.1	WP_002949307.1	WP_002949307.1	WP_011680683.1	WP_011680683.1	WP_011680683.1	WP_011680683.1	WP_011680683.1	WP_011680683.1	WP_014621107.1	WP_011680683.1	WP_011680683.1	WP_011680683.1	WP_011680683.1	WP_011680683.1	WP_011680683.1	WP_011680683.1	WP_011680683.1	WP_011680683.1	WP_011680683.1	WP_011680683.1	WP_011680683.1	WP_011680683.1	WP_002949307.1	WP_011680683.1	WP_014621107.1	WP_014621107.1	WP_011680683.1	WP_011680683.1	Glucose-6-phosphate isomerase (EC 5.3.1.9)	glucose-6-phosphate isomerase	glucose-6-phosphate isomerase	glucose-6-phosphate isomerase	glucose-6-phosphate isomerase	glucose-6-phosphate isomerase	glucose-6-phosphate isomerase	glucose-6-phosphate isomerase	glucose-6-phosphate isomerase	glucose-6-phosphate isomerase	glucose-6-phosphate isomerase	glucose-6-phosphate isomerase	glucose-6-phosphate isomerase
104	35	CH8_PGAP_01115	WP_002949309.1	WP_011226830.1	WP_002949309.1	WP_002949309.1	WP_002949309.1	WP_002949309.1	WP_002949309.1	WP_002949309.1	WP_002949309.1	WP_002949309.1	WP_002949309.1	WP_002949309.1	WP_002949309.1	WP_002949309.1	WP_002949309.1	WP_002949309.1	WP_084829309.1	WP_002949309.1	WP_002949309.1	WP_002949309.1	WP_002949309.1	WP_002949309.1	WP_002949309.1	WP_002949309.1	WP_002949309.1	WP_002949309.1	WP_002949309.1	WP_002949309.1	WP_002949309.1	WP_002949309.1	WP_002949309.1	WP_002949309.1	WP_002949309.1	WP_002949309.1	FIG007491: hypothetical protein YeeN	YebC/PmpR family DNA-binding transcriptional regulator	YebC/PmpR family DNA-binding transcriptional regulator	YebC/PmpR family DNA-binding transcriptional regulator	YebC/PmpR family DNA-binding transcriptional regulator	YebC/PmpR family DNA-binding transcriptional regulator	YebC/PmpR family DNA-binding transcriptional regulator	YebC/PmpR family DNA-binding transcriptional regulator	YebC/PmpR family DNA-binding transcriptional regulator	YebC/PmpR family DNA-binding transcriptional regulator	YebC/PmpR family DNA-binding transcriptional regulator	YebC/PmpR family DNA-binding transcriptional regulator	YebC/PmpR family DNA-binding transcriptional regulator
105	35	CH8_PGAP_01125	WP_002949314.1	WP_002949314.1	WP_002949314.1	WP_002949314.1	WP_002949314.1	WP_002949314.1	WP_002949314.1	WP_002949314.1	WP_002949314.1	WP_002949314.1	WP_002949314.1	WP_024009716.1	WP_084830475.1	WP_002949314.1	WP_002949314.1	WP_002949314.1	WP_002949314.1	WP_002949314.1	WP_002949314.1	WP_002949314.1	WP_002949314.1	WP_002949314.1	WP_002949314.1	WP_002949314.1	WP_002949314.1	WP_002949314.1	WP_002949314.1	WP_002949314.1	WP_002949314.1	WP_002949314.1	WP_024009716.1	WP_024009716.1	WP_002949314.1	WP_002949314.1	Undecaprenyl diphosphate synthase (EC 2.5.1.31)	isoprenyl transferase	isoprenyl transferase	isoprenyl transferase	isoprenyl transferase	isoprenyl transferase	isoprenyl transferase	isoprenyl transferase	isoprenyl transferase	isoprenyl transferase	isoprenyl transferase	isoprenyl transferase	isoprenyl transferase
106	35	CH8_PGAP_01135	WP_011225396.1	WP_011226831.1	WP_011680685.1	WP_011680685.1	WP_011680685.1	WP_011680685.1	WP_002949323.1	WP_002949323.1	WP_024704166.1	WP_011680685.1	WP_023909360.1	WP_011680685.1	WP_084830476.1	WP_082308809.1	WP_011680685.1	WP_024704166.1	WP_084829311.1	WP_011680685.1	WP_023909360.1	WP_024704166.1	WP_011680685.1	WP_011680685.1	WP_024704166.1	WP_011226831.1	WP_011680685.1	WP_011680685.1	WP_024704166.1	WP_011226831.1	WP_011680685.1	WP_024704166.1	WP_011680685.1	WP_011680685.1	WP_011680685.1	WP_087009648.1	Membrane-associated zinc metalloprotease	RIP metalloprotease RseP	RIP metalloprotease RseP	RIP metalloprotease RseP	RIP metalloprotease RseP	RIP metalloprotease RseP	RIP metalloprotease RseP	RIP metalloprotease RseP	RIP metalloprotease RseP	RIP metalloprotease RseP	RIP metalloprotease RseP	RIP metalloprotease RseP	RIP metalloprotease RseP
107	35	CH8_PGAP_01390	WP_011225436.1	WP_011226849.1	WP_011226849.1	WP_002949483.1	WP_002949483.1	WP_002949483.1	WP_002949483.1	WP_002949483.1	WP_002949483.1	WP_002949483.1	WP_011226849.1	WP_002949483.1	WP_084830500.1	WP_002949483.1	WP_084825760.1	WP_002949483.1	WP_084829329.1	WP_084830500.1	WP_002949483.1	WP_002949483.1	WP_002949483.1	WP_002949483.1	WP_002949483.1	WP_011226849.1	WP_002949483.1	WP_002949483.1	WP_002949483.1	WP_011226849.1	WP_011226849.1	WP_002949483.1	WP_002949483.1	WP_002949483.1	WP_002949483.1	WP_084829329.1	Glutamate racemase (EC 5.1.1.3)	glutamate racemase	glutamate racemase	glutamate racemase	glutamate racemase	glutamate racemase	glutamate racemase	glutamate racemase	glutamate racemase	glutamate racemase	glutamate racemase	glutamate racemase	glutamate racemase
108	35	CH8_PGAP_01400	WP_011225437.1	WP_011225437.1	WP_011225437.1	WP_011225437.1	WP_011225437.1	WP_011225437.1	WP_002949486.1	WP_002949486.1	WP_011225437.1	WP_084828463.1	WP_011225437.1	WP_011225437.1	WP_084828463.1	WP_082308819.1	WP_011225437.1	WP_011225437.1	WP_011225437.1	WP_011225437.1	WP_011225437.1	WP_011225437.1	WP_011225437.1	WP_011225437.1	WP_011225437.1	WP_011225437.1	WP_011225437.1	WP_011225437.1	WP_011225437.1	WP_011225437.1	WP_011225437.1	WP_011225437.1	WP_011225437.1	WP_011225437.1	WP_011225437.1	WP_011225437.1	FIG009886: phosphoesterase	metallophosphoesterase	metallophosphoesterase	metallophosphoesterase	metallophosphoesterase	metallophosphoesterase	metallophosphoesterase	metallophosphoesterase	metallophosphoesterase	metallophosphoesterase	metallophosphoesterase	metallophosphoesterase	metallophosphoesterase
109	35	CH8_PGAP_01525	WP_002949548.1	WP_002949548.1	WP_011680721.1	WP_011680721.1	WP_011680721.1	WP_011680721.1	WP_002949548.1	WP_002949548.1	WP_011680721.1	WP_084828473.1	WP_011680721.1	WP_011680721.1	WP_011680721.1	WP_011680721.1	WP_084825765.1	WP_011680721.1	WP_002949548.1	WP_011680721.1	WP_011680721.1	WP_011680721.1	WP_011680721.1	WP_011680721.1	WP_011680721.1	WP_002949548.1	WP_064355635.1	WP_064355635.1	WP_011680721.1	WP_002949548.1	WP_011680721.1	WP_011680721.1	WP_011680721.1	WP_011680721.1	WP_011680721.1	WP_002949548.1	Urease alpha subunit (EC 3.5.1.5)	urease subunit alpha	urease subunit alpha	urease subunit alpha	urease subunit alpha	urease subunit alpha	urease subunit alpha	urease subunit alpha	urease subunit alpha	urease subunit alpha	urease subunit alpha	urease subunit alpha	urease subunit alpha
110	35	CH8_PGAP_01530	WP_002949549.1	WP_002949549.1	WP_002949549.1	WP_002949549.1	WP_002949549.1	WP_002949549.1	WP_002949549.1	WP_002949549.1	WP_002949549.1	WP_002949549.1	WP_002949549.1	WP_002949549.1	WP_084830507.1	WP_002949549.1	WP_002949549.1	WP_002949549.1	WP_002949549.1	WP_002949549.1	WP_002949549.1	WP_002949549.1	WP_002949549.1	WP_002949549.1	WP_002949549.1	WP_002949549.1	WP_002949549.1	WP_002949549.1	WP_002949549.1	WP_002949549.1	WP_002949549.1	WP_002949549.1	WP_002949549.1	WP_002949549.1	WP_002949549.1	WP_002949549.1	Urease accessory protein UreE	urease accessory protein UreE	urease accessory protein UreE	urease accessory protein UreE	urease accessory protein UreE	urease accessory protein UreE	urease accessory protein UreE	urease accessory protein UreE	urease accessory protein UreE	urease accessory protein UreE	urease accessory protein UreE	urease accessory protein UreE	urease accessory protein UreE
111	35	CH8_PGAP_01540	WP_002889928.1	WP_002889928.1	WP_002889928.1	WP_002889928.1	WP_002889928.1	WP_002889928.1	WP_002949552.1	WP_002949552.1	WP_002889928.1	WP_002889928.1	WP_002889928.1	WP_002889928.1	WP_002889928.1	WP_002889928.1	WP_002889928.1	WP_002889928.1	WP_002889928.1	WP_002889928.1	WP_002889928.1	WP_002889928.1	WP_002889928.1	WP_002889928.1	WP_002889928.1	WP_002889928.1	WP_002889928.1	WP_002889928.1	WP_002889928.1	WP_002889928.1	WP_002889928.1	WP_002889928.1	WP_002889928.1	WP_002889928.1	WP_002889928.1	WP_002889928.1	Urease accessory protein UreG	urease accessory protein UreG	urease accessory protein UreG	urease accessory protein UreG	urease accessory protein UreG	urease accessory protein UreG	urease accessory protein UreG	urease accessory protein UreG	urease accessory protein UreG	urease accessory protein UreG	urease accessory protein UreG	urease accessory protein UreG	urease accessory protein UreG
112	35	CH8_PGAP_01630	WP_002946492.1	WP_002946492.1	WP_002946492.1	WP_002946492.1	WP_002946492.1	WP_002946492.1	WP_002946492.1	WP_002946492.1	WP_002946492.1	WP_064355629.1	WP_002946492.1	WP_002946492.1	WP_002946492.1	WP_002946492.1	WP_002946492.1	WP_002946492.1	WP_002946492.1	WP_002946492.1	WP_002946492.1	WP_002946492.1	WP_002946492.1	WP_002946492.1	WP_002946492.1	WP_002946492.1	WP_064355629.1	WP_064355629.1	WP_002946492.1	WP_002946492.1	WP_065972910.1	WP_002946492.1	WP_002946492.1	WP_002946492.1	WP_002946492.1	WP_002946492.1	Trk system potassium uptake protein TrkA	TrkA family potassium uptake protein	TrkA family potassium uptake protein	TrkA family potassium uptake protein	TrkA family potassium uptake protein	TrkA family potassium uptake protein	TrkA family potassium uptake protein	TrkA family potassium uptake protein	TrkA family potassium uptake protein	TrkA family potassium uptake protein	TrkA family potassium uptake protein	TrkA family potassium uptake protein	TrkA family potassium uptake protein
113	35	CH8_PGAP_01635	WP_011225480.1	WP_011226869.1	WP_037623174.1	WP_041827301.1	WP_037623174.1	WP_024009734.1	WP_037623718.1	WP_037623718.1	WP_037623174.1	WP_064355627.1	WP_023909401.1	WP_024009734.1	WP_037623174.1	WP_037623174.1	WP_037623174.1	WP_037623174.1	WP_173405389.1	WP_162835499.1	WP_037623174.1	WP_037623174.1	WP_041827301.1	WP_024009734.1	WP_037623174.1	WP_059257357.1	WP_064355627.1	WP_064355627.1	WP_064784288.1	WP_011226869.1	WP_065972911.1	WP_037623174.1	WP_024009734.1	WP_024009734.1	WP_041827301.1	WP_011225480.1	Potassium uptake protein TrkH	ATPase V	K+ transporter (Trk), membrane-spanning protein	potassium Trk transporter membrane-spanning protein	ATPase V	ATPase V	ATPase V	V-type Na+ -ATPase subunit J	ATPase V	ATPase V	ATPase V	ATPase V	V-type Na+ -ATPase subunit J
114	35	CH8_PGAP_01760	WP_002947461.1	WP_002947461.1	WP_002947461.1	WP_002947461.1	WP_002947461.1	WP_002947461.1	WP_002947461.1	WP_002947461.1	WP_002947461.1	WP_084828496.1	WP_002947461.1	WP_002947461.1	WP_002947461.1	WP_002947461.1	WP_002947461.1	WP_002947461.1	WP_002947461.1	WP_002947461.1	WP_002947461.1	WP_002947461.1	WP_002947461.1	WP_002947461.1	WP_002947461.1	WP_002947461.1	WP_002947461.1	WP_002947461.1	WP_002947461.1	WP_002947461.1	WP_065972923.1	WP_002947461.1	WP_002947461.1	WP_002947461.1	WP_002947461.1	WP_002947461.1	COG2740: Predicted nucleic-acid-binding protein implicated in transcription termination	DUF448 domain-containing protein	YlxR family protein	YlxR family protein	YlxR family protein	YlxR family protein	YlxR family protein	YlxR family protein	YlxR family protein	YlxR family protein	YlxR family protein	YlxR family protein	YlxR family protein
115	35	CH8_PGAP_01830	WP_002949732.1	WP_002949732.1	WP_002949732.1	WP_002949732.1	WP_002949732.1	WP_002949732.1	WP_002949732.1	WP_002949732.1	WP_002949732.1	WP_084828504.1	WP_002949732.1	WP_024009744.1	WP_002949732.1	WP_002949732.1	WP_002949732.1	WP_002949732.1	WP_084829364.1	WP_002949732.1	WP_002949732.1	WP_002949732.1	WP_002949732.1	WP_002949732.1	WP_002949732.1	WP_002949732.1	WP_002949732.1	WP_002949732.1	WP_002949732.1	WP_002949732.1	WP_002949732.1	WP_002949732.1	WP_002949732.1	WP_002949732.1	WP_002949732.1	WP_002949732.1	ATP-dependent Clp protease proteolytic subunit (EC 3.4.21.92)	ATP-dependent Clp protease proteolytic subunit	ATP-dependent Clp protease proteolytic subunit	ATP-dependent Clp protease proteolytic subunit	ATP-dependent Clp protease proteolytic subunit	ATP-dependent Clp protease proteolytic subunit	ATP-dependent Clp protease proteolytic subunit	ATP-dependent Clp protease proteolytic subunit	ATP-dependent Clp protease proteolytic subunit	ATP-dependent Clp protease proteolytic subunit	ATP-dependent Clp protease proteolytic subunit	ATP-dependent Clp protease proteolytic subunit	ATP-dependent Clp protease proteolytic subunit
116	35	CH8_PGAP_01950	WP_011225519.1	WP_011225519.1	WP_011680773.1	WP_011680773.1	WP_011680773.1	WP_011680773.1	WP_002949760.1	WP_002949760.1	WP_011680773.1	WP_084828512.1	WP_011680773.1	WP_011680773.1	WP_011680773.1	WP_011680773.1	WP_011680773.1	WP_011680773.1	WP_011225519.1	WP_011680773.1	WP_011680773.1	WP_011680773.1	WP_011680773.1	WP_011680773.1	WP_011680773.1	WP_011225519.1	WP_011680773.1	WP_011680773.1	WP_011680773.1	WP_011225519.1	WP_065972937.1	WP_011680773.1	WP_011680773.1	WP_011680773.1	WP_011680773.1	WP_011225519.1	Manganese-dependent inorganic pyrophosphatase (EC 3.6.1.1)	manganese-dependent inorganic pyrophosphatase	manganese-dependent inorganic pyrophosphatase	manganese-dependent inorganic pyrophosphatase	manganese-dependent inorganic pyrophosphatase	manganese-dependent inorganic pyrophosphatase	manganese-dependent inorganic pyrophosphatase	manganese-dependent inorganic pyrophosphatase	manganese-dependent inorganic pyrophosphatase	manganese-dependent inorganic pyrophosphatase	manganese-dependent inorganic pyrophosphatase	manganese-dependent inorganic pyrophosphatase	manganese-dependent inorganic pyrophosphatase
117	35	CH8_PGAP_01960	WP_002949762.1	WP_002949762.1	WP_011680775.1	WP_002949762.1	WP_011680775.1	WP_002949762.1	WP_002949762.1	WP_002949762.1	WP_011680775.1	WP_002949762.1	WP_002949762.1	WP_011680775.1	WP_011680775.1	WP_002949762.1	WP_011680775.1	WP_011680775.1	WP_002949762.1	WP_011680775.1	WP_011680775.1	WP_011680775.1	WP_002949762.1	WP_002949762.1	WP_011680775.1	WP_002949762.1	WP_002949762.1	WP_002949762.1	WP_011680775.1	WP_002949762.1	WP_002949762.1	WP_011680775.1	WP_002949762.1	WP_002949762.1	WP_002949762.1	WP_002949762.1	Cysteinyl-tRNA synthetase related protein	DUF402 family protein	DUF402 domain-containing protein	DUF402 domain-containing protein	DUF402 domain-containing protein	DUF402 domain-containing protein	DUF402 domain-containing protein	DUF402 domain-containing protein	DUF402 domain-containing protein	DUF402 domain-containing protein	DUF402 domain-containing protein	DUF402 domain-containing protein	DUF402 domain-containing protein
118	35	CH8_PGAP_02005	WP_002885495.1	WP_002885495.1	WP_002885495.1	WP_002885495.1	WP_002885495.1	WP_002885495.1	WP_002949775.1	WP_002949775.1	WP_002885495.1	WP_004184034.1	WP_023909416.1	WP_002885495.1	WP_084830512.1	WP_002885495.1	WP_002885495.1	WP_002885495.1	WP_002885495.1	WP_002885495.1	WP_002885495.1	WP_002885495.1	WP_002885495.1	WP_002885495.1	WP_002885495.1	WP_002885495.1	WP_002885495.1	WP_002885495.1	WP_002885495.1	WP_002885495.1	WP_002885495.1	WP_002885495.1	WP_002885495.1	WP_002885495.1	WP_002885495.1	WP_002885495.1	Acyl carrier protein	acyl carrier protein	acyl carrier protein	acyl carrier protein	acyl carrier protein	acyl carrier protein	acyl carrier protein	acyl carrier protein	acyl carrier protein	acyl carrier protein	acyl carrier protein	acyl carrier protein	acyl carrier protein
119	35	CH8_PGAP_02295	WP_002949886.1	WP_002949886.1	WP_011680810.1	WP_014608032.1	WP_011680810.1	WP_014727352.1	WP_002949886.1	WP_002949886.1	WP_011680810.1	WP_014727352.1	WP_011680810.1	WP_011680810.1	WP_011680810.1	WP_082308837.1	WP_011680810.1	WP_011680810.1	WP_011680810.1	WP_011680810.1	WP_011680810.1	WP_011680810.1	WP_014608032.1	WP_014727352.1	WP_011680810.1	WP_002949886.1	WP_011680810.1	WP_011680810.1	WP_011680810.1	WP_002949886.1	WP_011680810.1	WP_011680810.1	WP_011680810.1	WP_011680810.1	WP_014608032.1	WP_011680810.1	Phosphate starvation-inducible protein PhoH, predicted ATPase	PhoH family protein	PhoH family protein	PhoH family protein	PhoH family protein	PhoH family protein	PhoH family protein	PhoH family protein	PhoH family protein	PhoH family protein	PhoH family protein	PhoH family protein	PhoH family protein
120	35	CH8_PGAP_02510	WP_002949964.1	WP_002949964.1	WP_002949964.1	WP_014608058.1	WP_002949964.1	WP_002949964.1	WP_002949964.1	WP_002949964.1	WP_002949964.1	WP_084828548.1	WP_002949964.1	WP_002949964.1	WP_002949964.1	WP_002949964.1	WP_002949964.1	WP_002949964.1	WP_084829406.1	WP_002949964.1	WP_002949964.1	WP_002949964.1	WP_014608058.1	WP_002949964.1	WP_002949964.1	WP_002949964.1	WP_002949964.1	WP_002949964.1	WP_002949964.1	WP_002949964.1	WP_002949964.1	WP_002949964.1	WP_002949964.1	WP_002949964.1	WP_014608058.1	WP_002949964.1	ATP synthase gamma chain (EC 3.6.3.14)	ATP synthase subunit gamma	F0F1 ATP synthase subunit gamma	F0F1 ATP synthase subunit gamma	F0F1 ATP synthase subunit gamma	F0F1 ATP synthase subunit gamma	F0F1 ATP synthase subunit gamma	F0F1 ATP synthase subunit gamma	F0F1 ATP synthase subunit gamma	F0F1 ATP synthase subunit gamma	F0F1 ATP synthase subunit gamma	F0F1 ATP synthase subunit gamma	F0F1 ATP synthase subunit gamma
121	35	CH8_PGAP_02555	WP_002946304.1	WP_002946304.1	WP_002946304.1	WP_002946304.1	WP_002946304.1	WP_002946304.1	WP_002946304.1	WP_002946304.1	WP_002946304.1	WP_002946304.1	WP_002946304.1	WP_002946304.1	WP_002946304.1	WP_002946304.1	WP_002946304.1	WP_002946304.1	WP_002946304.1	WP_002946304.1	WP_002946304.1	WP_002946304.1	WP_002946304.1	WP_002946304.1	WP_002946304.1	WP_002946304.1	WP_002946304.1	WP_002946304.1	WP_002946304.1	WP_002946304.1	WP_002946304.1	WP_002946304.1	WP_002946304.1	WP_002946304.1	WP_002946304.1	WP_087009735.1	DNA replication intiation control protein YabA	DNA replication initiation control protein YabA	DNA replication initiation control protein YabA	DNA replication initiation control protein YabA	DNA replication initiation control protein YabA	DNA replication initiation control protein YabA	DNA replication initiation control protein YabA	DNA replication initiation control protein YabA	DNA replication initiation control protein YabA	DNA replication initiation control protein YabA	DNA replication initiation control protein YabA	DNA replication initiation control protein YabA	DNA replication initiation control protein YabA
122	35	CH8_PGAP_02560	WP_002949974.1	WP_002949974.1	WP_002949974.1	WP_014608062.1	WP_014621244.1	WP_014608062.1	WP_002949974.1	WP_002949974.1	WP_024704223.1	WP_002949974.1	WP_002949974.1	WP_014608062.1	WP_084830530.1	WP_002949974.1	WP_002949974.1	WP_024704223.1	WP_002949974.1	WP_002949974.1	WP_002949974.1	WP_024704223.1	WP_014608062.1	WP_014608062.1	WP_024704223.1	WP_002949974.1	WP_002949974.1	WP_002949974.1	WP_024704223.1	WP_002949974.1	WP_065972976.1	WP_024704223.1	WP_014608062.1	WP_014608062.1	WP_014608062.1	WP_002949974.1	rRNA small subunit methyltransferase I	16S rRNA (cytidine(1402)-2-O)-methyltransferase	16S rRNA (cytidine(1402)-2-O)-methyltransferase	16S rRNA (cytidine(1402)-2-O)-methyltransferase	16S rRNA (cytidine(1402)-2-O)-methyltransferase	16S rRNA (cytidine(1402)-2-O)-methyltransferase	16S rRNA (cytidine(1402)-2-O)-methyltransferase	16S rRNA (cytidine(1402)-2-O)-methyltransferase	16S rRNA (cytidine(1402)-2-O)-methyltransferase	16S rRNA (cytidine(1402)-2-O)-methyltransferase	16S rRNA (cytidine(1402)-2-O)-methyltransferase	16S rRNA (cytidine(1402)-2-O)-methyltransferase	16S rRNA (cytidine(1402)-2-O)-methyltransferase
123	35	CH8_PGAP_02705	WP_011225627.1	WP_011225627.1	WP_011225627.1	WP_002947270.1	WP_011225627.1	WP_002947270.1	WP_002950031.1	WP_002950031.1	WP_011225627.1	WP_002947270.1	WP_002947270.1	WP_024009777.1	WP_084830538.1	WP_002947270.1	WP_084825822.1	WP_011225627.1	WP_084829423.1	WP_002947270.1	WP_011225627.1	WP_011225627.1	WP_002947270.1	WP_002947270.1	WP_011225627.1	WP_059257350.1	WP_064355404.1	WP_064355404.1	WP_011225627.1	WP_011225627.1	WP_065972990.1	WP_011225627.1	WP_071417472.1	WP_071417472.1	WP_002947270.1	WP_002947270.1	Carbamoyl-phosphate synthase large chain (EC 6.3.5.5)	carbamoyl-phosphate synthase large chain	carbamoyl-phosphate synthase large subunit	carbamoyl-phosphate synthase large subunit	carbamoyl-phosphate synthase large subunit	carbamoyl-phosphate synthase large subunit	carbamoyl-phosphate synthase large subunit	carbamoyl-phosphate synthase large subunit	carbamoyl-phosphate synthase large subunit	carbamoyl-phosphate synthase large subunit	carbamoyl-phosphate synthase large subunit	carbamoyl-phosphate synthase large subunit	carbamoyl-phosphate synthase large subunit
124	35	CH8_PGAP_02950	WP_011680902.1	WP_011680902.1	WP_011680902.1	WP_011680902.1	WP_011680902.1	WP_011680902.1	WP_002950144.1	WP_002950144.1	WP_011680902.1	WP_011680902.1	WP_011680902.1	WP_011680902.1	WP_011680902.1	WP_082308859.1	WP_011680902.1	WP_011680902.1	WP_084829447.1	WP_011680902.1	WP_011680902.1	WP_011680902.1	WP_011680902.1	WP_011680902.1	WP_011680902.1	WP_011680902.1	WP_011680902.1	WP_011680902.1	WP_011680902.1	WP_011680902.1	WP_011680902.1	WP_011680902.1	WP_011680902.1	WP_011680902.1	WP_011680902.1	WP_087009766.1	Hydroxymethylglutaryl-CoA synthase (EC 2.3.3.10)	hydroxymethylglutaryl-CoA synthase	hydroxymethylglutaryl-CoA synthase	hydroxymethylglutaryl-CoA synthase	hydroxymethylglutaryl-CoA synthase	hydroxymethylglutaryl-CoA synthase	hydroxymethylglutaryl-CoA synthase	hydroxymethylglutaryl-CoA synthase	hydroxymethylglutaryl-CoA synthase	hydroxymethylglutaryl-CoA synthase	hydroxymethylglutaryl-CoA synthase	hydroxymethylglutaryl-CoA synthase	hydroxymethylglutaryl-CoA synthase
125	35	CH8_PGAP_02955	WP_011225670.1	WP_011226990.1	WP_002950145.1	WP_002950145.1	WP_014621335.1	WP_002950145.1	WP_002950145.1	WP_002950145.1	WP_002950145.1	WP_084828582.1	WP_002950145.1	WP_002950145.1	WP_002950145.1	WP_002950145.1	WP_084825845.1	WP_002950145.1	WP_002950145.1	WP_002950145.1	WP_002950145.1	WP_002950145.1	WP_002950145.1	WP_002950145.1	WP_002950145.1	WP_011226990.1	WP_002950145.1	WP_002950145.1	WP_002950145.1	WP_011226990.1	WP_002950145.1	WP_002950145.1	WP_002950145.1	WP_002950145.1	WP_002950145.1	WP_002950145.1	Thymidylate synthase (EC 2.1.1.45)	thymidylate synthase	thymidylate synthase	thymidylate synthase	thymidylate synthase	thymidylate synthase	thymidylate synthase	thymidylate synthase	thymidylate synthase	thymidylate synthase	thymidylate synthase	thymidylate synthase	thymidylate synthase
126	35	CH8_PGAP_03000	WP_002950167.1	WP_002950167.1	WP_011680909.1	WP_002950167.1	WP_002950167.1	WP_041829281.1	WP_002950167.1	WP_002950167.1	WP_002950167.1	WP_084828588.1	WP_002950167.1	WP_002950167.1	WP_084830552.1	WP_082308863.1	WP_084825852.1	WP_002950167.1	WP_002950167.1	WP_084831029.1	WP_002950167.1	WP_002950167.1	WP_002950167.1	WP_041829281.1	WP_002950167.1	WP_002950167.1	WP_002950167.1	WP_002950167.1	WP_002950167.1	WP_002950167.1	WP_002950167.1	WP_002950167.1	WP_002950167.1	WP_002950167.1	WP_002950167.1	WP_022096963.1	Acyl-phosphate:glycerol-3-phosphate O-acyltransferase PlsY	glycerol-3-phosphate acyltransferase	glycerol-3-phosphate 1-O-acyltransferase PlsY	glycerol-3-phosphate 1-O-acyltransferase PlsY	glycerol-3-phosphate 1-O-acyltransferase PlsY	glycerol-3-phosphate 1-O-acyltransferase PlsY	glycerol-3-phosphate 1-O-acyltransferase PlsY	glycerol-3-phosphate 1-O-acyltransferase PlsY	glycerol-3-phosphate 1-O-acyltransferase PlsY	glycerol-3-phosphate 1-O-acyltransferase PlsY	glycerol-3-phosphate 1-O-acyltransferase PlsY	glycerol-3-phosphate 1-O-acyltransferase PlsY	glycerol-3-phosphate 1-O-acyltransferase PlsY
127	35	CH8_PGAP_03100	WP_011225688.1	WP_002950207.1	WP_011225688.1	WP_011225688.1	WP_002950207.1	WP_002950207.1	WP_002950207.1	WP_002950207.1	WP_011225688.1	WP_002950207.1	WP_011225688.1	WP_002950207.1	WP_011225688.1	WP_011225688.1	WP_084825860.1	WP_011225688.1	WP_011225688.1	WP_011225688.1	WP_011225688.1	WP_011225688.1	WP_011225688.1	WP_002950207.1	WP_011225688.1	WP_002950207.1	WP_011225688.1	WP_011225688.1	WP_011225688.1	WP_002950207.1	WP_002950207.1	WP_011225688.1	WP_011225688.1	WP_011225688.1	WP_011225688.1	WP_011225688.1	Glutamate transport ATP-binding protein	amino acid ABC transporter ATP-binding protein	amino acid ABC transporter ATP-binding protein	amino acid ABC transporter ATP-binding protein	amino acid ABC transporter ATP-binding protein	amino acid ABC transporter ATP-binding protein	amino acid ABC transporter ATP-binding protein	amino acid ABC transporter ATP-binding protein	amino acid ABC transporter ATP-binding protein	amino acid ABC transporter ATP-binding protein	amino acid ABC transporter ATP-binding protein	amino acid ABC transporter ATP-binding protein	amino acid ABC transporter ATP-binding protein
128	35	CH8_PGAP_03215	WP_011225702.1	WP_011227013.1	WP_011680934.1	WP_011680934.1	WP_011680934.1	WP_011680934.1	WP_002950242.1	WP_002950242.1	WP_011680934.1	WP_002950242.1	WP_011680934.1	WP_024009806.1	WP_011680934.1	WP_082308872.1	WP_011680934.1	WP_011680934.1	WP_082308872.1	WP_084831034.1	WP_011680934.1	WP_011680934.1	WP_011680934.1	WP_011680934.1	WP_011680934.1	WP_011227013.1	WP_011680934.1	WP_011680934.1	WP_011680934.1	WP_011227013.1	WP_065973013.1	WP_011680934.1	WP_011680934.1	WP_011680934.1	WP_011680934.1	WP_087009785.1	Streptococcal lipoprotein rotamase A; Peptidyl-prolyl cis-trans isomerase (EC 5.2.1.8)	Cof-type HAD-IIB family hydrolase	Cof-type HAD-IIB family hydrolase	Cof-type HAD-IIB family hydrolase	Cof-type HAD-IIB family hydrolase	Cof-type HAD-IIB family hydrolase	Cof-type HAD-IIB family hydrolase	Cof-type HAD-IIB family hydrolase	Cof-type HAD-IIB family hydrolase	Cof-type HAD-IIB family hydrolase	Cof-type HAD-IIB family hydrolase	Cof-type HAD-IIB family hydrolase	Cof-type HAD-IIB family hydrolase
129	35	CH8_PGAP_03310	WP_011225712.1	WP_011225712.1	WP_011225712.1	WP_011225712.1	WP_011225712.1	WP_011225712.1	WP_002950256.1	WP_002950256.1	WP_011225712.1	WP_011225712.1	WP_011225712.1	WP_011225712.1	WP_011225712.1	WP_011225712.1	WP_011225712.1	WP_011225712.1	WP_084829470.1	WP_011225712.1	WP_011225712.1	WP_011225712.1	WP_011225712.1	WP_011225712.1	WP_011225712.1	WP_011225712.1	WP_011225712.1	WP_011225712.1	WP_011225712.1	WP_011225712.1	WP_065973018.1	WP_011225712.1	WP_011225712.1	WP_011225712.1	WP_011225712.1	WP_011225712.1	Chorismate synthase (EC 4.2.3.5)	chorismate synthase	chorismate synthase	chorismate synthase	chorismate synthase	chorismate synthase	chorismate synthase	chorismate synthase	chorismate synthase	chorismate synthase	chorismate synthase	chorismate synthase	chorismate synthase
130	35	CH8_PGAP_03475	WP_011225726.1	WP_011227029.1	WP_002950323.1	WP_014608135.1	WP_014621380.1	WP_002950323.1	WP_002950323.1	WP_002950323.1	WP_002950323.1	WP_011227029.1	WP_002950323.1	WP_014608135.1	WP_002950323.1	WP_014608135.1	WP_014608135.1	WP_002950323.1	WP_011227029.1	WP_014608135.1	WP_011227029.1	WP_002950323.1	WP_014608135.1	WP_002950323.1	WP_002950323.1	WP_011227029.1	WP_014608135.1	WP_014608135.1	WP_002950323.1	WP_011227029.1	WP_065973053.1	WP_002950323.1	WP_002950323.1	WP_002950323.1	WP_014608135.1	WP_011227029.1	CRISPR-associated protein Cas1	type II CRISPR-associated endonuclease Cas1	type II CRISPR-associated endonuclease Cas1	type II CRISPR-associated endonuclease Cas1	type II CRISPR-associated endonuclease Cas1	type II CRISPR-associated endonuclease Cas1	type II CRISPR-associated endonuclease Cas1	type II CRISPR-associated endonuclease Cas1	type II CRISPR-associated endonuclease Cas1	type II CRISPR-associated endonuclease Cas1	type II CRISPR-associated endonuclease Cas1	type II CRISPR-associated endonuclease Cas1	type II CRISPR-associated endonuclease Cas1
131	35	CH8_PGAP_03565	WP_002945995.1	WP_002945995.1	WP_011680967.1	WP_002945995.1	WP_002945995.1	WP_002945995.1	WP_002952722.1	WP_002952722.1	WP_002945995.1	WP_084828672.1	WP_002945995.1	WP_002945995.1	WP_002945995.1	WP_002945995.1	WP_084825894.1	WP_002945995.1	WP_002945995.1	WP_002945995.1	WP_011680967.1	WP_002945995.1	WP_002945995.1	WP_002945995.1	WP_002945995.1	WP_002945995.1	WP_002945995.1	WP_002945995.1	WP_002945995.1	WP_002945995.1	WP_002945995.1	WP_071150853.1	WP_002945995.1	WP_002945995.1	WP_002945995.1	WP_002945995.1	peptidase, U32 family large subunit [C1]	collagenase-like protease	U32 family peptidase	U32 family peptidase	U32 family peptidase	U32 family peptidase	U32 family peptidase	U32 family peptidase	U32 family peptidase	U32 family peptidase	U32 family peptidase	U32 family peptidase	U32 family peptidase
132	35	CH8_PGAP_03975	WP_002885174.1	WP_002885174.1	WP_002885174.1	WP_002885174.1	WP_002885174.1	WP_002885174.1	WP_002885174.1	WP_002885174.1	WP_002885174.1	WP_002885174.1	WP_002885174.1	WP_002885174.1	WP_002885174.1	WP_002885174.1	WP_002885174.1	WP_002885174.1	WP_002885174.1	WP_002885174.1	WP_002885174.1	WP_002885174.1	WP_002885174.1	WP_002885174.1	WP_002885174.1	WP_002885174.1	WP_002885174.1	WP_002885174.1	WP_002885174.1	WP_002885174.1	WP_002885174.1	WP_002885174.1	WP_002885174.1	WP_002885174.1	WP_002885174.1	WP_002885174.1	component involved in D-alanylation of teichoic acids, putative	teichoic acid D-Ala incorporation-associated protein DltX	teichoic acid D-Ala incorporation-associated protein DltX	teichoic acid D-Ala incorporation-associated protein DltX	teichoic acid D-Ala incorporation-associated protein DltX	teichoic acid D-Ala incorporation-associated protein DltX	teichoic acid D-Ala incorporation-associated protein DltX	teichoic acid D-Ala incorporation-associated protein DltX	teichoic acid D-Ala incorporation-associated protein DltX	teichoic acid D-Ala incorporation-associated protein DltX	teichoic acid D-Ala incorporation-associated protein DltX	teichoic acid D-Ala incorporation-associated protein DltX	teichoic acid D-Ala incorporation-associated protein DltX
133	35	CH8_PGAP_03985	WP_002950436.1	WP_002950436.1	WP_011681023.1	WP_014608186.1	WP_014608186.1	WP_014608186.1	WP_002950436.1	WP_002950436.1	WP_014608186.1	WP_084828728.1	WP_014608186.1	WP_024009852.1	WP_014608186.1	WP_014608186.1	WP_014608186.1	WP_014608186.1	WP_084829523.1	WP_014608186.1	WP_014608186.1	WP_014608186.1	WP_014608186.1	WP_014608186.1	WP_014608186.1	WP_002950436.1	WP_014608186.1	WP_014608186.1	WP_014608186.1	WP_002950436.1	WP_014608186.1	WP_014608186.1	WP_014608186.1	WP_014608186.1	WP_014608186.1	WP_087009839.1	D-alanyl transfer protein DltB	D-alanyl-lipoteichoic acid biosynthesis protein DltB	D-alanyl-lipoteichoic acid biosynthesis protein DltB	D-alanyl-lipoteichoic acid biosynthesis protein DltB	D-alanyl-lipoteichoic acid biosynthesis protein DltB	D-alanyl-lipoteichoic acid biosynthesis protein DltB	D-alanyl-lipoteichoic acid biosynthesis protein DltB	D-alanyl-lipoteichoic acid biosynthesis protein DltB	D-alanyl-lipoteichoic acid biosynthesis protein DltB	D-alanyl-lipoteichoic acid biosynthesis protein DltB	D-alanyl-lipoteichoic acid biosynthesis protein DltB	D-alanyl-lipoteichoic acid biosynthesis protein DltB	D-alanyl-lipoteichoic acid biosynthesis protein DltB
134	35	CH8_PGAP_03995	WP_011225797.1	WP_011225797.1	WP_011681024.1	WP_011681024.1	WP_014621431.1	WP_011681024.1	WP_002950441.1	WP_002950441.1	WP_011681024.1	WP_084828730.1	WP_023909564.1	WP_011681024.1	WP_011681024.1	WP_011681024.1	WP_014621431.1	WP_011681024.1	WP_011681024.1	WP_014621431.1	WP_046206432.1	WP_011681024.1	WP_011681024.1	WP_011681024.1	WP_011681024.1	WP_011225797.1	WP_011681024.1	WP_011681024.1	WP_011681024.1	WP_011225797.1	WP_065973105.1	WP_011681024.1	WP_011681024.1	WP_011681024.1	WP_011681024.1	WP_014621431.1	Poly(glycerophosphate chain) D-alanine transfer protein DltD	D-alanyl-lipoteichoic acid biosynthesis protein DltD	D-alanyl-lipoteichoic acid biosynthesis protein DltD	D-alanyl-lipoteichoic acid biosynthesis protein DltD	D-alanyl-lipoteichoic acid biosynthesis protein DltD	D-alanyl-lipoteichoic acid biosynthesis protein DltD	D-alanyl-lipoteichoic acid biosynthesis protein DltD	D-alanyl-lipoteichoic acid biosynthesis protein DltD	D-alanyl-lipoteichoic acid biosynthesis protein DltD	D-alanyl-lipoteichoic acid biosynthesis protein DltD	D-alanyl-lipoteichoic acid biosynthesis protein DltD	D-alanyl-lipoteichoic acid biosynthesis protein DltD	D-alanyl-lipoteichoic acid biosynthesis protein DltD
135	35	CH8_PGAP_04470	WP_002950594.1	WP_002950594.1	WP_002950594.1	WP_002950594.1	WP_002950594.1	WP_002950594.1	WP_002950594.1	WP_002950594.1	WP_002950594.1	WP_002950594.1	WP_002950594.1	WP_002950594.1	WP_002950594.1	WP_002950594.1	WP_002950594.1	WP_002950594.1	WP_002950594.1	WP_002950594.1	WP_002950594.1	WP_002950594.1	WP_002950594.1	WP_002950594.1	WP_002950594.1	WP_002950594.1	WP_002950594.1	WP_002950594.1	WP_002950594.1	WP_002950594.1	WP_002950594.1	WP_002950594.1	WP_002950594.1	WP_002950594.1	WP_002950594.1	WP_002950594.1	Signal recognition particle associated protein	DNA-binding protein	putative DNA-binding protein	putative DNA-binding protein	putative DNA-binding protein	putative DNA-binding protein	putative DNA-binding protein	putative DNA-binding protein	putative DNA-binding protein	putative DNA-binding protein	putative DNA-binding protein	putative DNA-binding protein	putative DNA-binding protein
136	35	CH8_PGAP_04565	WP_002950637.1	WP_011227164.1	WP_011227164.1	WP_014608261.1	WP_011227164.1	WP_014608261.1	WP_002950637.1	WP_002950637.1	WP_011227164.1	WP_084828781.1	WP_011227164.1	WP_011227164.1	WP_014608261.1	WP_011227164.1	WP_011227164.1	WP_011227164.1	WP_084829579.1	WP_084831080.1	WP_011227164.1	WP_011227164.1	WP_014608261.1	WP_014608261.1	WP_011227164.1	WP_011227164.1	WP_014608261.1	WP_064411055.1	WP_011227164.1	WP_011227164.1	WP_065973152.1	WP_011227164.1	WP_014608261.1	WP_014608261.1	WP_014608261.1	WP_011227164.1	Translation elongation factor LepA	elongation factor 4	translation elongation factor 4	translation elongation factor 4	translation elongation factor 4	translation elongation factor 4	translation elongation factor 4	translation elongation factor 4	translation elongation factor 4	translation elongation factor 4	translation elongation factor 4	translation elongation factor 4	translation elongation factor 4
137	35	CH8_PGAP_04885	WP_011225954.1	WP_011227195.1	WP_011227195.1	WP_011227195.1	WP_014621563.1	WP_011227195.1	WP_002950700.1	WP_002950700.1	WP_011227195.1	WP_084828802.1	WP_011227195.1	WP_011227195.1	WP_011227195.1	WP_082308944.1	WP_011227195.1	WP_011227195.1	WP_084829593.1	WP_011227195.1	WP_011227195.1	WP_011227195.1	WP_011227195.1	WP_011227195.1	WP_011227195.1	WP_011227195.1	WP_011227195.1	WP_011227195.1	WP_011227195.1	WP_011227195.1	WP_011227195.1	WP_011227195.1	WP_011227195.1	WP_011227195.1	WP_011227195.1	WP_011227195.1	GTPase and tRNA-U34 5-formylation enzyme TrmE	tRNA uridine-5-carboxymethylaminomethyl(34) synthesis GTPase MnmE	tRNA uridine-5-carboxymethylaminomethyl(34) synthesis GTPase MnmE	tRNA uridine-5-carboxymethylaminomethyl(34) synthesis GTPase MnmE	tRNA uridine-5-carboxymethylaminomethyl(34) synthesis GTPase MnmE	tRNA uridine-5-carboxymethylaminomethyl(34) synthesis GTPase MnmE	tRNA uridine-5-carboxymethylaminomethyl(34) synthesis GTPase MnmE	tRNA uridine-5-carboxymethylaminomethyl(34) synthesis GTPase MnmE	tRNA uridine-5-carboxymethylaminomethyl(34) synthesis GTPase MnmE	tRNA uridine-5-carboxymethylaminomethyl(34) synthesis GTPase MnmE	tRNA uridine-5-carboxymethylaminomethyl(34) synthesis GTPase MnmE	tRNA uridine-5-carboxymethylaminomethyl(34) synthesis GTPase MnmE	tRNA uridine-5-carboxymethylaminomethyl(34) synthesis GTPase MnmE
138	35	CH8_PGAP_05485	WP_011226065.1	WP_011227261.1	WP_011681186.1	WP_011681186.1	WP_011681186.1	WP_011681186.1	WP_002950905.1	WP_002950905.1	WP_011681186.1	WP_084828850.1	WP_011681186.1	WP_011681186.1	WP_011681186.1	WP_011681186.1	WP_011681186.1	WP_011681186.1	WP_002950905.1	WP_084828850.1	WP_011681186.1	WP_011681186.1	WP_011681186.1	WP_011681186.1	WP_011681186.1	WP_002950905.1	WP_011681186.1	WP_011681186.1	WP_011681186.1	WP_002950905.1	WP_065973241.1	WP_011681186.1	WP_011681186.1	WP_011681186.1	WP_011681186.1	WP_002950905.1	Translation initiation factor 3	translation initiation factor IF-3	translation initiation factor IF-3	translation initiation factor IF-3	translation initiation factor IF-3	translation initiation factor IF-3	translation initiation factor IF-3	translation initiation factor IF-3	translation initiation factor IF-3	translation initiation factor IF-3	translation initiation factor IF-3	translation initiation factor IF-3	translation initiation factor IF-3
139	35	CH8_PGAP_05550	WP_011226076.1	WP_011227267.1	WP_002953100.1	WP_011226076.1	WP_041829051.1	WP_011226076.1	WP_002953100.1	WP_002953100.1	WP_002953100.1	WP_084828858.1	WP_041829051.1	WP_002953100.1	WP_011226076.1	WP_082308977.1	WP_002953100.1	WP_002953100.1	WP_084829636.1	WP_011226076.1	WP_002953100.1	WP_002953100.1	WP_011226076.1	WP_011226076.1	WP_002953100.1	WP_059257434.1	WP_002953100.1	WP_002953100.1	WP_002953100.1	WP_059257434.1	WP_065973406.1	WP_002953100.1	WP_011226076.1	WP_011226076.1	WP_011226076.1	WP_002953100.1	Epoxyqueuosine (oQ) reductase QueG	tRNA epoxyqueuosine(34) reductase QueG	tRNA epoxyqueuosine(34) reductase QueG	tRNA epoxyqueuosine(34) reductase QueG	tRNA epoxyqueuosine(34) reductase QueG	tRNA epoxyqueuosine(34) reductase QueG	tRNA epoxyqueuosine(34) reductase QueG	tRNA epoxyqueuosine(34) reductase QueG	tRNA epoxyqueuosine(34) reductase QueG	tRNA epoxyqueuosine(34) reductase QueG	tRNA epoxyqueuosine(34) reductase QueG	tRNA epoxyqueuosine(34) reductase QueG	tRNA epoxyqueuosine(34) reductase QueG
140	35	CH8_PGAP_05605	WP_011226084.1	WP_011227274.1	WP_011681206.1	WP_011681206.1	WP_011226084.1	WP_014727438.1	WP_002953133.1	WP_002953133.1	WP_011681206.1	WP_011681206.1	WP_011681206.1	WP_024009930.1	WP_011681206.1	WP_011681206.1	WP_024009930.1	WP_011681206.1	WP_084829640.1	WP_011681206.1	WP_011681206.1	WP_011681206.1	WP_011681206.1	WP_011681206.1	WP_011681206.1	WP_011227274.1	WP_011681206.1	WP_011681206.1	WP_011681206.1	WP_011227274.1	WP_011226084.1	WP_011681206.1	WP_011681206.1	WP_011681206.1	WP_011681206.1	WP_011227274.1	Two-component response regulator SA14-24	DNA-binding response regulator	response regulator YycF	response regulator YycF	response regulator YycF	response regulator YycF	response regulator YycF	response regulator YycF	response regulator YycF	response regulator YycF	response regulator YycF	response regulator YycF	response regulator YycF
141	35	CH8_PGAP_05665	WP_011226094.1	WP_011227281.1	WP_011681222.1	WP_011681222.1	WP_014621682.1	WP_011681222.1	WP_002950913.1	WP_002950913.1	WP_011681222.1	WP_084828864.1	WP_011681222.1	WP_011681222.1	WP_011681222.1	WP_011681222.1	WP_011681222.1	WP_011681222.1	WP_011226094.1	WP_011681222.1	WP_011681222.1	WP_011681222.1	WP_011681222.1	WP_011681222.1	WP_011681222.1	WP_011227281.1	WP_011681222.1	WP_011681222.1	WP_011681222.1	WP_011227281.1	WP_011226094.1	WP_011681222.1	WP_011681222.1	WP_011681222.1	WP_011681222.1	WP_087009972.1	S-adenosylmethionine synthetase (EC 2.5.1.6)	S-adenosylmethionine synthase	methionine adenosyltransferase	methionine adenosyltransferase	methionine adenosyltransferase	methionine adenosyltransferase	methionine adenosyltransferase	methionine adenosyltransferase	methionine adenosyltransferase	methionine adenosyltransferase	methionine adenosyltransferase	methionine adenosyltransferase	methionine adenosyltransferase
142	35	CH8_PGAP_05745	WP_011226106.1	WP_011226106.1	WP_011681234.1	WP_014608401.1	WP_014608401.1	WP_014727552.1	WP_002950950.1	WP_002950950.1	WP_014608401.1	WP_014608401.1	WP_023909700.1	WP_014608401.1	WP_046206474.1	WP_046206474.1	WP_011226106.1	WP_014608401.1	WP_011226106.1	WP_046206474.1	WP_046206474.1	WP_014608401.1	WP_014608401.1	WP_014727552.1	WP_014608401.1	WP_059257430.1	WP_014608401.1	WP_014608401.1	WP_014608401.1	WP_065429513.1	WP_011226106.1	WP_014608401.1	WP_046206474.1	WP_046206474.1	WP_014608401.1	WP_011226106.1	Tributyrin esterase	esterase family protein	esterase family protein	esterase family protein	esterase family protein	esterase family protein	esterase family protein	esterase family protein	esterase family protein	esterase family protein	esterase family protein	esterase family protein	esterase family protein
143	35	CH8_PGAP_05825	WP_041828253.1	WP_041827050.1	WP_011681245.1	WP_011681245.1	WP_011681245.1	WP_014727562.1	WP_002950978.1	WP_002950978.1	WP_011681245.1	WP_011681245.1	WP_011681245.1	WP_011681245.1	WP_011681245.1	WP_082308991.1	WP_011681245.1	WP_011681245.1	WP_084829652.1	WP_082308991.1	WP_011681245.1	WP_011681245.1	WP_011681245.1	WP_014727562.1	WP_011681245.1	WP_059257425.1	WP_011681245.1	WP_011681245.1	WP_011681245.1	WP_059257425.1	WP_065973271.1	WP_011681245.1	WP_011681245.1	WP_011681245.1	WP_011681245.1	WP_087009982.1	3-isopropylmalate dehydratase large subunit (EC 4.2.1.33)	3-isopropylmalate dehydratase large subunit	3-isopropylmalate dehydratase large subunit	3-isopropylmalate dehydratase large subunit	3-isopropylmalate dehydratase large subunit	3-isopropylmalate dehydratase large subunit	3-isopropylmalate dehydratase large subunit	3-isopropylmalate dehydratase large subunit	3-isopropylmalate dehydratase large subunit	3-isopropylmalate dehydratase large subunit	3-isopropylmalate dehydratase large subunit	3-isopropylmalate dehydratase large subunit	3-isopropylmalate dehydratase large subunit
144	35	CH8_PGAP_05845	WP_011226119.1	WP_011226119.1	WP_011226119.1	WP_014608410.1	WP_011226119.1	WP_011226119.1	WP_002950988.1	WP_002950988.1	WP_011226119.1	WP_011226119.1	WP_011226119.1	WP_011226119.1	WP_011226119.1	WP_011226119.1	WP_011226119.1	WP_011226119.1	WP_084829654.1	WP_011226119.1	WP_011226119.1	WP_011226119.1	WP_014608410.1	WP_011226119.1	WP_011226119.1	WP_011226119.1	WP_011226119.1	WP_011226119.1	WP_011226119.1	WP_011226119.1	WP_011226119.1	WP_011226119.1	WP_011226119.1	WP_011226119.1	WP_014608410.1	WP_011226119.1	Phosphoglycerate mutase (EC 5.4.2.1)	2,3-bisphosphoglycerate-dependent phosphoglycerate mutase	phosphoglycerate mutase	phosphoglycerate mutase	phosphoglycerate mutase	phosphoglycerate mutase	phosphoglycerate mutase	phosphoglycerate mutase	phosphoglycerate mutase	phosphoglycerate mutase	phosphoglycerate mutase	phosphoglycerate mutase	phosphoglycerate mutase
145	35	CH8_PGAP_05920	WP_002947201.1	WP_002947201.1	WP_002947201.1	WP_002947201.1	WP_002947201.1	WP_002947201.1	WP_002947201.1	WP_002947201.1	WP_002947201.1	WP_002947201.1	WP_002947201.1	WP_002947201.1	WP_071417417.1	WP_071417417.1	WP_071417417.1	WP_002947201.1	WP_084829661.1	WP_071417417.1	WP_002947201.1	WP_002947201.1	WP_002947201.1	WP_002947201.1	WP_002947201.1	WP_002947201.1	WP_002947201.1	WP_002947201.1	WP_002947201.1	WP_002947201.1	WP_002947201.1	WP_002947201.1	WP_071417417.1	WP_071417417.1	WP_002947201.1	WP_087009989.1	Chromosome replication initiation protein DnaD	DnaD domain protein	DnaD domain-containing protein	DnaD domain-containing protein	DnaD domain-containing protein	DnaD domain-containing protein	DnaD domain-containing protein	DnaD domain-containing protein	DnaD domain-containing protein	DnaD domain-containing protein	DnaD domain-containing protein	DnaD domain-containing protein	DnaD domain-containing protein
146	35	CH8_PGAP_06045	WP_011226143.1	WP_011226143.1	WP_011681278.1	WP_011681278.1	WP_011681278.1	WP_011681278.1	WP_002951036.1	WP_002951036.1	WP_011681278.1	WP_084828885.1	WP_011681278.1	WP_011681278.1	WP_011681278.1	WP_011681278.1	WP_011681278.1	WP_011681278.1	WP_084829677.1	WP_011681278.1	WP_011681278.1	WP_011681278.1	WP_011681278.1	WP_011681278.1	WP_011681278.1	WP_011226143.1	WP_011681278.1	WP_011681278.1	WP_011681278.1	WP_011226143.1	WP_011681278.1	WP_011681278.1	WP_011681278.1	WP_011681278.1	WP_011681278.1	WP_011681278.1	Hypothetical NagD-like phosphatase	TIGR01457 family HAD-type hydrolase	TIGR01457 family HAD-type hydrolase	TIGR01457 family HAD-type hydrolase	TIGR01457 family HAD-type hydrolase	TIGR01457 family HAD-type hydrolase	TIGR01457 family HAD-type hydrolase	TIGR01457 family HAD-type hydrolase	TIGR01457 family HAD-type hydrolase	TIGR01457 family HAD-type hydrolase	TIGR01457 family HAD-type hydrolase	TIGR01457 family HAD-type hydrolase	TIGR01457 family HAD-type hydrolase
147	35	CH8_PGAP_06085	WP_002947383.1	WP_002947383.1	WP_002947383.1	WP_002947383.1	WP_002947383.1	WP_002947383.1	WP_002947383.1	WP_002947383.1	WP_002947383.1	WP_084828890.1	WP_002947383.1	WP_002947383.1	WP_002947383.1	WP_002947383.1	WP_002947383.1	WP_002947383.1	WP_002947383.1	WP_002947383.1	WP_002947383.1	WP_002947383.1	WP_002947383.1	WP_002947383.1	WP_002947383.1	WP_002947383.1	WP_002947383.1	WP_002947383.1	WP_002947383.1	WP_002947383.1	WP_002947383.1	WP_002947383.1	WP_071417519.1	WP_071417519.1	WP_002947383.1	WP_002947383.1	dTDP-glucose 4,6-dehydratase (EC 4.2.1.46)	dTDP-glucose 4,6-dehydratase	dTDP-glucose 4,6-dehydratase	dTDP-glucose 4,6-dehydratase	dTDP-glucose 4,6-dehydratase	dTDP-glucose 4,6-dehydratase	dTDP-glucose 4,6-dehydratase	dTDP-glucose 4,6-dehydratase	dTDP-glucose 4,6-dehydratase	dTDP-glucose 4,6-dehydratase	dTDP-glucose 4,6-dehydratase	dTDP-glucose 4,6-dehydratase	dTDP-glucose 4,6-dehydratase
148	35	CH8_PGAP_06110	WP_011226154.1	WP_011226154.1	WP_011226154.1	WP_011226154.1	WP_011226154.1	WP_011226154.1	WP_002951067.1	WP_002951067.1	WP_011226154.1	WP_011226154.1	WP_011226154.1	WP_011226154.1	WP_011226154.1	WP_011226154.1	WP_011226154.1	WP_011226154.1	WP_084829681.1	WP_011226154.1	WP_011226154.1	WP_011226154.1	WP_011226154.1	WP_011226154.1	WP_011226154.1	WP_011226154.1	WP_011226154.1	WP_011226154.1	WP_011226154.1	WP_011226154.1	WP_065973300.1	WP_011226154.1	WP_011226154.1	WP_011226154.1	WP_011226154.1	WP_011226154.1	FIG137478: Hypothetical protein YbgI	Nif3-like dinuclear metal center hexameric protein	Nif3-like dinuclear metal center hexameric protein	Nif3-like dinuclear metal center hexameric protein	Nif3-like dinuclear metal center hexameric protein	Nif3-like dinuclear metal center hexameric protein	Nif3-like dinuclear metal center hexameric protein	Nif3-like dinuclear metal center hexameric protein	Nif3-like dinuclear metal center hexameric protein	Nif3-like dinuclear metal center hexameric protein	Nif3-like dinuclear metal center hexameric protein	Nif3-like dinuclear metal center hexameric protein	Nif3-like dinuclear metal center hexameric protein
149	35	CH8_PGAP_06120	WP_002951076.1	WP_011227313.1	WP_014608439.1	WP_014608439.1	WP_014608439.1	WP_014608439.1	WP_002951076.1	WP_002951076.1	WP_014608439.1	WP_002951076.1	WP_014608439.1	WP_014608439.1	WP_014608439.1	WP_014608439.1	WP_014608439.1	WP_014608439.1	WP_002951076.1	WP_002951076.1	WP_014608439.1	WP_014608439.1	WP_014608439.1	WP_014608439.1	WP_014608439.1	WP_011227313.1	WP_014608439.1	WP_014608439.1	WP_014608439.1	WP_011227313.1	WP_002951076.1	WP_014608439.1	WP_014608439.1	WP_014608439.1	WP_014608439.1	WP_002951076.1	GtrA family protein; MesH protein	GtrA family protein	GtrA family protein	GtrA family protein	GtrA family protein	GtrA family protein	GtrA family protein	GtrA family protein	GtrA family protein	GtrA family protein	GtrA family protein	GtrA family protein	GtrA family protein
150	35	CH8_PGAP_06140	WP_011226158.1	WP_011227315.1	WP_023909743.1	WP_023909743.1	WP_023909743.1	WP_023909743.1	WP_002951084.1	WP_002951084.1	WP_023909743.1	WP_084828897.1	WP_023909743.1	WP_023909743.1	WP_064355965.1	WP_023909743.1	WP_023909743.1	WP_023909743.1	WP_084829684.1	WP_023909743.1	WP_023909743.1	WP_023909743.1	WP_023909743.1	WP_023909743.1	WP_023909743.1	WP_011227315.1	WP_064355965.1	WP_064355965.1	WP_023909743.1	WP_011227315.1	WP_004197345.1	WP_023909743.1	WP_023909743.1	WP_023909743.1	WP_023909743.1	WP_004197345.1	proposed amino acid ligase found clustered with an amidotransferase	DUF1727 domain-containing protein	Mur ligase family protein	Mur ligase family protein	Mur ligase family protein	Mur ligase family protein	Mur ligase family protein	Mur ligase family protein	Mur ligase family protein	Mur ligase family protein	Mur ligase family protein	Mur ligase family protein	Mur ligase family protein
151	35	CH8_PGAP_06240	WP_002946459.1	WP_002946459.1	WP_002946459.1	WP_002946459.1	WP_002946459.1	WP_002946459.1	WP_002946459.1	WP_002946459.1	WP_002946459.1	WP_084828905.1	WP_002946459.1	WP_002946459.1	WP_002946459.1	WP_002946459.1	WP_002946459.1	WP_002946459.1	WP_002946459.1	WP_002946459.1	WP_002946459.1	WP_002946459.1	WP_002946459.1	WP_002946459.1	WP_002946459.1	WP_002946459.1	WP_002946459.1	WP_002946459.1	WP_002946459.1	WP_002946459.1	WP_065973312.1	WP_002946459.1	WP_002946459.1	WP_002946459.1	WP_002946459.1	WP_002946459.1	Ribonucleotide reductase of class Ib (aerobic), beta subunit (EC 1.17.4.1)	ribonucleotide-diphosphate reductase subunit beta	class 1b ribonucleoside-diphosphate reductase subunit beta	class 1b ribonucleoside-diphosphate reductase subunit beta	class 1b ribonucleoside-diphosphate reductase subunit beta	class 1b ribonucleoside-diphosphate reductase subunit beta	class 1b ribonucleoside-diphosphate reductase subunit beta	class 1b ribonucleoside-diphosphate reductase subunit beta	class 1b ribonucleoside-diphosphate reductase subunit beta	class 1b ribonucleoside-diphosphate reductase subunit beta	class 1b ribonucleoside-diphosphate reductase subunit beta	class 1b ribonucleoside-diphosphate reductase subunit beta	class 1b ribonucleoside-diphosphate reductase subunit beta
152	35	CH8_PGAP_07250	WP_011226338.1	WP_011227440.1	WP_011227440.1	WP_011227440.1	WP_011227440.1	WP_011227440.1	WP_002951487.1	WP_002951487.1	WP_011227440.1	WP_011227440.1	WP_011227440.1	WP_011227440.1	WP_011227440.1	WP_149030090.1	WP_011227440.1	WP_011227440.1	WP_011227440.1	WP_149030090.1	WP_011227440.1	WP_011227440.1	WP_011227440.1	WP_011227440.1	WP_011227440.1	WP_011227440.1	WP_011227440.1	WP_011227440.1	WP_011227440.1	WP_011227440.1	WP_011227440.1	WP_011227440.1	WP_011227440.1	WP_011227440.1	WP_011227440.1	WP_011226338.1	RNA polymerase sigma factor RpoD	RNA polymerase sigma factor RpoD	RNA polymerase sigma factor RpoD	RNA polymerase sigma factor RpoD	RNA polymerase sigma factor RpoD	RNA polymerase sigma factor RpoD	RNA polymerase sigma factor RpoD	RNA polymerase sigma factor RpoD	RNA polymerase sigma factor RpoD	RNA polymerase sigma factor RpoD	RNA polymerase sigma factor RpoD	RNA polymerase sigma factor RpoD	RNA polymerase sigma factor RpoD
153	35	CH8_PGAP_07315	WP_002945131.1	WP_002945131.1	WP_011681459.1	WP_014608584.1	WP_002945131.1	WP_014608584.1	WP_002945131.1	WP_002945131.1	WP_024703961.1	WP_024703961.1	WP_023909840.1	WP_014608584.1	WP_024703961.1	WP_082309072.1	WP_002945131.1	WP_024703961.1	WP_002945131.1	WP_084831164.1	WP_011681459.1	WP_024703961.1	WP_014608584.1	WP_014608584.1	WP_024703961.1	WP_002945131.1	WP_002945131.1	WP_002945131.1	WP_024703961.1	WP_002945131.1	WP_014608584.1	WP_024703961.1	WP_014608584.1	WP_014608584.1	WP_014608584.1	WP_002945131.1	Glutamate transport ATP-binding protein	amino acid ABC transporter ATP-binding protein	amino acid ABC transporter ATP-binding protein	amino acid ABC transporter ATP-binding protein	amino acid ABC transporter ATP-binding protein	amino acid ABC transporter ATP-binding protein	amino acid ABC transporter ATP-binding protein	amino acid ABC transporter ATP-binding protein	amino acid ABC transporter ATP-binding protein	amino acid ABC transporter ATP-binding protein	amino acid ABC transporter ATP-binding protein	amino acid ABC transporter ATP-binding protein	amino acid ABC transporter ATP-binding protein
154	35	CH8_PGAP_07445	WP_011226371.1	WP_011227454.1	WP_011227454.1	WP_014608600.1	WP_014621846.1	WP_014608600.1	WP_002951533.1	WP_002951533.1	WP_014608600.1	WP_011227454.1	WP_011227454.1	WP_014608600.1	WP_014608600.1	WP_082309084.1	WP_014621846.1	WP_014608600.1	WP_084829777.1	WP_082309084.1	WP_011227454.1	WP_014608600.1	WP_014608600.1	WP_014608600.1	WP_014608600.1	WP_011227454.1	WP_014608600.1	WP_014608600.1	WP_014608600.1	WP_011227454.1	WP_014608600.1	WP_014608600.1	WP_014608600.1	WP_014608600.1	WP_014608600.1	WP_087010088.1	D-3-phosphoglycerate dehydrogenase (EC 1.1.1.95)	phosphoglycerate dehydrogenase	3-phosphoglycerate dehydrogenase family protein	3-phosphoglycerate dehydrogenase family protein	3-phosphoglycerate dehydrogenase family protein	3-phosphoglycerate dehydrogenase family protein	3-phosphoglycerate dehydrogenase family protein	3-phosphoglycerate dehydrogenase family protein	3-phosphoglycerate dehydrogenase family protein	3-phosphoglycerate dehydrogenase family protein	3-phosphoglycerate dehydrogenase family protein	3-phosphoglycerate dehydrogenase family protein	3-phosphoglycerate dehydrogenase family protein
155	35	CH8_PGAP_07570	WP_011226392.1	WP_011226392.1	WP_011681488.1	WP_004196827.1	WP_004196827.1	WP_004196827.1	WP_002951567.1	WP_002951567.1	WP_004196827.1	WP_011681488.1	WP_011681488.1	WP_004196827.1	WP_011681488.1	WP_004196827.1	WP_004196827.1	WP_004196827.1	WP_084829785.1	WP_004196827.1	WP_004196827.1	WP_004196827.1	WP_004196827.1	WP_004196827.1	WP_004196827.1	WP_011226392.1	WP_004196827.1	WP_004196827.1	WP_004196827.1	WP_011226392.1	WP_004196827.1	WP_004196827.1	WP_004196827.1	WP_004196827.1	WP_004196827.1	WP_004196827.1	Transcription regulator [contains diacylglycerol kinase catalytic domain]	diacylglycerol kinase	diacylglycerol kinase	diacylglycerol kinase	diacylglycerol kinase	diacylglycerol kinase	diacylglycerol kinase	diacylglycerol kinase	diacylglycerol kinase	diacylglycerol kinase	diacylglycerol kinase	diacylglycerol kinase	diacylglycerol kinase
156	35	CH8_PGAP_07835	WP_002951656.1	WP_002951656.1	WP_002951656.1	WP_002951656.1	WP_002951656.1	WP_014727664.1	WP_002951656.1	WP_002951656.1	WP_002951656.1	WP_002951656.1	WP_002951656.1	WP_024010048.1	WP_002951656.1	WP_082309106.1	WP_084826113.1	WP_002951656.1	WP_002951656.1	WP_002951656.1	WP_002951656.1	WP_002951656.1	WP_002951656.1	WP_014727664.1	WP_002951656.1	WP_002951656.1	WP_002951656.1	WP_002951656.1	WP_002951656.1	WP_002951656.1	WP_065972519.1	WP_002951656.1	WP_002951656.1	WP_002951656.1	WP_002951656.1	WP_002951656.1	NAD(FAD)-utilizing dehydrogenases	NAD(P)/FAD-dependent oxidoreductase	NAD(P)/FAD-dependent oxidoreductase	NAD(P)/FAD-dependent oxidoreductase	NAD(P)/FAD-dependent oxidoreductase	NAD(P)/FAD-dependent oxidoreductase	NAD(P)/FAD-dependent oxidoreductase	NAD(P)/FAD-dependent oxidoreductase	NAD(P)/FAD-dependent oxidoreductase	NAD(P)/FAD-dependent oxidoreductase	NAD(P)/FAD-dependent oxidoreductase	NAD(P)/FAD-dependent oxidoreductase	NAD(P)/FAD-dependent oxidoreductase
157	35	CH8_PGAP_07920	WP_011226446.1	WP_002951703.1	WP_002951703.1	WP_002951703.1	WP_002951703.1	WP_002951703.1	WP_002951703.1	WP_002951703.1	WP_002951703.1	WP_084829056.1	WP_002951703.1	WP_024010051.1	WP_002951703.1	WP_082309110.1	WP_002951703.1	WP_002951703.1	WP_002951703.1	WP_082309110.1	WP_002951703.1	WP_002951703.1	WP_002951703.1	WP_002951703.1	WP_002951703.1	WP_002951703.1	WP_024010051.1	WP_024010051.1	WP_002951703.1	WP_002951703.1	WP_065972528.1	WP_002951703.1	WP_002951703.1	WP_002951703.1	WP_002951703.1	WP_087010128.1	GTP-binding protein YqeH, required for biogenesis of 30S ribosome subunit	ribosome biogenesis GTPase YqeH	ribosome biogenesis GTPase YqeH	ribosome biogenesis GTPase YqeH	ribosome biogenesis GTPase YqeH	ribosome biogenesis GTPase YqeH	ribosome biogenesis GTPase YqeH	ribosome biogenesis GTPase YqeH	ribosome biogenesis GTPase YqeH	ribosome biogenesis GTPase YqeH	ribosome biogenesis GTPase YqeH	ribosome biogenesis GTPase YqeH	ribosome biogenesis GTPase YqeH
158	35	CH8_PGAP_08060	WP_044018119.1	WP_044018119.1	WP_014608650.1	WP_014608650.1	WP_014608650.1	WP_014608650.1	WP_051023087.1	WP_051023087.1	WP_014608650.1	WP_171815041.1	WP_011681549.1	WP_024010058.1	WP_011681549.1	WP_011681549.1	WP_011681549.1	WP_014608650.1	WP_084829970.1	WP_014608650.1	WP_014608650.1	WP_014608650.1	WP_014608650.1	WP_014608650.1	WP_014608650.1	WP_044018119.1	WP_014608650.1	WP_014608650.1	WP_014608650.1	WP_044018119.1	WP_065973373.1	WP_014608650.1	WP_071417334.1	WP_071417334.1	WP_014608650.1	WP_002944694.1	Lon-like protease with PDZ domain	PDZ domain-containing protein	PDZ domain-containing protein	PDZ domain-containing protein	PDZ domain-containing protein	PDZ domain-containing protein	PDZ domain-containing protein	PDZ domain-containing protein	PDZ domain-containing protein	PDZ domain-containing protein	PDZ domain-containing protein	PDZ domain-containing protein	PDZ domain-containing protein
159	35	CH8_PGAP_08310	WP_011226507.1	WP_011227524.1	WP_011227524.1	WP_011227524.1	WP_011227524.1	WP_011227524.1	WP_002951828.1	WP_002951828.1	WP_011227524.1	WP_011227524.1	WP_011227524.1	WP_011227524.1	WP_011227524.1	WP_011227524.1	WP_011227524.1	WP_011227524.1	WP_084829842.1	WP_011227524.1	WP_011227524.1	WP_011227524.1	WP_011227524.1	WP_011227524.1	WP_011227524.1	WP_011227524.1	WP_011227524.1	WP_011227524.1	WP_011227524.1	WP_011227524.1	WP_011227524.1	WP_011227524.1	WP_011227524.1	WP_011227524.1	WP_011227524.1	WP_011227524.1	Phospho-N-acetylmuramoyl-pentapeptide- transferase (EC 2.7.8.13)	phospho-N-acetylmuramoyl-pentapeptide- transferase	phospho-N-acetylmuramoyl-pentapeptide- transferase	phospho-N-acetylmuramoyl-pentapeptide- transferase	phospho-N-acetylmuramoyl-pentapeptide- transferase	phospho-N-acetylmuramoyl-pentapeptide- transferase	phospho-N-acetylmuramoyl-pentapeptide- transferase	phospho-N-acetylmuramoyl-pentapeptide- transferase	phospho-N-acetylmuramoyl-pentapeptide- transferase	phospho-N-acetylmuramoyl-pentapeptide- transferase	phospho-N-acetylmuramoyl-pentapeptide- transferase	phospho-N-acetylmuramoyl-pentapeptide- transferase	phospho-N-acetylmuramoyl-pentapeptide- transferase
160	35	CH8_PGAP_08535	WP_011226545.1	WP_011227549.1	WP_011681621.1	WP_011681621.1	WP_011681621.1	WP_011681621.1	WP_002951900.1	WP_002951900.1	WP_011681621.1	WP_011681621.1	WP_011681621.1	WP_011681621.1	WP_011681621.1	WP_011681621.1	WP_084826139.1	WP_011681621.1	WP_011227549.1	WP_011681621.1	WP_011681621.1	WP_011681621.1	WP_011681621.1	WP_011681621.1	WP_011681621.1	WP_011227549.1	WP_011227549.1	WP_011227549.1	WP_011681621.1	WP_011227549.1	WP_011227549.1	WP_011681621.1	WP_011681621.1	WP_011681621.1	WP_011681621.1	WP_011227549.1	Excinuclease ABC subunit A	excinuclease ABC subunit UvrA	excinuclease ABC subunit UvrA	excinuclease ABC subunit UvrA	excinuclease ABC subunit UvrA	excinuclease ABC subunit UvrA	excinuclease ABC subunit UvrA	excinuclease ABC subunit UvrA	excinuclease ABC subunit UvrA	excinuclease ABC subunit UvrA	excinuclease ABC subunit UvrA	excinuclease ABC subunit UvrA	excinuclease ABC subunit UvrA
161	35	CH8_PGAP_08620	WP_002947854.1	WP_002947854.1	WP_002947854.1	WP_002947854.1	WP_002947854.1	WP_002947854.1	WP_002951918.1	WP_002951918.1	WP_002947854.1	WP_002947854.1	WP_002947854.1	WP_002947854.1	WP_002947854.1	WP_002947854.1	WP_002947854.1	WP_002947854.1	WP_002947854.1	WP_002947854.1	WP_002947854.1	WP_002947854.1	WP_002947854.1	WP_002947854.1	WP_002947854.1	WP_002947854.1	WP_064356097.1	WP_064356097.1	WP_002947854.1	WP_002947854.1	WP_065972585.1	WP_002947854.1	WP_002947854.1	WP_002947854.1	WP_002947854.1	WP_002947854.1	Signal peptidase I (EC 3.4.21.89)	signal peptidase I	signal peptidase I	signal peptidase I	signal peptidase I	signal peptidase I	signal peptidase I	signal peptidase I	signal peptidase I	signal peptidase I	signal peptidase I	signal peptidase I	signal peptidase I
162	35	CH8_PGAP_08660	WP_002951926.1	WP_011227561.1	WP_011681640.1	WP_011681640.1	WP_011681640.1	WP_011681640.1	WP_002951926.1	WP_002951926.1	WP_011681640.1	WP_084829108.1	WP_011681640.1	WP_011681640.1	WP_011227561.1	WP_011227561.1	WP_084826143.1	WP_011681640.1	WP_002951926.1	WP_011227561.1	WP_011681640.1	WP_011681640.1	WP_011681640.1	WP_011681640.1	WP_011681640.1	WP_011227561.1	WP_011681640.1	WP_011681640.1	WP_011681640.1	WP_011227561.1	WP_011227561.1	WP_011681640.1	WP_011227561.1	WP_011227561.1	WP_011681640.1	WP_011227561.1	Ribonuclease J1 (endonuclease and 5 exonuclease)	ribonuclease J	ribonuclease J	ribonuclease J	ribonuclease J	ribonuclease J	ribonuclease J	ribonuclease J	ribonuclease J	ribonuclease J	ribonuclease J	ribonuclease J	ribonuclease J
163	35	CH8_PGAP_08670	WP_011681641.1	WP_041827101.1	WP_011681641.1	WP_011681641.1	WP_011681641.1	WP_011681641.1	WP_002951929.1	WP_002951929.1	WP_011681641.1	WP_084829110.1	WP_011681641.1	WP_011681641.1	WP_011681641.1	WP_011681641.1	WP_011681641.1	WP_011681641.1	WP_011681641.1	WP_011681641.1	WP_011681641.1	WP_011681641.1	WP_011681641.1	WP_011681641.1	WP_011681641.1	WP_059257381.1	WP_011681641.1	WP_011681641.1	WP_011681641.1	WP_041827101.1	WP_011681641.1	WP_011681641.1	WP_011681641.1	WP_011681641.1	WP_011681641.1	WP_011681641.1	Glutamine synthetase type I (EC 6.3.1.2)	type I glutamate--ammonia ligase	type I glutamate--ammonia ligase	type I glutamate--ammonia ligase	type I glutamate--ammonia ligase	type I glutamate--ammonia ligase	type I glutamate--ammonia ligase	type I glutamate--ammonia ligase	type I glutamate--ammonia ligase	type I glutamate--ammonia ligase	type I glutamate--ammonia ligase	type I glutamate--ammonia ligase	type I glutamate--ammonia ligase
164	35	CH8_PGAP_08710	WP_011226574.1	WP_011226574.1	WP_011226574.1	WP_011226574.1	WP_014621968.1	WP_014727708.1	WP_002951942.1	WP_002951942.1	WP_011226574.1	WP_084829113.1	WP_011226574.1	WP_011226574.1	WP_084830785.1	WP_082309139.1	WP_084826148.1	WP_011226574.1	WP_084829867.1	WP_082309139.1	WP_011226574.1	WP_011226574.1	WP_011226574.1	WP_014727708.1	WP_011226574.1	WP_011226574.1	WP_011226574.1	WP_011226574.1	WP_011226574.1	WP_011226574.1	WP_011226574.1	WP_011226574.1	WP_014727708.1	WP_014727708.1	WP_011226574.1	WP_011226574.1	Translation elongation factor G	elongation factor G	elongation factor G	elongation factor G	elongation factor G	elongation factor G	elongation factor G	elongation factor G	elongation factor G	elongation factor G	elongation factor G	elongation factor G	elongation factor G
165	35	CH8_PGAP_08735	WP_011226578.1	WP_011226578.1	WP_011226578.1	WP_014608708.1	WP_014608708.1	WP_014608708.1	WP_002951950.1	WP_002951950.1	WP_014608708.1	WP_084826150.1	WP_011226578.1	WP_011226578.1	WP_002951950.1	WP_011226578.1	WP_084826150.1	WP_014608708.1	WP_011226578.1	WP_014608708.1	WP_011226578.1	WP_014608708.1	WP_014608708.1	WP_014608708.1	WP_014608708.1	WP_011226578.1	WP_011226578.1	WP_011226578.1	WP_014608708.1	WP_011226578.1	WP_002951950.1	WP_014608708.1	WP_014608708.1	WP_014608708.1	WP_014608708.1	WP_011226578.1	DNA recombination protein RmuC	DNA recombination protein RmuC	DNA recombination protein RmuC	DNA recombination protein RmuC	DNA recombination protein RmuC	DNA recombination protein RmuC	DNA recombination protein RmuC	DNA recombination protein RmuC	DNA recombination protein RmuC	DNA recombination protein RmuC	DNA recombination protein RmuC	DNA recombination protein RmuC	DNA recombination protein RmuC
166	35	CH8_PGAP_08845	WP_002953525.1	WP_002953525.1	WP_002953525.1	WP_002953525.1	WP_002953525.1	WP_002953525.1	WP_002953525.1	WP_002953525.1	WP_002953525.1	WP_002953525.1	WP_023909959.1	WP_002953525.1	WP_084830819.1	WP_002953525.1	WP_002953525.1	WP_002953525.1	WP_002953525.1	WP_084831196.1	WP_002953525.1	WP_002953525.1	WP_002953525.1	WP_002953525.1	WP_002953525.1	WP_002953525.1	WP_002953525.1	WP_002953525.1	WP_002953525.1	WP_002953525.1	WP_002953525.1	WP_002953525.1	WP_023909959.1	WP_023909959.1	WP_002953525.1	WP_002953525.1	Inner membrane protein translocase component YidC, short form OxaI-like	protein translocase component YidC	membrane protein insertase YidC	membrane protein insertase YidC	membrane protein insertase YidC	membrane protein insertase YidC	membrane protein insertase YidC	membrane protein insertase YidC	membrane protein insertase YidC	membrane protein insertase YidC	membrane protein insertase YidC	membrane protein insertase YidC	membrane protein insertase YidC
167	35	CH8_PGAP_08865	WP_002953532.1	WP_002953532.1	WP_002953532.1	WP_002953532.1	WP_002953532.1	WP_014727712.1	WP_002953532.1	WP_002953532.1	WP_014727712.1	WP_084829122.1	WP_002953532.1	WP_002953532.1	WP_002953532.1	WP_014727712.1	WP_084826156.1	WP_014727712.1	WP_002953532.1	WP_002953532.1	WP_002953532.1	WP_014727712.1	WP_002953532.1	WP_014727712.1	WP_014727712.1	WP_002953532.1	WP_002953532.1	WP_002953532.1	WP_014727712.1	WP_002953532.1	WP_002953532.1	WP_014727712.1	WP_002953532.1	WP_002953532.1	WP_002953532.1	WP_002953532.1	Glutamyl-tRNA synthetase (EC 6.1.1.17) @ Glutamyl-tRNA(Gln) synthetase (EC 6.1.1.24)	glutamate--tRNA ligase	glutamate--tRNA ligase	glutamate--tRNA ligase	glutamate--tRNA ligase	glutamate--tRNA ligase	glutamate--tRNA ligase	glutamate--tRNA ligase	glutamate--tRNA ligase	glutamate--tRNA ligase	glutamate--tRNA ligase	glutamate--tRNA ligase	glutamate--tRNA ligase
168	35	CH8_PGAP_08885	WP_002946412.1	WP_002946412.1	WP_002946412.1	WP_014608720.1	WP_002946412.1	WP_002946412.1	WP_002946412.1	WP_002946412.1	WP_024704232.1	WP_024704232.1	WP_002946412.1	WP_002946412.1	WP_014608720.1	WP_002946412.1	WP_002946412.1	WP_024704232.1	WP_002946412.1	WP_002946412.1	WP_002946412.1	WP_024704232.1	WP_014608720.1	WP_002946412.1	WP_024704232.1	WP_002946412.1	WP_002946412.1	WP_002946412.1	WP_024704232.1	WP_002946412.1	WP_014608720.1	WP_024704232.1	WP_014608720.1	WP_014608720.1	WP_014608720.1	WP_002946412.1	LSU ribosomal protein L1p (L10Ae)	50S ribosomal protein L1	50S ribosomal protein L1	50S ribosomal protein L1	50S ribosomal protein L1	50S ribosomal protein L1	50S ribosomal protein L1	50S ribosomal protein L1	50S ribosomal protein L1	50S ribosomal protein L1	50S ribosomal protein L1	50S ribosomal protein L1	50S ribosomal protein L1
169	35	CH8_PGAP_09090	WP_011226627.1	WP_002946126.1	WP_002946126.1	WP_002946126.1	WP_002946126.1	WP_014727724.1	WP_002952041.1	WP_002952041.1	WP_002946126.1	WP_002946126.1	WP_023909980.1	WP_014727724.1	WP_002946126.1	WP_002946126.1	WP_002946126.1	WP_002946126.1	WP_084829887.1	WP_002946126.1	WP_002946126.1	WP_002946126.1	WP_002946126.1	WP_014727724.1	WP_002946126.1	WP_002946126.1	WP_002946126.1	WP_002946126.1	WP_002946126.1	WP_002946126.1	WP_002946126.1	WP_002946126.1	WP_002946126.1	WP_002946126.1	WP_002946126.1	WP_002946126.1	Late competence protein ComGC, access of DNA to ComEA, FIG007487	competence protein ComGC	prepilin-type N-terminal cleavage/methylation domain-containing protein	prepilin-type N-terminal cleavage/methylation domain-containing protein	prepilin-type N-terminal cleavage/methylation domain-containing protein	prepilin-type N-terminal cleavage/methylation domain-containing protein	prepilin-type N-terminal cleavage/methylation domain-containing protein	prepilin-type N-terminal cleavage/methylation domain-containing protein	prepilin-type N-terminal cleavage/methylation domain-containing protein	prepilin-type N-terminal cleavage/methylation domain-containing protein	prepilin-type N-terminal cleavage/methylation domain-containing protein	prepilin-type N-terminal cleavage/methylation domain-containing protein	prepilin-type N-terminal cleavage/methylation domain-containing protein
170	35	CH8_PGAP_09150	WP_014608749.1	WP_014608749.1	WP_011681693.1	WP_014608749.1	WP_014608749.1	WP_014727729.1	WP_002952053.1	WP_002952053.1	WP_011681693.1	WP_084829139.1	WP_065972619.1	WP_014608749.1	WP_014608749.1	WP_065972619.1	WP_014608749.1	WP_011681693.1	WP_011681693.1	WP_065972619.1	WP_011681693.1	WP_011681693.1	WP_014608749.1	WP_014727729.1	WP_011681693.1	WP_014608749.1	WP_014608749.1	WP_014608749.1	WP_011681693.1	WP_014608749.1	WP_065972619.1	WP_011681693.1	WP_071417493.1	WP_071417493.1	WP_014608749.1	WP_014608749.1	Tyrosyl-tRNA synthetase (EC 6.1.1.1)	tyrosine--tRNA ligase	tyrosine--tRNA ligase	tyrosine--tRNA ligase	tyrosine--tRNA ligase	tyrosine--tRNA ligase	tyrosine--tRNA ligase	tyrosine--tRNA ligase	tyrosine--tRNA ligase	tyrosine--tRNA ligase	tyrosine--tRNA ligase	tyrosine--tRNA ligase	tyrosine--tRNA ligase
171	35	CH8_PGAP_09220	WP_011226647.1	WP_011226647.1	WP_011681701.1	WP_014608759.1	WP_014608759.1	WP_014608759.1	WP_002952092.1	WP_002952092.1	WP_014608759.1	WP_014608759.1	WP_011226647.1	WP_014608759.1	WP_084830848.1	WP_014608759.1	WP_084826180.1	WP_014608759.1	WP_084829902.1	WP_084831210.1	WP_011681701.1	WP_014608759.1	WP_014608759.1	WP_014608759.1	WP_014608759.1	WP_011226647.1	WP_014608759.1	WP_014608759.1	WP_014608759.1	WP_011226647.1	WP_014608759.1	WP_014608759.1	WP_014608759.1	WP_014608759.1	WP_014608759.1	WP_011226647.1	Neutral endopeptidase O (EC 3.4.24.-)	endopeptidase	endopeptidase	endopeptidase	endopeptidase	endopeptidase	endopeptidase	endopeptidase	endopeptidase O	endopeptidase O	endopeptidase	endopeptidase	endopeptidase
172	35	CH8_PGAP_09445	WP_002952135.1	WP_002952135.1	WP_002952135.1	WP_002952135.1	WP_002952135.1	WP_002952135.1	WP_002952135.1	WP_002952135.1	WP_002952135.1	WP_084829151.1	WP_002952135.1	WP_002952135.1	WP_002952135.1	WP_002952135.1	WP_002952135.1	WP_002952135.1	WP_002952135.1	WP_084831226.1	WP_002952135.1	WP_002952135.1	WP_002952135.1	WP_002952135.1	WP_002952135.1	WP_002952135.1	WP_002952135.1	WP_064411058.1	WP_002952135.1	WP_002952135.1	WP_002952135.1	WP_002952135.1	WP_002952135.1	WP_002952135.1	WP_002952135.1	WP_002952135.1	DNA-directed RNA polymerase alpha subunit (EC 2.7.7.6)	DNA-directed RNA polymerase subunit alpha	DNA-directed RNA polymerase subunit alpha	DNA-directed RNA polymerase subunit alpha	DNA-directed RNA polymerase subunit alpha	DNA-directed RNA polymerase subunit alpha	DNA-directed RNA polymerase subunit alpha	DNA-directed RNA polymerase subunit alpha	DNA-directed RNA polymerase subunit alpha	DNA-directed RNA polymerase subunit alpha	DNA-directed RNA polymerase subunit alpha	DNA-directed RNA polymerase subunit alpha	DNA-directed RNA polymerase subunit alpha
173	35	CH8_PGAP_09470	WP_002952136.1	WP_002952136.1	WP_011681712.1	WP_011681712.1	WP_002952136.1	WP_002952136.1	WP_002952136.1	WP_002952136.1	WP_002952136.1	WP_002952136.1	WP_011681712.1	WP_011681712.1	WP_002952136.1	WP_002952136.1	WP_002952136.1	WP_002952136.1	WP_002952136.1	WP_002952136.1	WP_011681712.1	WP_002952136.1	WP_011681712.1	WP_002952136.1	WP_002952136.1	WP_002952136.1	WP_002952136.1	WP_002952136.1	WP_002952136.1	WP_002952136.1	WP_002952136.1	WP_002952136.1	WP_002952136.1	WP_002952136.1	WP_011681712.1	WP_002952136.1	Adenylate kinase (EC 2.7.4.3)	adenylate kinase	adenylate kinase	adenylate kinase	adenylate kinase	adenylate kinase	adenylate kinase	adenylate kinase	adenylate kinase	adenylate kinase	adenylate kinase	adenylate kinase	adenylate kinase
174	35	CH8_PGAP_09495	WP_002946169.1	WP_002946169.1	WP_011681714.1	WP_011681714.1	WP_011681714.1	WP_011681714.1	WP_002946169.1	WP_002946169.1	WP_011681714.1	WP_011681714.1	WP_011681714.1	WP_011681714.1	WP_002946169.1	WP_011681714.1	WP_011681714.1	WP_011681714.1	WP_011681714.1	WP_011681714.1	WP_011681714.1	WP_011681714.1	WP_011681714.1	WP_011681714.1	WP_011681714.1	WP_002946169.1	WP_011681714.1	WP_011681714.1	WP_011681714.1	WP_002946169.1	WP_002946169.1	WP_011681714.1	WP_011681714.1	WP_011681714.1	WP_011681714.1	WP_002946169.1	LSU ribosomal protein L18p (L5e)	50S ribosomal protein L18	50S ribosomal protein L18	50S ribosomal protein L18	50S ribosomal protein L18	50S ribosomal protein L18	50S ribosomal protein L18	50S ribosomal protein L18	50S ribosomal protein L18	50S ribosomal protein L18	50S ribosomal protein L18	50S ribosomal protein L18	50S ribosomal protein L18
175	35	CH8_PGAP_09550	WP_002887063.1	WP_002887063.1	WP_002887063.1	WP_002887063.1	WP_002887063.1	WP_002887063.1	WP_002887063.1	WP_002887063.1	WP_002887063.1	WP_002887063.1	WP_002887063.1	WP_002887063.1	WP_002887063.1	WP_002887063.1	WP_002887063.1	WP_002887063.1	WP_002887063.1	WP_002887063.1	WP_002887063.1	WP_002887063.1	WP_002887063.1	WP_002887063.1	WP_002887063.1	WP_002887063.1	WP_002887063.1	WP_002887063.1	WP_002887063.1	WP_002887063.1	WP_002887063.1	WP_002887063.1	WP_002887063.1	WP_002887063.1	WP_002887063.1	WP_002887063.1	LSU ribosomal protein L22p (L17e)	50S ribosomal protein L22	50S ribosomal protein L22	50S ribosomal protein L22	50S ribosomal protein L22	50S ribosomal protein L22	50S ribosomal protein L22	50S ribosomal protein L22	50S ribosomal protein L22	50S ribosomal protein L22	50S ribosomal protein L22	50S ribosomal protein L22	50S ribosomal protein L22
176	35	CH8_PGAP_09605	WP_002948622.1	WP_002948622.1	WP_011681720.1	WP_011681720.1	WP_011681720.1	WP_011681720.1	WP_002952173.1	WP_002952173.1	WP_011681720.1	WP_002952173.1	WP_011681720.1	WP_011681720.1	WP_011681720.1	WP_011681720.1	WP_011681720.1	WP_011681720.1	WP_084829916.1	WP_084831228.1	WP_011681720.1	WP_011681720.1	WP_011681720.1	WP_011681720.1	WP_011681720.1	WP_002948622.1	WP_011681720.1	WP_011681720.1	WP_011681720.1	WP_002948622.1	WP_065972657.1	WP_011681720.1	WP_011681720.1	WP_011681720.1	WP_011681720.1	WP_002948622.1	Adenylosuccinate synthetase (EC 6.3.4.4)	adenylosuccinate synthetase	adenylosuccinate synthase	adenylosuccinate synthase	adenylosuccinate synthase	adenylosuccinate synthase	adenylosuccinate synthase	adenylosuccinate synthase	adenylosuccinate synthase	adenylosuccinate synthase	adenylosuccinate synthase	adenylosuccinate synthase	adenylosuccinate synthase
177	35	CH8_PGAP_09720	WP_011226677.1	WP_011227621.1	WP_011681740.1	WP_011681740.1	WP_014622056.1	WP_014622056.1	WP_002952203.1	WP_002952203.1	WP_011681740.1	WP_046206506.1	WP_014622056.1	WP_011681740.1	WP_011681740.1	WP_014622056.1	WP_014622056.1	WP_011681740.1	WP_084829924.1	WP_014622056.1	WP_046206506.1	WP_011681740.1	WP_011681740.1	WP_014622056.1	WP_011681740.1	WP_059257374.1	WP_014622056.1	WP_014622056.1	WP_011681740.1	WP_011227621.1	WP_065972670.1	WP_011681740.1	WP_071417468.1	WP_071417468.1	WP_011681740.1	WP_087010216.1	Aspartyl-tRNA synthetase (EC 6.1.1.12)	aspartate--tRNA ligase	aspartate--tRNA ligase	aspartate--tRNA ligase	aspartate--tRNA ligase	aspartate--tRNA ligase	aspartate--tRNA ligase	aspartate--tRNA ligase	aspartate--tRNA ligase	aspartate--tRNA ligase	aspartate--tRNA ligase	aspartate--tRNA ligase	aspartate--tRNA ligase
178	35	CH8_PGAP_09880	WP_011226695.1	WP_011226695.1	WP_002952263.1	WP_002952263.1	WP_002952263.1	WP_002952263.1	WP_002952263.1	WP_002952263.1	WP_002952263.1	WP_084829178.1	WP_002952263.1	WP_002952263.1	WP_002952263.1	WP_002952263.1	WP_002952263.1	WP_002952263.1	WP_002946558.1	WP_084829178.1	WP_002952263.1	WP_002952263.1	WP_002952263.1	WP_002952263.1	WP_002952263.1	WP_011226695.1	WP_002952263.1	WP_002952263.1	WP_002952263.1	WP_011226695.1	WP_002952263.1	WP_002952263.1	WP_002952263.1	WP_002952263.1	WP_002952263.1	WP_002952263.1	LSU ribosomal protein L9p	50S ribosomal protein L9	50S ribosomal protein L9	50S ribosomal protein L9	50S ribosomal protein L9	50S ribosomal protein L9	50S ribosomal protein L9	50S ribosomal protein L9	50S ribosomal protein L9	50S ribosomal protein L9	50S ribosomal protein L9	50S ribosomal protein L9	50S ribosomal protein L9
179	35	CH8_PGAP_09920	WP_002947774.1	WP_002947774.1	WP_002947774.1	WP_002947774.1	WP_002947774.1	WP_002947774.1	WP_002947774.1	WP_002947774.1	WP_002947774.1	WP_084829185.1	WP_002947774.1	WP_002947774.1	WP_002947774.1	WP_002947774.1	WP_002947774.1	WP_002947774.1	WP_002947774.1	WP_002947774.1	WP_002947774.1	WP_002947774.1	WP_002947774.1	WP_002947774.1	WP_002947774.1	WP_002947774.1	WP_002947774.1	WP_002947774.1	WP_002947774.1	WP_002947774.1	WP_002947774.1	WP_002947774.1	WP_002947774.1	WP_002947774.1	WP_002947774.1	WP_002947774.1	ATPase component of general energizing module of ECF transporters	energy-coupling factor transporter ATPase	energy-coupling factor transporter ATPase	energy-coupling factor transporter ATPase	energy-coupling factor transporter ATPase	energy-coupling factor transporter ATPase	energy-coupling factor transporter ATPase	energy-coupling factor transporter ATPase	energy-coupling factor transporter ATPase	energy-coupling factor transporter ATPase	energy-coupling factor transporter ATPase	energy-coupling factor transporter ATPase	energy-coupling factor transporter ATPase
180	35	CH8_PGAP_00010	WP_002948931.1	WP_011226715.1	WP_011680575.1	WP_011680575.1	WP_011680575.1	WP_011680575.1	WP_002948931.1	WP_002948931.1	WP_024704280.1	WP_084828395.1	WP_011680575.1	WP_011680575.1	WP_084830412.1	WP_011680575.1	WP_011680575.1	WP_024704280.1	WP_002948931.1	WP_011680575.1	WP_011680575.1	WP_024704280.1	WP_011680575.1	WP_011680575.1	WP_024704280.1	WP_011226715.1	WP_011680575.1	WP_011680575.1	WP_024704280.1	WP_011226715.1	WP_002948931.1	WP_024704280.1	WP_011680575.1	WP_011680575.1	WP_011680575.1	WP_011226715.1	DNA polymerase III beta subunit (EC 2.7.7.7)	DNA polymerase III subunit beta	DNA polymerase III subunit beta	DNA polymerase III subunit beta	DNA polymerase III subunit beta	DNA polymerase III subunit beta	DNA polymerase III subunit beta	DNA polymerase III subunit beta	DNA polymerase III subunit beta	DNA polymerase III subunit beta	DNA polymerase III subunit beta	DNA polymerase III subunit beta	DNA polymerase III subunit beta
181	35	CH8_PGAP_00250	WP_011680586.1	WP_014607821.1	WP_011680586.1	WP_014607821.1	WP_011680586.1	WP_014607821.1	WP_002949004.1	WP_002949004.1	WP_014607821.1	WP_011680586.1	WP_011680586.1	WP_014607821.1	WP_011680586.1	WP_014607821.1	WP_011680586.1	WP_014607821.1	WP_084829267.1	WP_014607821.1	WP_011680586.1	WP_014607821.1	WP_014607821.1	WP_014607821.1	WP_014607821.1	WP_014607821.1	WP_014607821.1	WP_014607821.1	WP_014607821.1	WP_014607821.1	WP_065972745.1	WP_014607821.1	WP_014607821.1	WP_014607821.1	WP_014607821.1	WP_011680586.1	Aromatic amino acid aminotransferase gamma (EC 2.6.1.57) @ N-acetyl-L,L-diaminopimelate aminotransferase (EC 2.6.1.-)	aromatic amino acid aminotransferase	pyridoxal phosphate-dependent aminotransferase	pyridoxal phosphate-dependent aminotransferase	pyridoxal phosphate-dependent aminotransferase	pyridoxal phosphate-dependent aminotransferase	pyridoxal phosphate-dependent aminotransferase	pyridoxal phosphate-dependent aminotransferase	pyridoxal phosphate-dependent aminotransferase	pyridoxal phosphate-dependent aminotransferase	pyridoxal phosphate-dependent aminotransferase	pyridoxal phosphate-dependent aminotransferase	pyridoxal phosphate-dependent aminotransferase
182	35	CH8_PGAP_00310	WP_011225269.1	WP_011226734.1	WP_011226734.1	WP_011226734.1	WP_011225269.1	WP_002948170.1	WP_002949028.1	WP_002949028.1	WP_011226734.1	WP_002948170.1	WP_011225269.1	WP_011226734.1	WP_084830421.1	WP_011226734.1	WP_011225269.1	WP_011226734.1	WP_002948170.1	WP_011226734.1	WP_011226734.1	WP_011226734.1	WP_011226734.1	WP_002948170.1	WP_011226734.1	WP_011226734.1	WP_011226734.1	WP_011226734.1	WP_011226734.1	WP_011226734.1	WP_002948170.1	WP_011226734.1	WP_011226734.1	WP_011226734.1	WP_011226734.1	WP_087009597.1	Phosphoribosylamine--glycine ligase (EC 6.3.4.13)	phosphoribosylamine--glycine ligase	phosphoribosylamine--glycine ligase	phosphoribosylamine--glycine ligase	phosphoribosylamine--glycine ligase	phosphoribosylamine--glycine ligase	phosphoribosylamine--glycine ligase	phosphoribosylamine--glycine ligase	phosphoribosylamine--glycine ligase	phosphoribosylamine--glycine ligase	phosphoribosylamine--glycine ligase	phosphoribosylamine--glycine ligase	phosphoribosylamine--glycine ligase
183	35	CH8_PGAP_00315	WP_041828093.1	WP_002948169.1	WP_002948169.1	WP_002948169.1	WP_002948169.1	WP_002948169.1	WP_002948169.1	WP_002948169.1	WP_002948169.1	WP_002948169.1	WP_002948169.1	WP_002948169.1	WP_002948169.1	WP_002948169.1	WP_002948169.1	WP_002948169.1	WP_002948169.1	WP_002948169.1	WP_002948169.1	WP_002948169.1	WP_002948169.1	WP_002948169.1	WP_002948169.1	WP_002948169.1	WP_002948169.1	WP_002948169.1	WP_002948169.1	WP_002948169.1	WP_002948169.1	WP_002948169.1	WP_002948169.1	WP_002948169.1	WP_002948169.1	WP_087009598.1	Phosphoribosylaminoimidazole carboxylase catalytic subunit (EC 4.1.1.21)	5-(carboxyamino)imidazole ribonucleotide mutase	5-(carboxyamino)imidazole ribonucleotide mutase	5-(carboxyamino)imidazole ribonucleotide mutase	5-(carboxyamino)imidazole ribonucleotide mutase	5-(carboxyamino)imidazole ribonucleotide mutase	5-(carboxyamino)imidazole ribonucleotide mutase	5-(carboxyamino)imidazole ribonucleotide mutase	5-(carboxyamino)imidazole ribonucleotide mutase	5-(carboxyamino)imidazole ribonucleotide mutase	5-(carboxyamino)imidazole ribonucleotide mutase	5-(carboxyamino)imidazole ribonucleotide mutase	5-(carboxyamino)imidazole ribonucleotide mutase
184	35	CH8_PGAP_00375	WP_011225282.1	WP_011225282.1	WP_011680601.1	WP_014607839.1	WP_014607839.1	WP_014607839.1	WP_002949051.1	WP_002949051.1	WP_014607839.1	WP_011680601.1	WP_011680601.1	WP_024009694.1	WP_011680601.1	WP_082308792.1	WP_084825710.1	WP_014607839.1	WP_011225282.1	WP_014607839.1	WP_011680601.1	WP_014607839.1	WP_014607839.1	WP_014607839.1	WP_014607839.1	WP_011225282.1	WP_011680601.1	WP_011680601.1	WP_014607839.1	WP_011225282.1	WP_011680601.1	WP_014607839.1	WP_014607839.1	WP_014607839.1	WP_014607839.1	WP_087009607.1	DNA mismatch repair protein MutL	DNA mismatch repair protein MutL	DNA mismatch repair endonuclease MutL	DNA mismatch repair endonuclease MutL	DNA mismatch repair endonuclease MutL	DNA mismatch repair endonuclease MutL	DNA mismatch repair endonuclease MutL	DNA mismatch repair endonuclease MutL	DNA mismatch repair endonuclease MutL	DNA mismatch repair endonuclease MutL	DNA mismatch repair endonuclease MutL	DNA mismatch repair endonuclease MutL	DNA mismatch repair endonuclease MutL
185	35	CH8_PGAP_00680	WP_011680644.1	WP_041826944.1	WP_011680644.1	WP_014607866.1	WP_014607866.1	WP_014607866.1	WP_002949162.1	WP_002949162.1	WP_014607866.1	WP_084828434.1	WP_014607866.1	WP_014607866.1	WP_011680644.1	WP_014607866.1	WP_014607866.1	WP_014607866.1	WP_071417284.1	WP_071417284.1	WP_011680644.1	WP_014607866.1	WP_014607866.1	WP_014607866.1	WP_014607866.1	WP_011680644.1	WP_014607866.1	WP_014607866.1	WP_014607866.1	WP_011680644.1	WP_065972807.1	WP_014607866.1	WP_071417284.1	WP_071417284.1	WP_014607866.1	WP_011680644.1	hypothetical protein	PFL family protein	PFL family protein	PFL family protein	PFL family protein	PFL family protein	PFL family protein	PFL family protein	PFL family protein	PFL family protein	PFL family protein	PFL family protein	PFL family protein
186	35	CH8_PGAP_00865	WP_011225339.1	WP_011225339.1	WP_011680653.1	WP_014607878.1	WP_011680653.1	WP_011680653.1	WP_002949225.1	WP_002949225.1	WP_011680653.1	WP_011680653.1	WP_011680653.1	WP_011680653.1	WP_084830453.1	WP_082308801.1	WP_011680653.1	WP_038694524.1	WP_011680653.1	WP_084830973.1	WP_011680653.1	WP_011680653.1	WP_014607878.1	WP_011680653.1	WP_011680653.1	WP_011225339.1	WP_011680653.1	WP_011680653.1	WP_011680653.1	WP_011225339.1	WP_011680653.1	WP_011680653.1	WP_011680653.1	WP_011680653.1	WP_014607878.1	WP_011225339.1	Cell division trigger factor (EC 5.2.1.8)	trigger factor	trigger factor	trigger factor	trigger factor	trigger factor	trigger factor	trigger factor	trigger factor	trigger factor	trigger factor	trigger factor	trigger factor
187	35	CH8_PGAP_00940	WP_011225356.1	WP_011225356.1	WP_011225356.1	WP_011225356.1	WP_011225356.1	WP_011225356.1	WP_002949244.1	WP_002949244.1	WP_011225356.1	WP_011225356.1	WP_011225356.1	WP_011225356.1	WP_011225356.1	WP_011225356.1	WP_011225356.1	WP_011225356.1	WP_011225356.1	WP_011225356.1	WP_046206383.1	WP_011225356.1	WP_011225356.1	WP_011225356.1	WP_011225356.1	WP_011225356.1	WP_011225356.1	WP_011225356.1	WP_011225356.1	WP_011225356.1	WP_011225356.1	WP_011225356.1	WP_011225356.1	WP_011225356.1	WP_011225356.1	WP_011225356.1	Peptide deformylase (EC 3.5.1.88)	peptide deformylase	peptide deformylase	peptide deformylase	peptide deformylase	peptide deformylase	peptide deformylase	peptide deformylase	peptide deformylase	peptide deformylase	peptide deformylase	peptide deformylase	peptide deformylase
188	35	CH8_PGAP_01020	WP_011225369.1	WP_002947647.1	WP_011680671.1	WP_002947647.1	WP_011680671.1	WP_002947647.1	WP_002949266.1	WP_002949266.1	WP_011680671.1	WP_002947647.1	WP_002947647.1	WP_024009713.1	WP_002947647.1	WP_002947647.1	WP_011680671.1	WP_011680671.1	WP_002947647.1	WP_002947647.1	WP_011680671.1	WP_011680671.1	WP_002947647.1	WP_002947647.1	WP_011680671.1	WP_002947647.1	WP_011680671.1	WP_011680671.1	WP_011680671.1	WP_002947647.1	WP_011680671.1	WP_011680671.1	WP_011680671.1	WP_011680671.1	WP_002947647.1	WP_002947647.1	Iron-sulfur cluster assembly protein SufB	Fe-S cluster assembly protein SufB	Fe-S cluster assembly protein SufB	Fe-S cluster assembly protein SufB	Fe-S cluster assembly protein SufB	Fe-S cluster assembly protein SufB	Fe-S cluster assembly protein SufB	Fe-S cluster assembly protein SufB	Fe-S cluster assembly protein SufB	Fe-S cluster assembly protein SufB	Fe-S cluster assembly protein SufB	Fe-S cluster assembly protein SufB	Fe-S cluster assembly protein SufB
189	35	CH8_PGAP_01055	WP_041828113.1	WP_041826953.1	WP_002949275.1	WP_014607904.1	WP_014621100.1	WP_014607904.1	WP_002949275.1	WP_002949275.1	WP_024704163.1	WP_002949275.1	WP_002949275.1	WP_014607904.1	WP_002949275.1	WP_014607904.1	WP_014607904.1	WP_024704163.1	WP_002949275.1	WP_014607904.1	WP_002949275.1	WP_024704163.1	WP_014607904.1	WP_014607904.1	WP_024704163.1	WP_041826953.1	WP_002949275.1	WP_002949275.1	WP_024704163.1	WP_041826953.1	WP_002949275.1	WP_024704163.1	WP_014607904.1	WP_014607904.1	WP_014607904.1	WP_002949275.1	Chaperonin (heat shock protein 33)	redox-regulated molecular chaperone Hsp33	Hsp33 family molecular chaperone HslO	Hsp33 family molecular chaperone HslO	Hsp33 family molecular chaperone HslO	Hsp33 family molecular chaperone HslO	Hsp33 family molecular chaperone HslO	Hsp33 family molecular chaperone HslO	Hsp33 family molecular chaperone HslO	Hsp33 family molecular chaperone HslO	Hsp33 family molecular chaperone HslO	Hsp33 family molecular chaperone HslO	Hsp33 family molecular chaperone HslO
190	35	CH8_PGAP_01120	WP_011225395.1	WP_011225395.1	WP_011225395.1	WP_011225395.1	WP_011225395.1	WP_011225395.1	WP_002949312.1	WP_002949312.1	WP_011225395.1	WP_011225395.1	WP_011225395.1	WP_011225395.1	WP_011225395.1	WP_011225395.1	WP_011225395.1	WP_011225395.1	WP_084829310.1	WP_011225395.1	WP_011225395.1	WP_011225395.1	WP_011225395.1	WP_011225395.1	WP_011225395.1	WP_011225395.1	WP_011225395.1	WP_011225395.1	WP_011225395.1	WP_011225395.1	WP_065972861.1	WP_011225395.1	WP_071417509.1	WP_071417509.1	WP_011225395.1	WP_011225395.1	Preprotein translocase subunit YajC (TC 3.A.5.1.1)	preprotein translocase subunit YajC	preprotein translocase subunit YajC	preprotein translocase subunit YajC	preprotein translocase subunit YajC	preprotein translocase subunit YajC	preprotein translocase subunit YajC	preprotein translocase subunit YajC	preprotein translocase subunit YajC	preprotein translocase subunit YajC	preprotein translocase subunit YajC	preprotein translocase subunit YajC	preprotein translocase subunit YajC
191	35	CH8_PGAP_01130	WP_002949317.1	WP_002949317.1	WP_011680684.1	WP_014607913.1	WP_014607913.1	WP_014607913.1	WP_002949317.1	WP_002949317.1	WP_014607913.1	WP_014607913.1	WP_023909358.1	WP_024009717.1	WP_023909358.1	WP_014607913.1	WP_014607913.1	WP_014607913.1	WP_002949317.1	WP_084830976.1	WP_023909358.1	WP_014607913.1	WP_014607913.1	WP_014607913.1	WP_014607913.1	WP_002949317.1	WP_014607913.1	WP_014607913.1	WP_014607913.1	WP_002949317.1	WP_002949317.1	WP_014607913.1	WP_071417510.1	WP_071417510.1	WP_014607913.1	WP_087009647.1	Phosphatidate cytidylyltransferase (EC 2.7.7.41)	CDP-archaeol synthase	phosphatidate cytidylyltransferase	phosphatidate cytidylyltransferase	phosphatidate cytidylyltransferase	phosphatidate cytidylyltransferase	phosphatidate cytidylyltransferase	phosphatidate cytidylyltransferase	phosphatidate cytidylyltransferase	phosphatidate cytidylyltransferase	phosphatidate cytidylyltransferase	phosphatidate cytidylyltransferase	phosphatidate cytidylyltransferase
192	35	CH8_PGAP_01190	WP_011225407.1	WP_011226835.1	WP_011680693.1	WP_014607923.1	WP_014607923.1	WP_014607923.1	WP_002949372.1	WP_002949372.1	WP_014607923.1	WP_084828449.1	WP_023909368.1	WP_014607923.1	WP_084830483.1	WP_082308814.1	WP_023909368.1	WP_014607923.1	WP_084829315.1	WP_014607923.1	WP_011680693.1	WP_014607923.1	WP_014607923.1	WP_014607923.1	WP_014607923.1	WP_011225407.1	WP_064355657.1	WP_064355657.1	WP_014607923.1	WP_011226835.1	WP_065972876.1	WP_014607923.1	WP_011680693.1	WP_011680693.1	WP_014607923.1	WP_087009651.1	Multimodular transpeptidase-transglycosylase (EC 2.4.1.129) (EC 3.4.-.-)	penicillin-binding protein	penicillin-binding protein PBP2A	penicillin-binding protein PBP2A	penicillin-binding protein PBP2A	penicillin-binding protein PBP2A	penicillin-binding protein PBP2A	penicillin-binding protein PBP2A	penicillin-binding protein PBP2A	penicillin-binding protein PBP2A	penicillin-binding protein PBP2A	penicillin-binding protein PBP2A	penicillin-binding protein PBP2A
193	35	CH8_PGAP_01225	WP_002947934.1	WP_002947934.1	WP_002947934.1	WP_002947934.1	WP_014621119.1	WP_002947934.1	WP_002947934.1	WP_002947934.1	WP_002947934.1	WP_084828451.1	WP_023909369.1	WP_002947934.1	WP_002947934.1	WP_002947934.1	WP_023909369.1	WP_002947934.1	WP_084829317.1	WP_084830978.1	WP_002947934.1	WP_002947934.1	WP_002947934.1	WP_002947934.1	WP_002947934.1	WP_002947934.1	WP_002947934.1	WP_002947934.1	WP_002947934.1	WP_002947934.1	WP_002947934.1	WP_002947934.1	WP_002947934.1	WP_002947934.1	WP_002947934.1	WP_084830978.1	Leucyl-tRNA synthetase (EC 6.1.1.4)	leucine--tRNA ligase	leucine--tRNA ligase	leucine--tRNA ligase	leucine--tRNA ligase	leucine--tRNA ligase	leucine--tRNA ligase	leucine--tRNA ligase	leucine--tRNA ligase	leucine--tRNA ligase	leucine--tRNA ligase	leucine--tRNA ligase	leucine--tRNA ligase
194	35	CH8_PGAP_01375	WP_014607943.1	WP_014607943.1	WP_011680715.1	WP_014607943.1	WP_014621132.1	WP_014607943.1	WP_002949474.1	WP_002949474.1	WP_014607943.1	WP_071417480.1	WP_071417480.1	WP_082245769.1	WP_084830499.1	WP_014607943.1	WP_084825759.1	WP_014607943.1	WP_014607943.1	WP_014607943.1	WP_014607943.1	WP_014607943.1	WP_014607943.1	WP_014607943.1	WP_014607943.1	WP_014607943.1	WP_014607943.1	WP_014607943.1	WP_014607943.1	WP_014607943.1	WP_065972898.1	WP_014607943.1	WP_071417480.1	WP_071417480.1	WP_014607943.1	WP_087009665.1	Diaminopimelate decarboxylase (EC 4.1.1.20)	diaminopimelate decarboxylase	diaminopimelate decarboxylase	diaminopimelate decarboxylase	diaminopimelate decarboxylase	diaminopimelate decarboxylase	diaminopimelate decarboxylase	diaminopimelate decarboxylase	diaminopimelate decarboxylase	diaminopimelate decarboxylase	diaminopimelate decarboxylase	diaminopimelate decarboxylase	diaminopimelate decarboxylase
195	35	CH8_PGAP_01590	WP_002949605.1	WP_002949605.1	WP_002949605.1	WP_014607961.1	WP_002949605.1	WP_002949605.1	WP_002949605.1	WP_002949605.1	WP_014607961.1	WP_084825771.1	WP_023909395.1	WP_014607961.1	WP_002949605.1	WP_002949605.1	WP_084825771.1	WP_014607961.1	WP_002949605.1	WP_002949605.1	WP_002949605.1	WP_014607961.1	WP_014607961.1	WP_002949605.1	WP_014607961.1	WP_002949605.1	WP_014607961.1	WP_014607961.1	WP_014607961.1	WP_002949605.1	WP_002949605.1	WP_014607961.1	WP_002949605.1	WP_002949605.1	WP_014607961.1	WP_002949605.1	Methionine ABC transporter permease protein	ABC transporter permease	ABC transporter permease	ABC transporter permease	ABC transporter permease	ABC transporter permease	ABC transporter permease	ABC transporter permease	ABC transporter permease	ABC transporter permease	ABC transporter permease	ABC transporter permease	ABC transporter permease
196	35	CH8_PGAP_01850	WP_011225509.1	WP_011225509.1	WP_011680766.1	WP_011225509.1	WP_011225509.1	WP_011225509.1	WP_002949738.1	WP_002949738.1	WP_011225509.1	WP_011225509.1	WP_011225509.1	WP_011225509.1	WP_011225509.1	WP_011225509.1	WP_011225509.1	WP_011225509.1	WP_011225509.1	WP_011225509.1	WP_011225509.1	WP_011225509.1	WP_011225509.1	WP_011225509.1	WP_011225509.1	WP_011225509.1	WP_011225509.1	WP_011225509.1	WP_011225509.1	WP_011225509.1	WP_011225509.1	WP_011225509.1	WP_011225509.1	WP_011225509.1	WP_011225509.1	WP_087009690.1	High-affinity branched-chain amino acid transport system permease protein LivH (TC 3.A.1.4.1)	branched-chain amino acid ABC transporter permease	branched-chain amino acid ABC transporter permease	branched-chain amino acid ABC transporter permease	branched-chain amino acid ABC transporter permease	branched-chain amino acid ABC transporter permease	branched-chain amino acid ABC transporter permease	branched-chain amino acid ABC transporter permease	branched-chain amino acid ABC transporter permease	branched-chain amino acid ABC transporter permease	branched-chain amino acid ABC transporter permease	branched-chain amino acid ABC transporter permease	branched-chain amino acid ABC transporter permease
197	35	CH8_PGAP_01875	WP_002947179.1	WP_002947179.1	WP_011680768.1	WP_014607992.1	WP_014621180.1	WP_014607992.1	WP_002949744.1	WP_002949744.1	WP_011680768.1	WP_084828508.1	WP_011680768.1	WP_011680768.1	WP_011680768.1	WP_014607992.1	WP_011680768.1	WP_011680768.1	WP_014621180.1	WP_011680768.1	WP_011680768.1	WP_011680768.1	WP_014607992.1	WP_014607992.1	WP_011680768.1	WP_002947179.1	WP_011680768.1	WP_011680768.1	WP_011680768.1	WP_002947179.1	WP_011680768.1	WP_011680768.1	WP_071417500.1	WP_071417500.1	WP_014607992.1	WP_014607992.1	Cysteine synthase (EC 2.5.1.47)	cysteine synthase A	cysteine synthase A	cysteine synthase A	cysteine synthase A	cysteine synthase A	cysteine synthase A	cysteine synthase A	cysteine synthase A	cysteine synthase A	cysteine synthase A	cysteine synthase A	cysteine synthase A
198	35	CH8_PGAP_01970	WP_011225521.1	WP_011226887.1	WP_014607995.1	WP_014607995.1	WP_014607995.1	WP_014607995.1	WP_002949764.1	WP_002949764.1	WP_004197313.1	WP_004197313.1	WP_023909415.1	WP_014607995.1	WP_004197313.1	WP_004197313.1	WP_004197313.1	WP_004197313.1	WP_004197313.1	WP_004197313.1	WP_014607995.1	WP_004197313.1	WP_014607995.1	WP_014607995.1	WP_004197313.1	WP_059257353.1	WP_004197313.1	WP_004197313.1	WP_004197313.1	WP_011226887.1	WP_004197313.1	WP_004197313.1	WP_014607995.1	WP_014607995.1	WP_014607995.1	WP_014607995.1	RNA methyltransferase, TrmA family	23S rRNA (uracil(1939)-C(5))-methyltransferase RlmD	23S rRNA (uracil(1939)-C(5))-methyltransferase RlmD	23S rRNA (uracil(1939)-C(5))-methyltransferase RlmD	23S rRNA (uracil(1939)-C(5))-methyltransferase RlmD	23S rRNA (uracil(1939)-C(5))-methyltransferase RlmD	23S rRNA (uracil(1939)-C(5))-methyltransferase RlmD	23S rRNA (uracil(1939)-C(5))-methyltransferase RlmD	23S rRNA (uracil(1939)-C(5))-methyltransferase RlmD	23S rRNA (uracil(1939)-C(5))-methyltransferase RlmD	23S rRNA (uracil(1939)-C(5))-methyltransferase RlmD	23S rRNA (uracil(1939)-C(5))-methyltransferase RlmD	23S rRNA (uracil(1939)-C(5))-methyltransferase RlmD
199	35	CH8_PGAP_01975	WP_011225522.1	WP_011226888.1	WP_011226888.1	WP_011226888.1	WP_011226888.1	WP_011226888.1	WP_002949765.1	WP_002949765.1	WP_011226888.1	WP_084828516.1	WP_011226888.1	WP_011226888.1	WP_011226888.1	WP_011226888.1	WP_011226888.1	WP_011226888.1	WP_011225522.1	WP_011226888.1	WP_011226888.1	WP_011226888.1	WP_011226888.1	WP_011226888.1	WP_011226888.1	WP_011226888.1	WP_011226888.1	WP_011226888.1	WP_011226888.1	WP_011226888.1	WP_011226888.1	WP_011226888.1	WP_011226888.1	WP_011226888.1	WP_011226888.1	WP_011226888.1	Aspartate--ammonia ligase (EC 6.3.1.1)	aspartate--ammonia ligase	aspartate--ammonia ligase	aspartate--ammonia ligase	aspartate--ammonia ligase	aspartate--ammonia ligase	aspartate--ammonia ligase	aspartate--ammonia ligase	aspartate--ammonia ligase	aspartate--ammonia ligase	aspartate--ammonia ligase	aspartate--ammonia ligase	aspartate--ammonia ligase
200	35	CH8_PGAP_01980	WP_011225523.1	WP_002949766.1	WP_002949766.1	WP_014607996.1	WP_002949766.1	WP_002949766.1	WP_002949766.1	WP_002949766.1	WP_002949766.1	WP_084828517.1	WP_002949766.1	WP_002949766.1	WP_084828517.1	WP_002949766.1	WP_002949766.1	WP_002949766.1	WP_002949766.1	WP_084831005.1	WP_002949766.1	WP_002949766.1	WP_014607996.1	WP_002949766.1	WP_002949766.1	WP_002949766.1	WP_002949766.1	WP_002949766.1	WP_002949766.1	WP_002949766.1	WP_002949766.1	WP_002949766.1	WP_002949766.1	WP_002949766.1	WP_014607996.1	WP_002949766.1	Aspartokinase (EC 2.7.2.4)	aspartate kinase	aspartate kinase	aspartate kinase	aspartate kinase	aspartate kinase	aspartate kinase	aspartate kinase	aspartate kinase	aspartate kinase	aspartate kinase	aspartate kinase	aspartate kinase
201	35	CH8_PGAP_02035	WP_002885470.1	WP_002885470.1	WP_002885470.1	WP_002885470.1	WP_002885470.1	WP_002885470.1	WP_002885470.1	WP_002885470.1	WP_002885470.1	WP_084828521.1	WP_002885470.1	WP_002885470.1	WP_002885470.1	WP_002885470.1	WP_002885470.1	WP_002885470.1	WP_002885470.1	WP_084828521.1	WP_002885470.1	WP_002885470.1	WP_002885470.1	WP_002885470.1	WP_002885470.1	WP_002885470.1	WP_002885470.1	WP_002885470.1	WP_002885470.1	WP_002885470.1	WP_002885470.1	WP_002885470.1	WP_002885470.1	WP_002885470.1	WP_002885470.1	WP_002885470.1	3-hydroxyacyl-[acyl-carrier-protein] dehydratase, FabZ form (EC 4.2.1.59)	beta-hydroxyacyl-ACP dehydratase	3-hydroxyacyl-ACP dehydratase FabZ	3-hydroxyacyl-ACP dehydratase FabZ	3-hydroxyacyl-ACP dehydratase FabZ	3-hydroxyacyl-ACP dehydratase FabZ	3-hydroxyacyl-ACP dehydratase FabZ	3-hydroxyacyl-ACP dehydratase FabZ	3-hydroxyacyl-ACP dehydratase FabZ	3-hydroxyacyl-ACP dehydratase FabZ	3-hydroxyacyl-ACP dehydratase FabZ	3-hydroxyacyl-ACP dehydratase FabZ	3-hydroxyacyl-ACP dehydratase FabZ
202	35	CH8_PGAP_02100	WP_011225543.1	WP_011225543.1	WP_011680789.1	WP_014608015.1	WP_014621191.1	WP_014608015.1	WP_002949811.1	WP_002949811.1	WP_024704197.1	WP_084828524.1	WP_014608015.1	WP_014608015.1	WP_014621191.1	WP_014608015.1	WP_011680789.1	WP_024704197.1	WP_011225543.1	WP_014608015.1	WP_011680789.1	WP_024704197.1	WP_014608015.1	WP_014608015.1	WP_024704197.1	WP_011225543.1	WP_014621191.1	WP_014621191.1	WP_024704197.1	WP_011225543.1	WP_065972954.1	WP_024704197.1	WP_014608015.1	WP_014608015.1	WP_014608015.1	WP_087009702.1	Glutathione reductase (EC 1.8.1.7)	glutathione-disulfide reductase	glutathione-disulfide reductase	glutathione-disulfide reductase	glutathione-disulfide reductase	glutathione-disulfide reductase	glutathione-disulfide reductase	glutathione-disulfide reductase	glutathione-disulfide reductase	glutathione-disulfide reductase	glutathione-disulfide reductase	glutathione-disulfide reductase	glutathione-disulfide reductase
203	35	CH8_PGAP_02145	WP_011225547.1	WP_011226904.1	WP_011680793.1	WP_014608019.1	WP_014621194.1	WP_014727342.1	WP_002949816.1	WP_002949816.1	WP_024704199.1	WP_014608019.1	WP_014608019.1	WP_024009752.1	WP_084830515.1	WP_082308833.1	WP_011680793.1	WP_024704199.1	WP_084829384.1	WP_014608019.1	WP_011680793.1	WP_024704199.1	WP_014608019.1	WP_014727342.1	WP_024704199.1	WP_011226904.1	WP_064355443.1	WP_064355443.1	WP_024704199.1	WP_011226904.1	WP_065972957.1	WP_024704199.1	WP_014727342.1	WP_014727342.1	WP_014608019.1	WP_087009705.1	Poly(glycerol-phosphate) alpha-glucosyltransferase GftA (EC 2.4.1.52)	accessory Sec system glycosyltransferase GtfA	accessory Sec system glycosyltransferase GtfA	accessory Sec system glycosyltransferase GtfA	accessory Sec system glycosyltransferase GtfA	accessory Sec system glycosyltransferase GtfA	accessory Sec system glycosyltransferase GtfA	accessory Sec system glycosyltransferase GtfA	accessory Sec system glycosyltransferase GtfA	accessory Sec system glycosyltransferase GtfA	accessory Sec system glycosyltransferase GtfA	accessory Sec system glycosyltransferase GtfA	accessory Sec system glycosyltransferase GtfA
204	35	CH8_PGAP_02335	WP_041828150.1	WP_011680817.1	WP_011680817.1	WP_011680817.1	WP_011680817.1	WP_011680817.1	WP_002949894.1	WP_002949894.1	WP_024704211.1	WP_011680817.1	WP_011680817.1	WP_011680817.1	WP_011680817.1	WP_011680817.1	WP_011680817.1	WP_024704211.1	WP_002946033.1	WP_011680817.1	WP_011680817.1	WP_024704211.1	WP_011680817.1	WP_011680817.1	WP_024704211.1	WP_011680817.1	WP_011680817.1	WP_011680817.1	WP_024704211.1	WP_011680817.1	WP_011680817.1	WP_024704211.1	WP_011680817.1	WP_011680817.1	WP_011680817.1	WP_011680817.1	Competence protein CoiA	competence protein CoiA	competence protein CoiA	competence protein CoiA	competence protein CoiA	competence protein CoiA	competence protein CoiA	competence protein CoiA	competence protein, transcription factor	competence protein, transcription factor	competence protein CoiA	competence protein CoiA	competence protein CoiA
205	35	CH8_PGAP_02685	WP_002944491.1	WP_002944491.1	WP_011680857.1	WP_002944491.1	WP_002944491.1	WP_002944491.1	WP_002950024.1	WP_002950024.1	WP_002944491.1	WP_082308850.1	WP_002944491.1	WP_002944491.1	WP_002944491.1	WP_082308850.1	WP_002944491.1	WP_002944491.1	WP_082308850.1	WP_082308850.1	WP_011680857.1	WP_002944491.1	WP_002944491.1	WP_002944491.1	WP_002944491.1	WP_002944491.1	WP_064355406.1	WP_064355406.1	WP_002944491.1	WP_002944491.1	WP_002944491.1	WP_002944491.1	WP_002944491.1	WP_002944491.1	WP_002944491.1	WP_002944491.1	Uracil phosphoribosyltransferase (EC 2.4.2.9) / Pyrimidine operon regulatory protein PyrR	bifunctional pyrimidine operon transcriptional regulator/uracil phosphoribosyltransferase	bifunctional pyr operon transcriptional regulator/uracil phosphoribosyltransferase PyrR	bifunctional pyr operon transcriptional regulator/uracil phosphoribosyltransferase PyrR	bifunctional pyr operon transcriptional regulator/uracil phosphoribosyltransferase PyrR	bifunctional pyr operon transcriptional regulator/uracil phosphoribosyltransferase PyrR	bifunctional pyr operon transcriptional regulator/uracil phosphoribosyltransferase PyrR	bifunctional pyr operon transcriptional regulator/uracil phosphoribosyltransferase PyrR	bifunctional pyr operon transcriptional regulator/uracil phosphoribosyltransferase PyrR	bifunctional pyr operon transcriptional regulator/uracil phosphoribosyltransferase PyrR	bifunctional pyr operon transcriptional regulator/uracil phosphoribosyltransferase PyrR	bifunctional pyr operon transcriptional regulator/uracil phosphoribosyltransferase PyrR	bifunctional pyr operon transcriptional regulator/uracil phosphoribosyltransferase PyrR
206	35	CH8_PGAP_02745	WP_011225638.1	WP_011225638.1	WP_011680872.1	WP_014608084.1	WP_014608084.1	WP_014608084.1	WP_002950045.1	WP_002950045.1	WP_024704018.1	WP_011680872.1	WP_023909489.1	WP_023909489.1	WP_011680872.1	WP_014608084.1	WP_084825830.1	WP_024704018.1	WP_011225638.1	WP_014608084.1	WP_011680872.1	WP_024704018.1	WP_014608084.1	WP_014608084.1	WP_024704018.1	WP_011225638.1	WP_011680872.1	WP_064411030.1	WP_024704018.1	WP_011225638.1	WP_065972995.1	WP_024704018.1	WP_023909489.1	WP_023909489.1	WP_014608084.1	WP_087009748.1	Lipid A export ATP-binding/permease protein MsbA	ABC transporter ATP-binding protein	ABC transporter ATP-binding protein/permease	ABC transporter ATP-binding protein/permease	ABC transporter ATP-binding protein/permease	ABC transporter ATP-binding protein/permease	ABC transporter ATP-binding protein/permease	ABC transporter ATP-binding protein/permease	ABC transporter ATP-binding protein/permease	ABC transporter ATP-binding protein/permease	ABC transporter ATP-binding protein/permease	ABC transporter ATP-binding protein/permease	ABC transporter ATP-binding protein/permease
207	35	CH8_PGAP_02895	WP_011225663.1	WP_011225663.1	WP_011225663.1	WP_014608105.1	WP_011225663.1	WP_011225663.1	WP_002950115.1	WP_002950115.1	WP_011225663.1	WP_014608105.1	WP_023909505.1	WP_011225663.1	WP_084830551.1	WP_011225663.1	WP_084825841.1	WP_011225663.1	WP_084829441.1	WP_011225663.1	WP_011225663.1	WP_011225663.1	WP_014608105.1	WP_011225663.1	WP_011225663.1	WP_011225663.1	WP_011225663.1	WP_011225663.1	WP_011225663.1	WP_011225663.1	WP_011225663.1	WP_011225663.1	WP_011225663.1	WP_011225663.1	WP_014608105.1	WP_011225663.1	Glycosyltransferase LafA, responsible for the formation of Glc-DAG	glycosyltransferase family 4 protein	glycosyltransferase family 4 protein	glycosyltransferase family 4 protein	glycosyltransferase family 4 protein	glycosyltransferase family 4 protein	glycosyltransferase family 4 protein	glycosyltransferase family 4 protein	glycosyltransferase family 4 protein	glycosyltransferase family 4 protein	glycosyltransferase family 4 protein	glycosyltransferase family 4 protein	glycosyltransferase family 4 protein
208	35	CH8_PGAP_03320	WP_002947244.1	WP_002947244.1	WP_002947244.1	WP_002947244.1	WP_002947244.1	WP_002947244.1	WP_002947244.1	WP_002947244.1	WP_002947244.1	WP_002947244.1	WP_002947244.1	WP_002947244.1	WP_002947244.1	WP_002947244.1	WP_002947244.1	WP_002947244.1	WP_002947244.1	WP_002947244.1	WP_002947244.1	WP_002947244.1	WP_002947244.1	WP_002947244.1	WP_002947244.1	WP_002947244.1	WP_002947244.1	WP_002947244.1	WP_002947244.1	WP_002947244.1	WP_002947244.1	WP_002947244.1	WP_002947244.1	WP_002947244.1	WP_002947244.1	WP_002947244.1	FIG01116936: hypothetical protein	YlbF family regulator	YlbF/YmcA family competence regulator	YlbF/YmcA family competence regulator	YlbF/YmcA family competence regulator	YlbF/YmcA family competence regulator	YlbF/YmcA family competence regulator	YlbF/YmcA family competence regulator	YlbF/YmcA family competence regulator	YlbF/YmcA family competence regulator	YlbF/YmcA family competence regulator	YlbF/YmcA family competence regulator	YlbF/YmcA family competence regulator
209	35	CH8_PGAP_03560	WP_002952720.1	WP_002952720.1	WP_041827669.1	WP_014608144.1	WP_014608144.1	WP_014608144.1	WP_002952720.1	WP_002952720.1	WP_014608144.1	WP_046206418.1	WP_014608144.1	WP_014608144.1	WP_014608144.1	WP_014608144.1	WP_014608144.1	WP_014608144.1	WP_084829488.1	WP_014608144.1	WP_046206418.1	WP_014608144.1	WP_014608144.1	WP_014608144.1	WP_014608144.1	WP_002952720.1	WP_014608144.1	WP_014608144.1	WP_014608144.1	WP_002952720.1	WP_065973063.1	WP_014608144.1	WP_014608144.1	WP_014608144.1	WP_014608144.1	WP_002952720.1	peptidase, U32 family small subunit [C1]	peptidase U32	U32 family peptidase	U32 family peptidase	U32 family peptidase	U32 family peptidase	U32 family peptidase	U32 family peptidase	U32 family peptidase	U32 family peptidase	U32 family peptidase	U32 family peptidase	U32 family peptidase
210	35	CH8_PGAP_03785	WP_041828364.1	WP_011680996.1	WP_011680996.1	WP_011680996.1	WP_011680996.1	WP_011680996.1	WP_002950377.1	WP_002950377.1	WP_011680996.1	WP_011680996.1	WP_011680996.1	WP_011680996.1	WP_011680996.1	WP_011680996.1	WP_011680996.1	WP_011680996.1	WP_011680996.1	WP_011680996.1	WP_011680996.1	WP_046891886.1	WP_011680996.1	WP_011680996.1	WP_011680996.1	WP_011680996.1	WP_011680996.1	WP_011680996.1	WP_011680996.1	WP_011680996.1	WP_011680996.1	WP_011680996.1	WP_071417552.1	WP_071417552.1	WP_011680996.1	WP_011680996.1	Manganese superoxide dismutase (EC 1.15.1.1)	superoxide dismutase	superoxide dismutase SodA	superoxide dismutase SodA	superoxide dismutase SodA	superoxide dismutase SodA	superoxide dismutase SodA	superoxide dismutase SodA	superoxide dismutase SodA	superoxide dismutase SodA	superoxide dismutase SodA	superoxide dismutase SodA	superoxide dismutase SodA
211	35	CH8_PGAP_03820	WP_011225773.1	WP_011227074.1	WP_011227074.1	WP_014608174.1	WP_014608174.1	WP_011227074.1	WP_002950397.1	WP_002950397.1	WP_024704065.1	WP_002950397.1	WP_014608174.1	WP_011227074.1	WP_014608174.1	WP_011227074.1	WP_084825912.1	WP_024704065.1	WP_084829506.1	WP_014608174.1	WP_011227074.1	WP_024704065.1	WP_014608174.1	WP_011227074.1	WP_024704065.1	WP_011227074.1	WP_014608174.1	WP_014608174.1	WP_024704065.1	WP_011227074.1	WP_065973090.1	WP_024704065.1	WP_014608174.1	WP_014608174.1	WP_014608174.1	WP_011227074.1	GTP-binding protein TypA/BipA	translational GTPase TypA	translational GTPase TypA	translational GTPase TypA	translational GTPase TypA	translational GTPase TypA	translational GTPase TypA	translational GTPase TypA	translational GTPase TypA	translational GTPase TypA	translational GTPase TypA	translational GTPase TypA	translational GTPase TypA
212	35	CH8_PGAP_03835	WP_011225775.1	WP_011225775.1	WP_011681002.1	WP_011681002.1	WP_002946385.1	WP_002946385.1	WP_002946385.1	WP_002946385.1	WP_011681002.1	WP_084828712.1	WP_023909559.1	WP_011681002.1	WP_011681002.1	WP_011681002.1	WP_084825913.1	WP_011681002.1	WP_011225775.1	WP_011681002.1	WP_002946385.1	WP_011681002.1	WP_011681002.1	WP_002946385.1	WP_011681002.1	WP_011225775.1	WP_011681002.1	WP_011681002.1	WP_011681002.1	WP_011225775.1	WP_011225775.1	WP_011681002.1	WP_011681002.1	WP_011681002.1	WP_011681002.1	WP_011225775.1	UDP-N-acetylglucosamine--N-acetylmuramyl- (pentapeptide) pyrophosphoryl-undecaprenol N-acetylglucosamine transferase (EC 2.4.1.227)	undecaprenyldiphospho-muramoylpentapeptide beta-N- acetylglucosaminyltransferase	UDP-N-acetylglucosamine--N-acetylmuramyl- (pentapeptide) pyrophosphoryl-undecaprenol N-acetylglucosamine transferase	UDP-N-acetylglucosamine--N-acetylmuramyl- (pentapeptide) pyrophosphoryl-undecaprenol N-acetylglucosamine transferase	UDP-N-acetylglucosamine--N-acetylmuramyl- (pentapeptide) pyrophosphoryl-undecaprenol N-acetylglucosamine transferase	UDP-N-acetylglucosamine--N-acetylmuramyl- (pentapeptide) pyrophosphoryl-undecaprenol N-acetylglucosamine transferase	UDP-N-acetylglucosamine--N-acetylmuramyl- (pentapeptide) pyrophosphoryl-undecaprenol N-acetylglucosamine transferase	UDP-N-acetylglucosamine--N-acetylmuramyl- (pentapeptide) pyrophosphoryl-undecaprenol N-acetylglucosamine transferase	UDP-N-acetylglucosamine--N-acetylmuramyl- (pentapeptide) pyrophosphoryl-undecaprenol N-acetylglucosamine transferase	UDP-N-acetylglucosamine--N-acetylmuramyl- (pentapeptide) pyrophosphoryl-undecaprenol N-acetylglucosamine transferase	UDP-N-acetylglucosamine--N-acetylmuramyl- (pentapeptide) pyrophosphoryl-undecaprenol N-acetylglucosamine transferase	UDP-N-acetylglucosamine--N-acetylmuramyl- (pentapeptide) pyrophosphoryl-undecaprenol N-acetylglucosamine transferase	UDP-N-acetylglucosamine--N-acetylmuramyl- (pentapeptide) pyrophosphoryl-undecaprenol N-acetylglucosamine transferase
213	35	CH8_PGAP_03885	WP_002946450.1	WP_002946450.1	WP_011681009.1	WP_011681009.1	WP_014621423.1	WP_011681009.1	WP_002950408.1	WP_002950408.1	WP_024704067.1	WP_084828720.1	WP_011681009.1	WP_024009846.1	WP_084830569.1	WP_002946450.1	WP_011681009.1	WP_024704067.1	WP_084829513.1	WP_084831063.1	WP_011681009.1	WP_024704067.1	WP_011681009.1	WP_011681009.1	WP_024704067.1	WP_002946450.1	WP_064355530.1	WP_064355530.1	WP_024704067.1	WP_002946450.1	WP_011681009.1	WP_024704067.1	WP_071417539.1	WP_071417539.1	WP_011681009.1	WP_002946450.1	Isoleucyl-tRNA synthetase (EC 6.1.1.5)	isoleucine--tRNA ligase	isoleucine--tRNA ligase	isoleucine--tRNA ligase	isoleucine--tRNA ligase	isoleucine--tRNA ligase	isoleucine--tRNA ligase	isoleucine--tRNA ligase	isoleucine--tRNA ligase	isoleucine--tRNA ligase	isoleucine--tRNA ligase	isoleucine--tRNA ligase	isoleucine--tRNA ligase
214	35	CH8_PGAP_04075	WP_011225811.1	WP_011227107.1	WP_011681048.1	WP_011681048.1	WP_014621438.1	WP_011681048.1	WP_002950463.1	WP_002950463.1	WP_024704082.1	WP_024704082.1	WP_011681048.1	WP_014621438.1	WP_011681048.1	WP_011681048.1	WP_002950463.1	WP_024704082.1	WP_024704082.1	WP_024704082.1	WP_011681048.1	WP_024704082.1	WP_011681048.1	WP_011681048.1	WP_024704082.1	WP_011227107.1	WP_014621438.1	WP_014621438.1	WP_024704082.1	WP_011227107.1	WP_002950463.1	WP_024704082.1	WP_071417405.1	WP_071417405.1	WP_011681048.1	WP_087009845.1	Formate--tetrahydrofolate ligase (EC 6.3.4.3)	formate--tetrahydrofolate ligase	formate--tetrahydrofolate ligase	formate--tetrahydrofolate ligase	formate--tetrahydrofolate ligase	formate--tetrahydrofolate ligase	formate--tetrahydrofolate ligase	formate--tetrahydrofolate ligase	formate--tetrahydrofolate ligase	formate--tetrahydrofolate ligase	formate--tetrahydrofolate ligase	formate--tetrahydrofolate ligase	formate--tetrahydrofolate ligase
215	35	CH8_PGAP_04160	WP_011225827.1	WP_011227113.1	WP_011681057.1	WP_011681057.1	WP_011681057.1	WP_011681057.1	WP_002950510.1	WP_002950510.1	WP_011681057.1	WP_011681057.1	WP_023909579.1	WP_024009861.1	WP_011681057.1	WP_011681057.1	WP_023909579.1	WP_011681057.1	WP_011225827.1	WP_011681057.1	WP_011681057.1	WP_011681057.1	WP_011681057.1	WP_011681057.1	WP_011681057.1	WP_011227113.1	WP_024009861.1	WP_024009861.1	WP_011681057.1	WP_011227113.1	WP_065973115.1	WP_011681057.1	WP_011681057.1	WP_011681057.1	WP_011681057.1	WP_011225827.1	Hydroxyacylglutathione hydrolase (EC 3.1.2.6)	MBL fold metallo-hydrolase	MBL fold metallo-hydrolase	MBL fold metallo-hydrolase	MBL fold metallo-hydrolase	MBL fold metallo-hydrolase	MBL fold metallo-hydrolase	MBL fold metallo-hydrolase	MBL fold metallo-hydrolase	MBL fold metallo-hydrolase	MBL fold metallo-hydrolase	MBL fold metallo-hydrolase	MBL fold metallo-hydrolase
216	35	CH8_PGAP_04170	WP_022096455.1	WP_022096455.1	WP_011681058.1	WP_011681058.1	WP_011681058.1	WP_011681058.1	WP_002950514.1	WP_002950514.1	WP_011681058.1	WP_011681058.1	WP_011681058.1	WP_011681058.1	WP_011681058.1	WP_011681058.1	WP_011681058.1	WP_011681058.1	WP_022096455.1	WP_022096455.1	WP_011681058.1	WP_011681058.1	WP_011681058.1	WP_011681058.1	WP_011681058.1	WP_022096455.1	WP_022096455.1	WP_022096455.1	WP_011681058.1	WP_022096455.1	WP_065973117.1	WP_011681058.1	WP_011681058.1	WP_011681058.1	WP_011681058.1	WP_022096455.1	FIG01114067: hypothetical protein	hypothetical protein	DUF5590 domain-containing protein	DUF5590 domain-containing protein	DUF5590 domain-containing protein	DUF5590 domain-containing protein	DUF5590 domain-containing protein	DUF5590 domain-containing protein	DUF5590 domain-containing protein	DUF5590 domain-containing protein	DUF5590 domain-containing protein	DUF5590 domain-containing protein	DUF5590 domain-containing protein
217	35	CH8_PGAP_04175	WP_004197254.1	WP_011227116.1	WP_004197254.1	WP_004197254.1	WP_014621460.1	WP_014727535.1	WP_002950516.1	WP_002950516.1	WP_004197254.1	WP_084828746.1	WP_004197254.1	WP_024009862.1	WP_014727535.1	WP_014727535.1	WP_084825924.1	WP_004197254.1	WP_004197254.1	WP_014727535.1	WP_004197254.1	WP_004197254.1	WP_004197254.1	WP_014727535.1	WP_004197254.1	WP_011227116.1	WP_014727535.1	WP_014727535.1	WP_004197254.1	WP_011227116.1	WP_065973118.1	WP_004197254.1	WP_014727535.1	WP_014727535.1	WP_004197254.1	WP_004197254.1	Aspartate aminotransferase (EC 2.6.1.1)	pyridoxal phosphate-dependent aminotransferase	pyridoxal phosphate-dependent aminotransferase	pyridoxal phosphate-dependent aminotransferase	pyridoxal phosphate-dependent aminotransferase	pyridoxal phosphate-dependent aminotransferase	pyridoxal phosphate-dependent aminotransferase	pyridoxal phosphate-dependent aminotransferase	pyridoxal phosphate-dependent aminotransferase	pyridoxal phosphate-dependent aminotransferase	pyridoxal phosphate-dependent aminotransferase	pyridoxal phosphate-dependent aminotransferase	pyridoxal phosphate-dependent aminotransferase
218	35	CH8_PGAP_04395	WP_002950570.1	WP_002950570.1	WP_011681073.1	WP_002950570.1	WP_002950570.1	WP_002950570.1	WP_002950570.1	WP_002950570.1	WP_024704084.1	WP_024704084.1	WP_002950570.1	WP_002950570.1	WP_024704084.1	WP_024704084.1	WP_024704084.1	WP_024704084.1	WP_084829563.1	WP_002950570.1	WP_011681073.1	WP_024704084.1	WP_002950570.1	WP_002950570.1	WP_024704084.1	WP_002950570.1	WP_024704084.1	WP_024704084.1	WP_024704084.1	WP_002950570.1	WP_002950570.1	WP_024704084.1	WP_002950570.1	WP_002950570.1	WP_002950570.1	WP_011681073.1	Methionine biosynthesis and transport regulator MtaR, LysR family	LysR family transcriptional regulator	LysR family transcriptional regulator	LysR family transcriptional regulator	LysR family transcriptional regulator	LysR family transcriptional regulator	LysR family transcriptional regulator	LysR family transcriptional regulator	LysR family transcriptional regulator	LysR family transcriptional regulator	LysR family transcriptional regulator	LysR family transcriptional regulator	LysR family transcriptional regulator
219	35	CH8_PGAP_04460	WP_014727522.1	WP_041827016.1	WP_011681079.1	WP_011681079.1	WP_014621519.1	WP_014727522.1	WP_002950592.1	WP_002950592.1	WP_024704090.1	WP_084828769.1	WP_014727522.1	WP_082245790.1	WP_084828769.1	WP_082308931.1	WP_014621519.1	WP_024704090.1	WP_084829569.1	WP_011681079.1	WP_011681079.1	WP_024704090.1	WP_011681079.1	WP_014727522.1	WP_024704090.1	WP_014727522.1	WP_024704090.1	WP_024704090.1	WP_024704090.1	WP_014727522.1	WP_014621519.1	WP_024704090.1	WP_014727522.1	WP_014727522.1	WP_011681079.1	WP_022096551.1	GMP synthase [glutamine-hydrolyzing], amidotransferase subunit (EC 6.3.5.2) / GMP synthase [glutamine-hydrolyzing], ATP pyrophosphatase subunit (EC 6.3.5.2)	glutamine-hydrolyzing GMP synthase	glutamine-hydrolyzing GMP synthase	glutamine-hydrolyzing GMP synthase	glutamine-hydrolyzing GMP synthase	glutamine-hydrolyzing GMP synthase	glutamine-hydrolyzing GMP synthase	glutamine-hydrolyzing GMP synthase	glutamine-hydrolyzing GMP synthase	glutamine-hydrolyzing GMP synthase	glutamine-hydrolyzing GMP synthase	glutamine-hydrolyzing GMP synthase	glutamine-hydrolyzing GMP synthase
220	35	CH8_PGAP_04540	WP_011225892.1	WP_011227160.1	WP_002947913.1	WP_002947913.1	WP_002947913.1	WP_011225892.1	WP_002947913.1	WP_002947913.1	WP_024704094.1	WP_084828778.1	WP_002947913.1	WP_024009878.1	WP_002947913.1	WP_011225892.1	WP_024009878.1	WP_024704094.1	WP_002947913.1	WP_002947913.1	WP_002947913.1	WP_024704094.1	WP_002947913.1	WP_011225892.1	WP_024704094.1	WP_011227160.1	WP_002947913.1	WP_002947913.1	WP_024704094.1	WP_011227160.1	WP_002947913.1	WP_024704094.1	WP_011225892.1	WP_011225892.1	WP_002947913.1	WP_002947913.1	tRNA:m(5)U-54 MTase gid	FADH(2)-oxidizing methylenetetrahydrofolate--tRNA-(uracil(54)-C(5))- methyltransferase TrmFO	methylenetetrahydrofolate--tRNA-(uracil(54)- C(5))-methyltransferase (FADH(2)-oxidizing) TrmFO	methylenetetrahydrofolate--tRNA-(uracil(54)- C(5))-methyltransferase (FADH(2)-oxidizing) TrmFO	methylenetetrahydrofolate--tRNA-(uracil(54)- C(5))-methyltransferase (FADH(2)-oxidizing) TrmFO	methylenetetrahydrofolate--tRNA-(uracil(54)- C(5))-methyltransferase (FADH(2)-oxidizing) TrmFO	methylenetetrahydrofolate--tRNA-(uracil(54)- C(5))-methyltransferase (FADH(2)-oxidizing) TrmFO	methylenetetrahydrofolate--tRNA-(uracil(54)- C(5))-methyltransferase (FADH(2)-oxidizing) TrmFO	methylenetetrahydrofolate--tRNA-(uracil(54)- C(5))-methyltransferase (FADH(2)-oxidizing) TrmFO	methylenetetrahydrofolate--tRNA-(uracil(54)- C(5))-methyltransferase (FADH(2)-oxidizing) TrmFO	methylenetetrahydrofolate--tRNA-(uracil(54)- C(5))-methyltransferase (FADH(2)-oxidizing) TrmFO	methylenetetrahydrofolate--tRNA-(uracil(54)- C(5))-methyltransferase (FADH(2)-oxidizing) TrmFO	methylenetetrahydrofolate--tRNA-(uracil(54)- C(5))-methyltransferase (FADH(2)-oxidizing) TrmFO
221	35	CH8_PGAP_04825	WP_002950692.1	WP_002950692.1	WP_011681117.1	WP_011681117.1	WP_011681117.1	WP_011681117.1	WP_002950692.1	WP_002950692.1	WP_011681117.1	WP_011681117.1	WP_011681117.1	WP_011681117.1	WP_011681117.1	WP_011681117.1	WP_084825969.1	WP_011681117.1	WP_011681117.1	WP_002950692.1	WP_011681117.1	WP_011681117.1	WP_011681117.1	WP_011681117.1	WP_011681117.1	WP_002950692.1	WP_011681117.1	WP_011681117.1	WP_011681117.1	WP_002950692.1	WP_011681117.1	WP_011681117.1	WP_011681117.1	WP_011681117.1	WP_011681117.1	WP_087009910.1	Orotate phosphoribosyltransferase (EC 2.4.2.10)	orotate phosphoribosyltransferase	orotate phosphoribosyltransferase	orotate phosphoribosyltransferase	orotate phosphoribosyltransferase	orotate phosphoribosyltransferase	orotate phosphoribosyltransferase	orotate phosphoribosyltransferase	orotate phosphoribosyltransferase	orotate phosphoribosyltransferase	orotate phosphoribosyltransferase	orotate phosphoribosyltransferase	orotate phosphoribosyltransferase
222	35	CH8_PGAP_04935	WP_004197018.1	WP_011227200.1	WP_014608295.1	WP_014608295.1	WP_014621572.1	WP_014608295.1	WP_002950724.1	WP_002950724.1	WP_014608295.1	WP_004197018.1	WP_023909636.1	WP_014608295.1	WP_014608295.1	WP_082308947.1	WP_014608295.1	WP_014608295.1	WP_004197018.1	WP_014608295.1	WP_014608295.1	WP_014608295.1	WP_014608295.1	WP_014608295.1	WP_014608295.1	WP_011227200.1	WP_014608295.1	WP_014608295.1	WP_014608295.1	WP_011227200.1	WP_014608295.1	WP_014608295.1	WP_004197018.1	WP_004197018.1	WP_014608295.1	WP_004197018.1	tRNA pseudouridine synthase B (EC 4.2.1.70)	tRNA pseudouridine(55) synthase TruB	tRNA pseudouridine(55) synthase TruB	tRNA pseudouridine(55) synthase TruB	tRNA pseudouridine(55) synthase TruB	tRNA pseudouridine(55) synthase TruB	tRNA pseudouridine(55) synthase TruB	tRNA pseudouridine(55) synthase TruB	tRNA pseudouridine(55) synthase TruB	tRNA pseudouridine(55) synthase TruB	tRNA pseudouridine(55) synthase TruB	tRNA pseudouridine(55) synthase TruB	tRNA pseudouridine(55) synthase TruB
223	35	CH8_PGAP_04965	WP_041827031.1	WP_041827031.1	WP_002950736.1	WP_002950736.1	WP_002950736.1	WP_002950736.1	WP_002950736.1	WP_002950736.1	WP_002950736.1	WP_084828812.1	WP_002950736.1	WP_082245794.1	WP_002950736.1	WP_002950736.1	WP_002950736.1	WP_002950736.1	WP_002950736.1	WP_002950736.1	WP_002950736.1	WP_002950736.1	WP_002950736.1	WP_002950736.1	WP_002950736.1	WP_041827031.1	WP_002950736.1	WP_002950736.1	WP_002950736.1	WP_041827031.1	WP_065973191.1	WP_002950736.1	WP_002950736.1	WP_002950736.1	WP_002950736.1	WP_082245794.1	Phosphate ABC transporter, periplasmic phosphate-binding protein PstS (TC 3.A.1.7.1)	phosphate-binding protein	phosphate ABC transporter substrate-binding protein PstS family protein	phosphate ABC transporter substrate-binding protein PstS family protein	phosphate ABC transporter substrate-binding protein PstS family protein	phosphate ABC transporter substrate-binding protein PstS family protein	phosphate ABC transporter substrate-binding protein PstS family protein	phosphate ABC transporter substrate-binding protein PstS family protein	phosphate ABC transporter substrate-binding protein PstS family protein	phosphate ABC transporter substrate-binding protein PstS family protein	phosphate ABC transporter substrate-binding protein PstS family protein	phosphate ABC transporter substrate-binding protein PstS family protein	phosphate ABC transporter substrate-binding protein PstS family protein
224	35	CH8_PGAP_05475	WP_002885090.1	WP_002885090.1	WP_002885090.1	WP_002885090.1	WP_002885090.1	WP_002885090.1	WP_002885090.1	WP_002885090.1	WP_002885090.1	WP_002885090.1	WP_002885090.1	WP_002885090.1	WP_002885090.1	WP_002885090.1	WP_002885090.1	WP_002885090.1	WP_002885090.1	WP_002885090.1	WP_002885090.1	WP_002885090.1	WP_002885090.1	WP_002885090.1	WP_002885090.1	WP_002885090.1	WP_002885090.1	WP_002885090.1	WP_002885090.1	WP_002885090.1	WP_002885090.1	WP_002885090.1	WP_002885090.1	WP_002885090.1	WP_002885090.1	WP_002885090.1	LSU ribosomal protein L20p	50S ribosomal protein L20	50S ribosomal protein L20	50S ribosomal protein L20	50S ribosomal protein L20	50S ribosomal protein L20	50S ribosomal protein L20	50S ribosomal protein L20	50S ribosomal protein L20	50S ribosomal protein L20	50S ribosomal protein L20	50S ribosomal protein L20	50S ribosomal protein L20
225	35	CH8_PGAP_05540	WP_002953094.1	WP_041827149.1	WP_002953094.1	WP_002953094.1	WP_002953094.1	WP_002953094.1	WP_002953094.1	WP_002953094.1	WP_002953094.1	WP_084829221.1	WP_002953094.1	WP_002953094.1	WP_002953094.1	WP_002953094.1	WP_002953094.1	WP_002953094.1	WP_002953094.1	WP_002953094.1	WP_002953094.1	WP_002953094.1	WP_053042641.1	WP_002953094.1	WP_002953094.1	WP_041827149.1	WP_002953094.1	WP_002953094.1	WP_002953094.1	WP_041827149.1	WP_002953094.1	WP_002953094.1	WP_002953094.1	WP_002953094.1	WP_002953094.1	WP_022096763.1	Cell division transporter, ATP-binding protein FtsE (TC 3.A.5.1.1)	cell division ATP-binding protein FtsE	cell division ATP-binding protein FtsE	cell division ATP-binding protein FtsE	cell division ATP-binding protein FtsE	cell division ATP-binding protein FtsE	cell division ATP-binding protein FtsE	cell division ATP-binding protein FtsE	cell division ATP-binding protein FtsE	cell division ATP-binding protein FtsE	cell division ATP-binding protein FtsE	cell division ATP-binding protein FtsE	cell division ATP-binding protein FtsE
226	35	CH8_PGAP_05720	WP_011226101.1	WP_011226101.1	WP_011681230.1	WP_011226101.1	WP_011226101.1	WP_011226101.1	WP_002950938.1	WP_002950938.1	WP_011226101.1	WP_011226101.1	WP_011226101.1	WP_011226101.1	WP_011226101.1	WP_011226101.1	WP_011226101.1	WP_011226101.1	WP_011226101.1	WP_011226101.1	WP_011226101.1	WP_011226101.1	WP_011226101.1	WP_011226101.1	WP_011226101.1	WP_011226101.1	WP_011226101.1	WP_011226101.1	WP_011226101.1	WP_011226101.1	WP_065973263.1	WP_011226101.1	WP_011226101.1	WP_011226101.1	WP_011226101.1	WP_011226101.1	Chorismate mutase I (EC 5.4.99.5)	chorismate mutase	chorismate mutase	chorismate mutase	chorismate mutase	chorismate mutase	chorismate mutase	chorismate mutase	chorismate mutase	chorismate mutase	chorismate mutase	chorismate mutase	chorismate mutase
227	35	CH8_PGAP_05740	WP_011226105.1	WP_011226105.1	WP_011226105.1	WP_014608400.1	WP_014608400.1	WP_011226105.1	WP_002950948.1	WP_002950948.1	WP_014608400.1	WP_014608400.1	WP_011226105.1	WP_014608400.1	WP_011226105.1	WP_011226105.1	WP_014608400.1	WP_014608400.1	WP_011226105.1	WP_011226105.1	WP_011226105.1	WP_014608400.1	WP_014608400.1	WP_011226105.1	WP_014608400.1	WP_059257431.1	WP_014608400.1	WP_014608400.1	WP_014608400.1	WP_011226105.1	WP_011226105.1	WP_014608400.1	WP_011226105.1	WP_011226105.1	WP_014608400.1	WP_011226105.1	putative Zn-dependent protease	Zn-dependent protease	matrixin family metalloprotease	matrixin family metalloprotease	matrixin family metalloprotease	matrixin family metalloprotease	matrixin family metalloprotease	matrixin family metalloprotease	matrixin family metalloprotease	matrixin family metalloprotease	matrixin family metalloprotease	matrixin family metalloprotease	matrixin family metalloprotease
228	35	CH8_PGAP_05815	WP_002950974.1	WP_002950974.1	WP_002950974.1	WP_002950974.1	WP_002950974.1	WP_002950974.1	WP_002950974.1	WP_002950974.1	WP_024704250.1	WP_002950974.1	WP_002950974.1	WP_002950974.1	WP_002950974.1	WP_002950974.1	WP_002950974.1	WP_024704250.1	WP_002950974.1	WP_002950974.1	WP_002950974.1	WP_024704250.1	WP_002950974.1	WP_002950974.1	WP_024704250.1	WP_002950974.1	WP_064355871.1	WP_064355871.1	WP_024704250.1	WP_002950974.1	WP_002950974.1	WP_024704250.1	WP_002950974.1	WP_002950974.1	WP_002950974.1	WP_002950974.1	FIG01115255: hypothetical protein	translation factor (SUA5)	Sua5/YciO/YrdC/YwlC family protein	Sua5/YciO/YrdC/YwlC family protein	Sua5/YciO/YrdC/YwlC family protein	Sua5/YciO/YrdC/YwlC family protein	Sua5/YciO/YrdC/YwlC family protein	Sua5/YciO/YrdC/YwlC family protein	Sua5/YciO/YrdC/YwlC family protein	Sua5/YciO/YrdC/YwlC family protein	Sua5/YciO/YrdC/YwlC family protein	Sua5/YciO/YrdC/YwlC family protein	Sua5/YciO/YrdC/YwlC family protein
229	35	CH8_PGAP_05820	WP_011226115.1	WP_011226115.1	WP_011226115.1	WP_011226115.1	WP_011226115.1	WP_011226115.1	WP_002950976.1	WP_002950976.1	WP_011226115.1	WP_011226115.1	WP_011226115.1	WP_011226115.1	WP_011226115.1	WP_011226115.1	WP_011226115.1	WP_011226115.1	WP_011226115.1	WP_011226115.1	WP_011226115.1	WP_011226115.1	WP_011226115.1	WP_011226115.1	WP_011226115.1	WP_011226115.1	WP_064355869.1	WP_064355869.1	WP_011226115.1	WP_011226115.1	WP_002950976.1	WP_011226115.1	WP_011226115.1	WP_011226115.1	WP_011226115.1	WP_011226115.1	3-isopropylmalate dehydratase small subunit (EC 4.2.1.33)	3-isopropylmalate dehydratase small subunit	3-isopropylmalate dehydratase small subunit	3-isopropylmalate dehydratase small subunit	3-isopropylmalate dehydratase small subunit	3-isopropylmalate dehydratase small subunit	3-isopropylmalate dehydratase small subunit	3-isopropylmalate dehydratase small subunit	3-isopropylmalate dehydratase small subunit	3-isopropylmalate dehydratase small subunit	3-isopropylmalate dehydratase small subunit	3-isopropylmalate dehydratase small subunit	3-isopropylmalate dehydratase small subunit
230	35	CH8_PGAP_05915	WP_011681255.1	WP_041827054.1	WP_011681255.1	WP_011681255.1	WP_011681255.1	WP_011681255.1	WP_002951015.1	WP_002951015.1	WP_011681255.1	WP_011681255.1	WP_011681255.1	WP_011681255.1	WP_011681255.1	WP_011681255.1	WP_011681255.1	WP_011681255.1	WP_084829660.1	WP_011681255.1	WP_011681255.1	WP_011681255.1	WP_011681255.1	WP_011681255.1	WP_011681255.1	WP_059257423.1	WP_011681255.1	WP_011681255.1	WP_011681255.1	WP_059257423.1	WP_011681255.1	WP_011681255.1	WP_011681255.1	WP_011681255.1	WP_011681255.1	WP_011681255.1	Endonuclease III (EC 4.2.99.18)	endonuclease III	endonuclease III	endonuclease III	endonuclease III	endonuclease III	endonuclease III	endonuclease III	endonuclease III	endonuclease III	endonuclease III	endonuclease III	endonuclease III
231	35	CH8_PGAP_05930	WP_002947203.1	WP_002947203.1	WP_002947203.1	WP_002947203.1	WP_002947203.1	WP_002947203.1	WP_002947203.1	WP_002947203.1	WP_002947203.1	WP_002947203.1	WP_002947203.1	WP_002947203.1	WP_002947203.1	WP_002947203.1	WP_002947203.1	WP_002947203.1	WP_002947203.1	WP_002947203.1	WP_002947203.1	WP_002947203.1	WP_002947203.1	WP_002947203.1	WP_002947203.1	WP_059257422.1	WP_002947203.1	WP_002947203.1	WP_002947203.1	WP_002947203.1	WP_002947203.1	WP_002947203.1	WP_002947203.1	WP_002947203.1	WP_002947203.1	WP_002947203.1	Adenine phosphoribosyltransferase (EC 2.4.2.7)	adenine phosphoribosyltransferase	adenine phosphoribosyltransferase	adenine phosphoribosyltransferase	adenine phosphoribosyltransferase	adenine phosphoribosyltransferase	adenine phosphoribosyltransferase	adenine phosphoribosyltransferase	adenine phosphoribosyltransferase	adenine phosphoribosyltransferase	adenine phosphoribosyltransferase	adenine phosphoribosyltransferase	adenine phosphoribosyltransferase
232	35	CH8_PGAP_05945	WP_011226135.1	WP_011226135.1	WP_011226135.1	WP_011226135.1	WP_011226135.1	WP_011226135.1	WP_002947210.1	WP_002947210.1	WP_011226135.1	WP_011226135.1	WP_002947210.1	WP_011226135.1	WP_011226135.1	WP_002947210.1	WP_084826014.1	WP_011226135.1	WP_002947210.1	WP_002947210.1	WP_011226135.1	WP_011226135.1	WP_011226135.1	WP_011226135.1	WP_011226135.1	WP_011226135.1	WP_011226135.1	WP_011226135.1	WP_011226135.1	WP_011226135.1	WP_065973279.1	WP_011226135.1	WP_011226135.1	WP_011226135.1	WP_011226135.1	WP_087009992.1	Ribonuclease Z (EC 3.1.26.11)	ribonuclease Z	ribonuclease Z	ribonuclease Z	ribonuclease Z	ribonuclease Z	ribonuclease Z	ribonuclease Z	ribonuclease Z	ribonuclease Z	ribonuclease Z	ribonuclease Z	ribonuclease Z
233	35	CH8_PGAP_06035	WP_041828381.1	WP_041827152.1	WP_024704254.1	WP_024704254.1	WP_024704254.1	WP_024704254.1	WP_037624047.1	WP_037624047.1	WP_024704254.1	WP_082245845.1	WP_024704254.1	WP_082245845.1	WP_024704254.1	WP_082309179.1	WP_024704254.1	WP_024704254.1	WP_084829963.1	WP_082309179.1	WP_024704254.1	WP_024704254.1	WP_024704254.1	WP_024704254.1	WP_024704254.1	WP_059257455.1	WP_024704254.1	WP_024704254.1	WP_024704254.1	WP_041827152.1	WP_065973409.1	WP_024704254.1	WP_024704254.1	WP_024704254.1	WP_024704254.1	WP_087010262.1	Histidinol-phosphatase (EC 3.1.3.15)	hypothetical protein	PHP domain-containing protein	PHP domain-containing protein	PHP domain-containing protein	PHP domain-containing protein	PHP domain-containing protein	PHP domain-containing protein	PHP domain-containing protein	PHP domain-containing protein	PHP domain-containing protein	PHP domain-containing protein	PHP domain-containing protein
234	35	CH8_PGAP_06145	WP_011226159.1	WP_011226159.1	WP_011681292.1	WP_011681292.1	WP_011681292.1	WP_011681292.1	WP_002951085.1	WP_002951085.1	WP_011681292.1	WP_011226159.1	WP_011681292.1	WP_011681292.1	WP_011226159.1	WP_011681292.1	WP_011681292.1	WP_011681292.1	WP_011226159.1	WP_011681292.1	WP_011681292.1	WP_011681292.1	WP_011681292.1	WP_011681292.1	WP_011681292.1	WP_011226159.1	WP_011226159.1	WP_011226159.1	WP_011681292.1	WP_011226159.1	WP_065973304.1	WP_011681292.1	WP_011681292.1	WP_011681292.1	WP_011681292.1	WP_011226159.1	Putative amidotransferase similar to cobyric acid synthase	glutamine amidotransferase	type 1 glutamine amidotransferase	type 1 glutamine amidotransferase	type 1 glutamine amidotransferase	type 1 glutamine amidotransferase	type 1 glutamine amidotransferase	type 1 glutamine amidotransferase	type 1 glutamine amidotransferase	type 1 glutamine amidotransferase	type 1 glutamine amidotransferase	type 1 glutamine amidotransferase	type 1 glutamine amidotransferase
235	35	CH8_PGAP_06155	WP_011226161.1	WP_011227317.1	WP_011226161.1	WP_011226161.1	WP_011226161.1	WP_011226161.1	WP_002951087.1	WP_002951087.1	WP_011226161.1	WP_064355969.1	WP_011226161.1	WP_011226161.1	WP_011226161.1	WP_011226161.1	WP_084826023.1	WP_011226161.1	WP_011226161.1	WP_011226161.1	WP_011226161.1	WP_011226161.1	WP_011226161.1	WP_011226161.1	WP_011226161.1	WP_011226161.1	WP_064355969.1	WP_064355969.1	WP_011226161.1	WP_011227317.1	WP_065973306.1	WP_011226161.1	WP_011226161.1	WP_011226161.1	WP_011226161.1	WP_011226161.1	Hydrolase, alpha/beta hydrolase fold family	alpha/beta hydrolase	alpha/beta hydrolase	alpha/beta hydrolase	alpha/beta hydrolase	alpha/beta hydrolase	alpha/beta hydrolase	alpha/beta hydrolase	alpha/beta hydrolase	alpha/beta hydrolase	alpha/beta hydrolase	alpha/beta hydrolase	alpha/beta hydrolase
236	35	CH8_PGAP_06200	WP_002951091.1	WP_002951091.1	WP_011681296.1	WP_002951091.1	WP_002951091.1	WP_002951091.1	WP_002951091.1	WP_002951091.1	WP_002951091.1	WP_002951091.1	WP_002951091.1	WP_002951091.1	WP_084830693.1	WP_002951091.1	WP_084826027.1	WP_002951091.1	WP_084829687.1	WP_002951091.1	WP_046206476.1	WP_002951091.1	WP_002951091.1	WP_002951091.1	WP_002951091.1	WP_002951091.1	WP_002951091.1	WP_002951091.1	WP_002951091.1	WP_002951091.1	WP_002951091.1	WP_002951091.1	WP_002951091.1	WP_002951091.1	WP_002951091.1	WP_002951091.1	Non-phosphorylating glyceraldehyde-3-phosphate dehydrogenase (NADP) (EC 1.2.1.9)	NADP-dependent glyceraldehyde-3-phosphate dehydrogenase	NADP-dependent glyceraldehyde-3-phosphate dehydrogenase	NADP-dependent glyceraldehyde-3-phosphate dehydrogenase	NADP-dependent glyceraldehyde-3-phosphate dehydrogenase	NADP-dependent glyceraldehyde-3-phosphate dehydrogenase	NADP-dependent glyceraldehyde-3-phosphate dehydrogenase	NADP-dependent glyceraldehyde-3-phosphate dehydrogenase	NADP-dependent glyceraldehyde-3-phosphate dehydrogenase	NADP-dependent glyceraldehyde-3-phosphate dehydrogenase	NADP-dependent glyceraldehyde-3-phosphate dehydrogenase	NADP-dependent glyceraldehyde-3-phosphate dehydrogenase	NADP-dependent glyceraldehyde-3-phosphate dehydrogenase
237	35	CH8_PGAP_06275	WP_011226176.1	WP_011227324.1	WP_011681304.1	WP_011227324.1	WP_011681304.1	WP_014727581.1	WP_002951120.1	WP_002951120.1	WP_024704262.1	WP_084828911.1	WP_023909750.1	WP_011681304.1	WP_084830699.1	WP_011227324.1	WP_084826035.1	WP_024704262.1	WP_084829691.1	WP_084831129.1	WP_011681304.1	WP_024704262.1	WP_011227324.1	WP_014727581.1	WP_024704262.1	WP_011227324.1	WP_011681304.1	WP_011681304.1	WP_024704262.1	WP_011227324.1	WP_011681304.1	WP_024704262.1	WP_071417525.1	WP_071417525.1	WP_011227324.1	WP_087010008.1	DNA gyrase subunit A (EC 5.99.1.3)	DNA gyrase subunit A	DNA gyrase subunit A	DNA gyrase subunit A	DNA gyrase subunit A	DNA gyrase subunit A	DNA gyrase subunit A	DNA gyrase subunit A	DNA gyrase subunit A	DNA gyrase subunit A	DNA gyrase subunit A	DNA gyrase subunit A	DNA gyrase subunit A
238	35	CH8_PGAP_06715	WP_011226239.1	WP_011226239.1	WP_011681356.1	WP_011226239.1	WP_011226239.1	WP_011226239.1	WP_002951313.1	WP_002951313.1	WP_011226239.1	WP_071417530.1	WP_011226239.1	WP_011226239.1	WP_011226239.1	WP_002951313.1	WP_011226239.1	WP_011226239.1	WP_084829726.1	WP_011226239.1	WP_011226239.1	WP_011226239.1	WP_011226239.1	WP_011226239.1	WP_011226239.1	WP_011226239.1	WP_011226239.1	WP_011226239.1	WP_011226239.1	WP_011226239.1	WP_011226239.1	WP_011226239.1	WP_071417530.1	WP_071417530.1	WP_011226239.1	WP_087010031.1	Rrf2 family transcriptional regulator, group III	Rrf2 family transcriptional regulator	Rrf2 family transcriptional regulator	Rrf2 family transcriptional regulator	Rrf2 family transcriptional regulator	Rrf2 family transcriptional regulator	Rrf2 family transcriptional regulator	Rrf2 family transcriptional regulator	Rrf2 family transcriptional regulator	Rrf2 family transcriptional regulator	Rrf2 family transcriptional regulator	Rrf2 family transcriptional regulator	Rrf2 family transcriptional regulator
239	35	CH8_PGAP_07145	WP_002951446.1	WP_002951446.1	WP_011681428.1	WP_002951446.1	WP_002951446.1	WP_002951446.1	WP_002951446.1	WP_002951446.1	WP_002951446.1	WP_084828986.1	WP_002951446.1	WP_002951446.1	WP_011681428.1	WP_082309051.1	WP_084826080.1	WP_002951446.1	WP_002951446.1	WP_002951446.1	WP_002951446.1	WP_002951446.1	WP_002951446.1	WP_002951446.1	WP_002951446.1	WP_002951446.1	WP_011681428.1	WP_011681428.1	WP_002951446.1	WP_002951446.1	WP_011681428.1	WP_002951446.1	WP_002951446.1	WP_002951446.1	WP_002951446.1	WP_002951446.1	Ribose-phosphate pyrophosphokinase (EC 2.7.6.1)	ribose-phosphate diphosphokinase	ribose-phosphate diphosphokinase	ribose-phosphate diphosphokinase	ribose-phosphate diphosphokinase	ribose-phosphate diphosphokinase	ribose-phosphate diphosphokinase	ribose-phosphate diphosphokinase	ribose-phosphate diphosphokinase	ribose-phosphate diphosphokinase	ribose-phosphate diphosphokinase	ribose-phosphate diphosphokinase	ribose-phosphate diphosphokinase
240	35	CH8_PGAP_07455	WP_011226373.1	WP_011227455.1	WP_011227455.1	WP_011227455.1	WP_011227455.1	WP_011227455.1	WP_002951537.1	WP_002951537.1	WP_011227455.1	WP_084829015.1	WP_011227455.1	WP_011227455.1	WP_011227455.1	WP_011227455.1	WP_084826094.1	WP_011227455.1	WP_011227455.1	WP_011227455.1	WP_011227455.1	WP_011227455.1	WP_011227455.1	WP_011227455.1	WP_011227455.1	WP_011227455.1	WP_011227455.1	WP_011227455.1	WP_011227455.1	WP_011227455.1	WP_022097009.1	WP_011227455.1	WP_011227455.1	WP_011227455.1	WP_011227455.1	WP_011227455.1	Phosphoserine aminotransferase (EC 2.6.1.52)	phosphoserine aminotransferase	3-phosphoserine/phosphohydroxythreonine transaminase	3-phosphoserine/phosphohydroxythreonine transaminase	3-phosphoserine/phosphohydroxythreonine transaminase	3-phosphoserine/phosphohydroxythreonine transaminase	3-phosphoserine/phosphohydroxythreonine transaminase	3-phosphoserine/phosphohydroxythreonine transaminase	3-phosphoserine/phosphohydroxythreonine transaminase	3-phosphoserine/phosphohydroxythreonine transaminase	3-phosphoserine/phosphohydroxythreonine transaminase	3-phosphoserine/phosphohydroxythreonine transaminase	3-phosphoserine/phosphohydroxythreonine transaminase
241	35	CH8_PGAP_07475	WP_011681477.1	WP_041827082.1	WP_011681477.1	WP_011681477.1	WP_011681477.1	WP_011681477.1	WP_002951545.1	WP_002951545.1	WP_011681477.1	WP_011681477.1	WP_011681477.1	WP_082245819.1	WP_011681477.1	WP_011681477.1	WP_011681477.1	WP_011681477.1	WP_084829779.1	WP_011681477.1	WP_011681477.1	WP_011681477.1	WP_011681477.1	WP_011681477.1	WP_011681477.1	WP_011681477.1	WP_011681477.1	WP_011681477.1	WP_064784263.1	WP_011681477.1	WP_065972483.1	WP_011681477.1	WP_011681477.1	WP_011681477.1	WP_011681477.1	WP_011681477.1	ABC transporter, periplasmic spermidine putrescine-binding protein PotD (TC 3.A.1.11.1)	spermidine/putrescine ABC transporter substrate-binding protein	ABC transporter substrate-binding protein	ABC transporter substrate-binding protein	ABC transporter substrate-binding protein	ABC transporter substrate-binding protein	ABC transporter substrate-binding protein	ABC transporter substrate-binding protein	ABC transporter substrate-binding protein	ABC transporter substrate-binding protein	ABC transporter substrate-binding protein	ABC transporter substrate-binding protein	ABC transporter substrate-binding protein
242	35	CH8_PGAP_07495	WP_172838696.1	WP_172838696.1	WP_011681479.1	WP_011681479.1	WP_011681479.1	WP_011681479.1	WP_192812728.1	WP_192812728.1	WP_011681479.1	WP_011681479.1	WP_011681479.1	WP_011681479.1	WP_011681479.1	WP_011681479.1	WP_011681479.1	WP_011681479.1	WP_173405396.1	WP_011681479.1	WP_011681479.1	WP_011681479.1	WP_011681479.1	WP_011681479.1	WP_011681479.1	WP_172838696.1	WP_173003235.1	WP_173003235.1	WP_011681479.1	WP_172838696.1	WP_196767756.1	WP_011681479.1	WP_011681479.1	WP_011681479.1	WP_011681479.1	WP_172838696.1	UDP-N-acetylenolpyruvoylglucosamine reductase (EC 1.1.1.158)	UDP-N-acetylenolpyruvoylglucosamine reductase	UDP-N-acetylmuramate dehydrogenase	UDP-N-acetylmuramate dehydrogenase	UDP-N-acetylmuramate dehydrogenase	UDP-N-acetylmuramate dehydrogenase	UDP-N-acetylmuramate dehydrogenase	UDP-N-acetylmuramate dehydrogenase	UDP-N-acetylmuramate dehydrogenase	UDP-N-acetylmuramate dehydrogenase	UDP-N-acetylmuramate dehydrogenase	UDP-N-acetylmuramate dehydrogenase	UDP-N-acetylmuramate dehydrogenase
243	35	CH8_PGAP_07675	WP_011226412.1	WP_011227472.1	WP_011681505.1	WP_014608619.1	WP_014608619.1	WP_014727658.1	WP_002951602.1	WP_002951602.1	WP_014608619.1	WP_014727658.1	WP_014608619.1	WP_014727658.1	WP_014608619.1	WP_014608619.1	WP_084826105.1	WP_014608619.1	WP_004197300.1	WP_014608619.1	WP_011681505.1	WP_014608619.1	WP_014608619.1	WP_014727658.1	WP_014608619.1	WP_011226412.1	WP_014727658.1	WP_014727658.1	WP_014608619.1	WP_011227472.1	WP_014727658.1	WP_014608619.1	WP_014727658.1	WP_014727658.1	WP_014608619.1	WP_004197300.1	UDP-N-acetylmuramoylalanyl-D-glutamyl-2,6- diaminopimelate--D-alanyl-D-alanine ligase (EC 6.3.2.10)	UDP-N-acetylmuramoyl-tripeptide--D-alanyl-D- alanine ligase	UDP-N-acetylmuramoyl-tripeptide--D-alanyl-D- alanine ligase	UDP-N-acetylmuramoyl-tripeptide--D-alanyl-D- alanine ligase	UDP-N-acetylmuramoyl-tripeptide--D-alanyl-D- alanine ligase	UDP-N-acetylmuramoyl-tripeptide--D-alanyl-D- alanine ligase	UDP-N-acetylmuramoyl-tripeptide--D-alanyl-D- alanine ligase	UDP-N-acetylmuramoyl-tripeptide--D-alanyl-D- alanine ligase	UDP-N-acetylmuramoyl-tripeptide--D-alanyl-D- alanine ligase	UDP-N-acetylmuramoyl-tripeptide--D-alanyl-D- alanine ligase	UDP-N-acetylmuramoyl-tripeptide--D-alanyl-D- alanine ligase	UDP-N-acetylmuramoyl-tripeptide--D-alanyl-D- alanine ligase	UDP-N-acetylmuramoyl-tripeptide--D-alanyl-D- alanine ligase
244	35	CH8_PGAP_07905	WP_002951696.1	WP_002951696.1	WP_002951696.1	WP_002951696.1	WP_002951696.1	WP_014727666.1	WP_002951696.1	WP_002951696.1	WP_002951696.1	WP_084829055.1	WP_002951696.1	WP_002951696.1	WP_002951696.1	WP_002951696.1	WP_002951696.1	WP_002951696.1	WP_084829814.1	WP_002951696.1	WP_002951696.1	WP_002951696.1	WP_002951696.1	WP_014727666.1	WP_002951696.1	WP_002951696.1	WP_002951696.1	WP_002951696.1	WP_002951696.1	WP_002951696.1	WP_002951696.1	WP_002951696.1	WP_002951696.1	WP_002951696.1	WP_002951696.1	WP_087010127.1	Hydrolase (HAD superfamily), YqeK	HD domain-containing protein	bis(5-nucleosyl)-tetraphosphatase (symmetrical) YqeK	bis(5-nucleosyl)-tetraphosphatase (symmetrical) YqeK	bis(5-nucleosyl)-tetraphosphatase (symmetrical) YqeK	bis(5-nucleosyl)-tetraphosphatase (symmetrical) YqeK	bis(5-nucleosyl)-tetraphosphatase (symmetrical) YqeK	bis(5-nucleosyl)-tetraphosphatase (symmetrical) YqeK	bis(5-nucleosyl)-tetraphosphatase (symmetrical) YqeK	bis(5-nucleosyl)-tetraphosphatase (symmetrical) YqeK	bis(5-nucleosyl)-tetraphosphatase (symmetrical) YqeK	bis(5-nucleosyl)-tetraphosphatase (symmetrical) YqeK	bis(5-nucleosyl)-tetraphosphatase (symmetrical) YqeK
245	35	CH8_PGAP_07925	WP_002951705.1	WP_002951705.1	WP_002951705.1	WP_002951705.1	WP_041829084.1	WP_002951705.1	WP_002951705.1	WP_002951705.1	WP_002951705.1	WP_002951705.1	WP_002951705.1	WP_002951705.1	WP_002951705.1	WP_002951705.1	WP_002951705.1	WP_002951705.1	WP_002951705.1	WP_002951705.1	WP_002951705.1	WP_002951705.1	WP_002951705.1	WP_002951705.1	WP_002951705.1	WP_002951705.1	WP_002951705.1	WP_002951705.1	WP_002951705.1	WP_002951705.1	WP_041829084.1	WP_002951705.1	WP_002951705.1	WP_002951705.1	WP_002951705.1	WP_002951705.1	FIG001553: Hydrolase, HAD subfamily IIIA	YqeG family HAD IIIA-type phosphatase	YqeG family HAD IIIA-type phosphatase	YqeG family HAD IIIA-type phosphatase	YqeG family HAD IIIA-type phosphatase	YqeG family HAD IIIA-type phosphatase	YqeG family HAD IIIA-type phosphatase	YqeG family HAD IIIA-type phosphatase	YqeG family HAD IIIA-type phosphatase	YqeG family HAD IIIA-type phosphatase	YqeG family HAD IIIA-type phosphatase	YqeG family HAD IIIA-type phosphatase	YqeG family HAD IIIA-type phosphatase
246	35	CH8_PGAP_07945	WP_002946584.1	WP_002946584.1	WP_011681542.1	WP_014608642.1	WP_014608642.1	WP_014608642.1	WP_002951709.1	WP_002951709.1	WP_014608642.1	WP_084829060.1	WP_023909897.1	WP_024010052.1	WP_014608642.1	WP_014608642.1	WP_014608642.1	WP_014608642.1	WP_011681542.1	WP_014608642.1	WP_011681542.1	WP_014608642.1	WP_014608642.1	WP_014608642.1	WP_014608642.1	WP_002946584.1	WP_014608642.1	WP_014608642.1	WP_014608642.1	WP_002946584.1	WP_002946584.1	WP_014608642.1	WP_014608642.1	WP_014608642.1	WP_014608642.1	WP_087010130.1	Aspartyl-tRNA(Asn) amidotransferase subunit A (EC 6.3.5.6) @ Glutamyl-tRNA(Gln) amidotransferase subunit A (EC 6.3.5.7)	Asp-tRNA(Asn)/Glu-tRNA(Gln) amidotransferase GatCAB subunit A	Asp-tRNA(Asn)/Glu-tRNA(Gln) amidotransferase subunit GatA	Asp-tRNA(Asn)/Glu-tRNA(Gln) amidotransferase subunit GatA	Asp-tRNA(Asn)/Glu-tRNA(Gln) amidotransferase subunit GatA	Asp-tRNA(Asn)/Glu-tRNA(Gln) amidotransferase subunit GatA	Asp-tRNA(Asn)/Glu-tRNA(Gln) amidotransferase subunit GatA	Asp-tRNA(Asn)/Glu-tRNA(Gln) amidotransferase subunit GatA	Asp-tRNA(Asn)/Glu-tRNA(Gln) amidotransferase subunit GatA	Asp-tRNA(Asn)/Glu-tRNA(Gln) amidotransferase subunit GatA	Asp-tRNA(Asn)/Glu-tRNA(Gln) amidotransferase subunit GatA	Asp-tRNA(Asn)/Glu-tRNA(Gln) amidotransferase subunit GatA	Asp-tRNA(Asn)/Glu-tRNA(Gln) amidotransferase subunit GatA
247	35	CH8_PGAP_07985	WP_002951720.1	WP_002951720.1	WP_002951720.1	WP_002951720.1	WP_002951720.1	WP_002951720.1	WP_002951720.1	WP_002951720.1	WP_002951720.1	WP_084826115.1	WP_002951720.1	WP_002951720.1	WP_084830766.1	WP_002951720.1	WP_084826115.1	WP_002951720.1	WP_002951720.1	WP_002951720.1	WP_002951720.1	WP_002951720.1	WP_002951720.1	WP_002951720.1	WP_002951720.1	WP_002951720.1	WP_002951720.1	WP_002951720.1	WP_002951720.1	WP_002951720.1	WP_002951720.1	WP_002951720.1	WP_002951720.1	WP_002951720.1	WP_002951720.1	WP_002951720.1	GTP-sensing transcriptional pleiotropic repressor codY	GTP-sensing pleiotropic transcriptional regulator CodY	GTP-sensing pleiotropic transcriptional regulator CodY	GTP-sensing pleiotropic transcriptional regulator CodY	GTP-sensing pleiotropic transcriptional regulator CodY	GTP-sensing pleiotropic transcriptional regulator CodY	GTP-sensing pleiotropic transcriptional regulator CodY	GTP-sensing pleiotropic transcriptional regulator CodY	GTP-sensing pleiotropic transcriptional regulator CodY	GTP-sensing pleiotropic transcriptional regulator CodY	GTP-sensing pleiotropic transcriptional regulator CodY	GTP-sensing pleiotropic transcriptional regulator CodY	GTP-sensing pleiotropic transcriptional regulator CodY
248	35	CH8_PGAP_08030	WP_002951727.1	WP_002951727.1	WP_002951727.1	WP_002951727.1	WP_002951727.1	WP_002951727.1	WP_002951727.1	WP_002951727.1	WP_024703987.1	WP_024703987.1	WP_023909902.1	WP_023909902.1	WP_002951727.1	WP_024703987.1	WP_024703987.1	WP_024703987.1	WP_002946973.1	WP_024703987.1	WP_002951727.1	WP_024703987.1	WP_002951727.1	WP_002951727.1	WP_024703987.1	WP_002951727.1	WP_002951727.1	WP_002951727.1	WP_024703987.1	WP_002951727.1	WP_024703987.1	WP_024703987.1	WP_024703987.1	WP_024703987.1	WP_002951727.1	WP_087010131.1	Magnesium and cobalt efflux protein CorC	HlyC/CorC family transporter	hemolysin family protein	hemolysin family protein	hemolysin family protein	hemolysin family protein	hemolysin family protein	hemolysin family protein	hemolysin family protein	hemolysin family protein	hemolysin family protein	hemolysin family protein	hemolysin family protein
249	35	CH8_PGAP_08490	WP_041828342.1	WP_002951891.1	WP_002951891.1	WP_002951891.1	WP_002951891.1	WP_002951891.1	WP_002951891.1	WP_002951891.1	WP_002951891.1	WP_002951891.1	WP_002951891.1	WP_002951891.1	WP_002951891.1	WP_002951891.1	WP_002951891.1	WP_002951891.1	WP_002951891.1	WP_002951891.1	WP_002951891.1	WP_002951891.1	WP_002951891.1	WP_002951891.1	WP_002951891.1	WP_002951891.1	WP_002951891.1	WP_002951891.1	WP_002951891.1	WP_002951891.1	WP_002951891.1	WP_002951891.1	WP_002951891.1	WP_002951891.1	WP_002951891.1	WP_002951891.1	Alkaline shock protein	Asp23/Gls24 family envelope stress response protein	Asp23/Gls24 family envelope stress response protein	Asp23/Gls24 family envelope stress response protein	Asp23/Gls24 family envelope stress response protein	Asp23/Gls24 family envelope stress response protein	Asp23/Gls24 family envelope stress response protein	Asp23/Gls24 family envelope stress response protein	Asp23/Gls24 family envelope stress response protein	Asp23/Gls24 family envelope stress response protein	Asp23/Gls24 family envelope stress response protein	Asp23/Gls24 family envelope stress response protein	Asp23/Gls24 family envelope stress response protein
250	35	CH8_PGAP_08560	WP_002951905.1	WP_002951905.1	WP_002951905.1	WP_002951905.1	WP_002951905.1	WP_014727695.1	WP_002951905.1	WP_002951905.1	WP_002951905.1	WP_002951905.1	WP_002951905.1	WP_002951905.1	WP_002951905.1	WP_002951905.1	WP_002951905.1	WP_002951905.1	WP_002951905.1	WP_002951905.1	WP_002951905.1	WP_002951905.1	WP_002951905.1	WP_014727695.1	WP_002951905.1	WP_002951905.1	WP_002951905.1	WP_002951905.1	WP_002951905.1	WP_002951905.1	WP_002951905.1	WP_002951905.1	WP_002951905.1	WP_002951905.1	WP_002951905.1	WP_002951905.1	Single-stranded DNA-binding protein	single-stranded DNA-binding protein	single-stranded DNA-binding protein	single-stranded DNA-binding protein	single-stranded DNA-binding protein	single-stranded DNA-binding protein	single-stranded DNA-binding protein	single-stranded DNA-binding protein	single-stranded DNA-binding protein	single-stranded DNA-binding protein	single-stranded DNA-binding protein	single-stranded DNA-binding protein	single-stranded DNA-binding protein
251	35	CH8_PGAP_08625	WP_011226558.1	WP_011227559.1	WP_011681635.1	WP_014608700.1	WP_014608700.1	WP_014727703.1	WP_002951919.1	WP_002951919.1	WP_014608700.1	WP_084829106.1	WP_014727703.1	WP_014608700.1	WP_011681635.1	WP_014608700.1	WP_084826140.1	WP_014608700.1	WP_084829862.1	WP_011226558.1	WP_011681635.1	WP_014608700.1	WP_014608700.1	WP_064353206.1	WP_014608700.1	WP_011226558.1	WP_014608700.1	WP_014608700.1	WP_014608700.1	WP_011226558.1	WP_065972586.1	WP_014608700.1	WP_011681635.1	WP_011681635.1	WP_014608700.1	WP_087010178.1	RecD-like DNA helicase YrrC	ATP-dependent RecD-like DNA helicase	ATP-dependent RecD-like DNA helicase	ATP-dependent RecD-like DNA helicase	ATP-dependent RecD-like DNA helicase	ATP-dependent RecD-like DNA helicase	ATP-dependent RecD-like DNA helicase	ATP-dependent RecD-like DNA helicase	ATP-dependent RecD-like DNA helicase	ATP-dependent RecD-like DNA helicase	ATP-dependent RecD-like DNA helicase	ATP-dependent RecD-like DNA helicase	ATP-dependent RecD-like DNA helicase
252	35	CH8_PGAP_08640	WP_002951922.1	WP_002951922.1	WP_011681638.1	WP_002951922.1	WP_011681638.1	WP_002951922.1	WP_002951922.1	WP_002951922.1	WP_002951922.1	WP_011681638.1	WP_002951922.1	WP_011681638.1	WP_011681638.1	WP_011681638.1	WP_002951922.1	WP_002951922.1	WP_002951922.1	WP_011681638.1	WP_011681638.1	WP_002951922.1	WP_002951922.1	WP_002951922.1	WP_002951922.1	WP_002951922.1	WP_002951922.1	WP_002951922.1	WP_002951922.1	WP_002951922.1	WP_065972587.1	WP_002951922.1	WP_002951922.1	WP_002951922.1	WP_002951922.1	WP_002951922.1	TsaD/Kae1/Qri7 protein, required for threonylcarbamoyladenosine t(6)A37 formation in tRNA	tRNA (adenosine(37)-N6)-threonylcarbamoyltransferase complex transferase subunit TsaD	tRNA (adenosine(37)-N6)-threonylcarbamoyltransferase complex transferase subunit TsaD	tRNA (adenosine(37)-N6)-threonylcarbamoyltransferase complex transferase subunit TsaD	tRNA (adenosine(37)-N6)-threonylcarbamoyltransferase complex transferase subunit TsaD	tRNA (adenosine(37)-N6)-threonylcarbamoyltransferase complex transferase subunit TsaD	tRNA (adenosine(37)-N6)-threonylcarbamoyltransferase complex transferase subunit TsaD	tRNA (adenosine(37)-N6)-threonylcarbamoyltransferase complex transferase subunit TsaD	tRNA (adenosine(37)-N6)-threonylcarbamoyltransferase complex transferase subunit TsaD	tRNA (adenosine(37)-N6)-threonylcarbamoyltransferase complex transferase subunit TsaD	tRNA (adenosine(37)-N6)-threonylcarbamoyltransferase complex transferase subunit TsaD	tRNA (adenosine(37)-N6)-threonylcarbamoyltransferase complex transferase subunit TsaD	tRNA (adenosine(37)-N6)-threonylcarbamoyltransferase complex transferase subunit TsaD
253	35	CH8_PGAP_08645	WP_014621963.1	WP_014621963.1	WP_014621963.1	WP_014727704.1	WP_014621963.1	WP_014727704.1	WP_014621963.1	WP_014621963.1	WP_173940295.1	WP_014621963.1	WP_014621963.1	WP_024010078.1	WP_024010078.1	WP_014621963.1	WP_014621963.1	WP_173940295.1	WP_014621963.1	WP_014621963.1	WP_014621963.1	WP_173940295.1	WP_014727704.1	WP_014727704.1	WP_173940295.1	WP_014621963.1	WP_173003240.1	WP_173003240.1	WP_173940295.1	WP_014621963.1	WP_014621963.1	WP_173940295.1	WP_180364783.1	WP_180364783.1	WP_014727704.1	WP_014621963.1	Ribosomal-protein-S18p-alanine acetyltransferase (EC 2.3.1.-)	ribosomal-protein-alanine N-acetyltransferase	ribosomal protein S18-alanine N-acetyltransferase	ribosomal protein S18-alanine N-acetyltransferase	ribosomal protein S18-alanine N-acetyltransferase	ribosomal protein S18-alanine N-acetyltransferase	ribosomal protein S18-alanine N-acetyltransferase	ribosomal protein S18-alanine N-acetyltransferase	ribosomal protein S18-alanine N-acetyltransferase	ribosomal protein S18-alanine N-acetyltransferase	ribosomal protein S18-alanine N-acetyltransferase	ribosomal protein S18-alanine N-acetyltransferase	ribosomal protein S18-alanine N-acetyltransferase
254	35	CH8_PGAP_08650	WP_041828344.1	WP_002947108.1	WP_011681639.1	WP_002947108.1	WP_002947108.1	WP_002947108.1	WP_002951925.1	WP_002951925.1	WP_002947108.1	WP_084829107.1	WP_011681639.1	WP_002947108.1	WP_011681639.1	WP_011681639.1	WP_002947108.1	WP_002947108.1	WP_084829864.1	WP_011681639.1	WP_011681639.1	WP_002947108.1	WP_002947108.1	WP_002947108.1	WP_002947108.1	WP_002947108.1	WP_002947108.1	WP_002947108.1	WP_002947108.1	WP_002947108.1	WP_002947108.1	WP_002947108.1	WP_002947108.1	WP_002947108.1	WP_002947108.1	WP_002947108.1	TsaB protein, required for threonylcarbamoyladenosine (t(6)A) formation in tRNA	tRNA (adenosine(37)-N6)-threonylcarbamoyltransferase complex dimerization subunit type 1 TsaB	tRNA (adenosine(37)-N6)-threonylcarbamoyltransferase complex dimerization subunit type 1 TsaB	tRNA (adenosine(37)-N6)-threonylcarbamoyltransferase complex dimerization subunit type 1 TsaB	tRNA (adenosine(37)-N6)-threonylcarbamoyltransferase complex dimerization subunit type 1 TsaB	tRNA (adenosine(37)-N6)-threonylcarbamoyltransferase complex dimerization subunit type 1 TsaB	tRNA (adenosine(37)-N6)-threonylcarbamoyltransferase complex dimerization subunit type 1 TsaB	tRNA (adenosine(37)-N6)-threonylcarbamoyltransferase complex dimerization subunit type 1 TsaB	tRNA (adenosine(37)-N6)-threonylcarbamoyltransferase complex dimerization subunit type 1 TsaB	tRNA (adenosine(37)-N6)-threonylcarbamoyltransferase complex dimerization subunit type 1 TsaB	tRNA (adenosine(37)-N6)-threonylcarbamoyltransferase complex dimerization subunit type 1 TsaB	tRNA (adenosine(37)-N6)-threonylcarbamoyltransferase complex dimerization subunit type 1 TsaB	tRNA (adenosine(37)-N6)-threonylcarbamoyltransferase complex dimerization subunit type 1 TsaB
255	35	CH8_PGAP_08690	WP_011226568.1	WP_002947150.1	WP_011681644.1	WP_011681644.1	WP_011681644.1	WP_011681644.1	WP_002951939.1	WP_002951939.1	WP_011681644.1	WP_084829111.1	WP_011681644.1	WP_011681644.1	WP_084830782.1	WP_011681644.1	WP_084826145.1	WP_011681644.1	WP_002947150.1	WP_011681644.1	WP_011681644.1	WP_011681644.1	WP_011681644.1	WP_011681644.1	WP_011681644.1	WP_002947150.1	WP_011681644.1	WP_011681644.1	WP_011681644.1	WP_002947150.1	WP_002947150.1	WP_011681644.1	WP_011681644.1	WP_011681644.1	WP_011681644.1	WP_002947150.1	Phosphoglycerate kinase (EC 2.7.2.3)	phosphoglycerate kinase	phosphoglycerate kinase	phosphoglycerate kinase	phosphoglycerate kinase	phosphoglycerate kinase	phosphoglycerate kinase	phosphoglycerate kinase	phosphoglycerate kinase	phosphoglycerate kinase	phosphoglycerate kinase	phosphoglycerate kinase	phosphoglycerate kinase
256	35	CH8_PGAP_08770	WP_011226582.1	WP_011227570.1	WP_011681656.1	WP_014608712.1	WP_014621973.1	WP_014608712.1	WP_002951968.1	WP_002951968.1	WP_002951968.1	WP_002951968.1	WP_023909954.1	WP_014608712.1	WP_084830788.1	WP_082309140.1	WP_002951968.1	WP_002951968.1	WP_002951968.1	WP_002951968.1	WP_011681656.1	WP_002951968.1	WP_014608712.1	WP_014608712.1	WP_002951968.1	WP_011227570.1	WP_002951968.1	WP_002951968.1	WP_002951968.1	WP_011227570.1	WP_065972596.1	WP_002951968.1	WP_071417554.1	WP_071417554.1	WP_014608712.1	WP_002951968.1	Putative deoxyribonuclease YcfH	TatD family deoxyribonuclease	TatD family hydrolase	TatD family hydrolase	TatD family hydrolase	TatD family hydrolase	TatD family hydrolase	TatD family hydrolase	TatD family hydrolase	TatD family hydrolase	TatD family hydrolase	TatD family hydrolase	TatD family hydrolase
257	35	CH8_PGAP_08955	WP_011226605.1	WP_011226605.1	WP_011681670.1	WP_014608730.1	WP_014621995.1	WP_011681670.1	WP_002951994.1	WP_002951994.1	WP_011681670.1	WP_084829129.1	WP_011681670.1	WP_014608730.1	WP_014621995.1	WP_011226605.1	WP_014608730.1	WP_011681670.1	WP_046206501.1	WP_014608730.1	WP_046206501.1	WP_011681670.1	WP_014608730.1	WP_011681670.1	WP_011681670.1	WP_011226605.1	WP_011681670.1	WP_011681670.1	WP_011681670.1	WP_011226605.1	WP_011226605.1	WP_011681670.1	WP_011681670.1	WP_011681670.1	WP_014608730.1	WP_011226605.1	5-formyltetrahydrofolate cyclo-ligase (EC 6.3.3.2)	5-formyltetrahydrofolate cyclo-ligase	5-formyltetrahydrofolate cyclo-ligase	5-formyltetrahydrofolate cyclo-ligase	5-formyltetrahydrofolate cyclo-ligase	5-formyltetrahydrofolate cyclo-ligase	5-formyltetrahydrofolate cyclo-ligase	5-formyltetrahydrofolate cyclo-ligase	5-formyltetrahydrofolate cyclo-ligase	5-formyltetrahydrofolate cyclo-ligase	5-formyltetrahydrofolate cyclo-ligase	5-formyltetrahydrofolate cyclo-ligase	5-formyltetrahydrofolate cyclo-ligase
258	35	CH8_PGAP_09015	WP_002952017.1	WP_011227581.1	WP_002952017.1	WP_002952017.1	WP_002952017.1	WP_002952017.1	WP_002952017.1	WP_002952017.1	WP_002952017.1	WP_082309147.1	WP_023909966.1	WP_002952017.1	WP_065972613.1	WP_082309147.1	WP_084826164.1	WP_002952017.1	WP_002952017.1	WP_002952017.1	WP_002952017.1	WP_002952017.1	WP_002952017.1	WP_002952017.1	WP_002952017.1	WP_002952017.1	WP_002952017.1	WP_002952017.1	WP_002952017.1	WP_002952017.1	WP_065972613.1	WP_002952017.1	WP_071417490.1	WP_071417490.1	WP_002952017.1	WP_002952017.1	Phenylalanyl-tRNA synthetase domain protein (Bsu YtpR)	DUF4479 domain-containing protein	DUF4479 and tRNA-binding domain-containing protein	DUF4479 and tRNA-binding domain-containing protein	DUF4479 and tRNA-binding domain-containing protein	DUF4479 and tRNA-binding domain-containing protein	DUF4479 and tRNA-binding domain-containing protein	DUF4479 and tRNA-binding domain-containing protein	DUF4479 and tRNA-binding domain-containing protein	DUF4479 and tRNA-binding domain-containing protein	DUF4479 and tRNA-binding domain-containing protein	DUF4479 and tRNA-binding domain-containing protein	DUF4479 and tRNA-binding domain-containing protein
259	35	CH8_PGAP_09035	WP_011226616.1	WP_011226616.1	WP_011226616.1	WP_011226616.1	WP_011226616.1	WP_014727718.1	WP_002952024.1	WP_002952024.1	WP_011226616.1	WP_082309149.1	WP_011226616.1	WP_011226616.1	WP_014727718.1	WP_082309149.1	WP_082309149.1	WP_011226616.1	WP_011226616.1	WP_014727718.1	WP_011226616.1	WP_011226616.1	WP_011226616.1	WP_014727718.1	WP_011226616.1	WP_011226616.1	WP_064355728.1	WP_064355728.1	WP_011226616.1	WP_011226616.1	WP_011226616.1	WP_011226616.1	WP_011226616.1	WP_011226616.1	WP_011226616.1	WP_011226616.1	Pyrroline-5-carboxylate reductase (EC 1.5.1.2)	pyrroline-5-carboxylate reductase	pyrroline-5-carboxylate reductase	pyrroline-5-carboxylate reductase	pyrroline-5-carboxylate reductase	pyrroline-5-carboxylate reductase	pyrroline-5-carboxylate reductase	pyrroline-5-carboxylate reductase	pyrroline-5-carboxylate reductase	pyrroline-5-carboxylate reductase	pyrroline-5-carboxylate reductase	pyrroline-5-carboxylate reductase	pyrroline-5-carboxylate reductase
260	35	CH8_PGAP_09135	WP_011226631.1	WP_011226631.1	WP_011681690.1	WP_011226631.1	WP_011226631.1	WP_011681690.1	WP_002952045.1	WP_002952045.1	WP_011681690.1	WP_084829137.1	WP_011226631.1	WP_011226631.1	WP_084830837.1	WP_011226631.1	WP_011681690.1	WP_011681690.1	WP_084829890.1	WP_011226631.1	WP_011226631.1	WP_011681690.1	WP_011226631.1	WP_011681690.1	WP_011681690.1	WP_011226631.1	WP_011681690.1	WP_011681690.1	WP_011681690.1	WP_011226631.1	WP_011226631.1	WP_011681690.1	WP_011226631.1	WP_011226631.1	WP_011226631.1	WP_087010199.1	DNA-directed RNA polymerase beta subunit (EC 2.7.7.6)	DNA-directed RNA polymerase subunit beta	DNA-directed RNA polymerase subunit beta	DNA-directed RNA polymerase subunit beta	DNA-directed RNA polymerase subunit beta	DNA-directed RNA polymerase subunit beta	DNA-directed RNA polymerase subunit beta	DNA-directed RNA polymerase subunit beta	DNA-directed RNA polymerase subunit beta	DNA-directed RNA polymerase subunit beta	DNA-directed RNA polymerase subunit beta	DNA-directed RNA polymerase subunit beta	DNA-directed RNA polymerase subunit beta
261	35	CH8_PGAP_09465	WP_001040189.1	WP_001040189.1	WP_001040189.1	WP_001040189.1	WP_001040189.1	WP_001040189.1	WP_001040189.1	WP_001040189.1	WP_001040189.1	WP_001040189.1	WP_001040189.1	WP_001040189.1	WP_001040189.1	WP_001040189.1	WP_001040189.1	WP_001040189.1	WP_001040189.1	WP_001040189.1	WP_001040189.1	WP_001040189.1	WP_001040189.1	WP_001040189.1	WP_001040189.1	WP_001040189.1	WP_001040189.1	WP_001040189.1	WP_001040189.1	WP_001040189.1	WP_001040189.1	WP_001040189.1	WP_001040189.1	WP_001040189.1	WP_001040189.1	WP_001040189.1	Translation initiation factor 1	translation initiation factor IF-1	translation initiation factor IF-1	translation initiation factor IF-1	translation initiation factor IF-1	translation initiation factor IF-1	translation initiation factor IF-1	translation initiation factor IF-1	translation initiation factor IF-1	translation initiation factor IF-1	translation initiation factor IF-1	translation initiation factor IF-1	translation initiation factor IF-1
262	35	CH8_PGAP_09730	WP_002946362.1	WP_002946362.1	WP_011681741.1	WP_011681741.1	WP_011681741.1	WP_011681741.1	WP_002952204.1	WP_002952204.1	WP_011681741.1	WP_084829169.1	WP_011681741.1	WP_011681741.1	WP_084830879.1	WP_011681741.1	WP_011681741.1	WP_011681741.1	WP_084829925.1	WP_011681741.1	WP_011681741.1	WP_011681741.1	WP_011681741.1	WP_011681741.1	WP_011681741.1	WP_002946362.1	WP_011681741.1	WP_011681741.1	WP_011681741.1	WP_002946362.1	WP_065972672.1	WP_011681741.1	WP_011681741.1	WP_011681741.1	WP_011681741.1	WP_087010217.1	Histidyl-tRNA synthetase (EC 6.1.1.21)	histidine--tRNA ligase	histidine--tRNA ligase	histidine--tRNA ligase	histidine--tRNA ligase	histidine--tRNA ligase	histidine--tRNA ligase	histidine--tRNA ligase	histidine--tRNA ligase	histidine--tRNA ligase	histidine--tRNA ligase	histidine--tRNA ligase	histidine--tRNA ligase
263	35	CH8_PGAP_09915	WP_011226702.1	WP_011226702.1	WP_011226702.1	WP_011226702.1	WP_011226702.1	WP_011226702.1	WP_002952279.1	WP_002952279.1	WP_002952279.1	WP_084829184.1	WP_002952279.1	WP_011226702.1	WP_065972708.1	WP_011226702.1	WP_065972708.1	WP_002952279.1	WP_002952279.1	WP_011226702.1	WP_011226702.1	WP_002952279.1	WP_011226702.1	WP_011226702.1	WP_002952279.1	WP_011226702.1	WP_011226702.1	WP_011226702.1	WP_002952279.1	WP_011226702.1	WP_065972708.1	WP_002952279.1	WP_011226702.1	WP_011226702.1	WP_011226702.1	WP_065972708.1	Transmembrane component of general energizing module of ECF transporters	energy-coupling factor transporter transmembrane protein EcfT	energy-coupling factor transporter transmembrane protein EcfT	energy-coupling factor transporter transmembrane protein EcfT	energy-coupling factor transporter transmembrane protein EcfT	energy-coupling factor transporter transmembrane protein EcfT	energy-coupling factor transporter transmembrane protein EcfT	energy-coupling factor transporter transmembrane protein EcfT	energy-coupling factor transporter transmembrane protein EcfT	energy-coupling factor transporter transmembrane protein EcfT	energy-coupling factor transporter transmembrane protein EcfT	energy-coupling factor transporter transmembrane protein EcfT	energy-coupling factor transporter transmembrane protein EcfT
264	35	CH8_PGAP_09960	WP_011226707.1	WP_011227627.1	WP_011227627.1	WP_014608806.1	WP_011227627.1	WP_014608806.1	WP_002952289.1	WP_002952289.1	WP_011227627.1	WP_084829191.1	WP_011227627.1	WP_014608806.1	WP_084830892.1	WP_014608806.1	WP_011227627.1	WP_011227627.1	WP_084829942.1	WP_011227627.1	WP_011227627.1	WP_011227627.1	WP_014608806.1	WP_014608806.1	WP_011227627.1	WP_011227627.1	WP_011227627.1	WP_011227627.1	WP_011227627.1	WP_011227627.1	WP_002952289.1	WP_011227627.1	WP_014608806.1	WP_014608806.1	WP_014608806.1	WP_011227627.1	Inosine-5-monophosphate dehydrogenase (EC 1.1.1.205)	IMP dehydrogenase	IMP dehydrogenase	IMP dehydrogenase	IMP dehydrogenase	IMP dehydrogenase	IMP dehydrogenase	IMP dehydrogenase	IMP dehydrogenase	IMP dehydrogenase	IMP dehydrogenase	IMP dehydrogenase	IMP dehydrogenase
265	35	CH8_PGAP_00040	WP_011225240.1	WP_011225240.1	WP_002948595.1	WP_002948595.1	WP_002948595.1	WP_002948595.1	WP_002948951.1	WP_002948951.1	WP_002948595.1	WP_084828398.1	WP_002948595.1	WP_002948595.1	WP_002948595.1	WP_002948595.1	WP_002948595.1	WP_002948595.1	WP_002948595.1	WP_002948595.1	WP_002948595.1	WP_002948595.1	WP_002948595.1	WP_002948595.1	WP_002948595.1	WP_011225240.1	WP_064355684.1	WP_064355684.1	WP_002948595.1	WP_011225240.1	WP_065972727.1	WP_002948595.1	WP_002948595.1	WP_002948595.1	WP_002948595.1	WP_087009593.1	Cell division protein DivIC (FtsB), stabilizes FtsL against RasP cleavage	septum formation initiation protein	septum formation initiator family protein	septum formation initiator family protein	septum formation initiator family protein	septum formation initiator family protein	septum formation initiator family protein	septum formation initiator family protein	septum formation initiator family protein	septum formation initiator family protein	septum formation initiator family protein	septum formation initiator family protein	septum formation initiator family protein
266	35	CH8_PGAP_00055	WP_011225242.1	WP_011225242.1	WP_011680578.1	WP_011680578.1	WP_011680578.1	WP_011680578.1	WP_002948955.1	WP_002948955.1	WP_011680578.1	WP_084828400.1	WP_011680578.1	WP_011680578.1	WP_084830414.1	WP_011680578.1	WP_011680578.1	WP_011680578.1	WP_084829262.1	WP_011680578.1	WP_011680578.1	WP_011680578.1	WP_011680578.1	WP_011680578.1	WP_011680578.1	WP_011225242.1	WP_064355681.1	WP_064355681.1	WP_011680578.1	WP_011225242.1	WP_065972730.1	WP_011680578.1	WP_011680578.1	WP_011680578.1	WP_011680578.1	WP_011225242.1	tRNA(Ile)-lysidine synthetase (EC 6.3.4.19)	tRNA(Ile)-lysidine synthetase	tRNA lysidine(34) synthetase TilS	tRNA lysidine(34) synthetase TilS	tRNA lysidine(34) synthetase TilS	tRNA lysidine(34) synthetase TilS	tRNA lysidine(34) synthetase TilS	tRNA lysidine(34) synthetase TilS	tRNA lysidine(34) synthetase TilS	tRNA lysidine(34) synthetase TilS	tRNA lysidine(34) synthetase TilS	tRNA lysidine(34) synthetase TilS	tRNA lysidine(34) synthetase TilS
267	35	CH8_PGAP_00065	WP_011225243.1	WP_011225243.1	WP_011680579.1	WP_024009686.1	WP_014621000.1	WP_041829261.1	WP_002948958.1	WP_002948958.1	WP_024704282.1	WP_011680579.1	WP_023909286.1	WP_024009686.1	WP_084830416.1	WP_024009686.1	WP_084825687.1	WP_024704282.1	WP_084829263.1	WP_084830960.1	WP_011680579.1	WP_024704282.1	WP_024009686.1	WP_041829261.1	WP_024704282.1	WP_011225243.1	WP_064355679.1	WP_064355679.1	WP_024704282.1	WP_011225243.1	WP_065972731.1	WP_024704282.1	WP_071417454.1	WP_071417454.1	WP_024009686.1	WP_011225243.1	Cell division protein FtsH (EC 3.4.24.-)	cell division protein FtsH	ATP-dependent zinc metalloprotease FtsH	ATP-dependent zinc metalloprotease FtsH	ATP-dependent zinc metalloprotease FtsH	ATP-dependent zinc metalloprotease FtsH	ATP-dependent zinc metalloprotease FtsH	ATP-dependent zinc metalloprotease FtsH	ATP-dependent zinc metalloprotease FtsH	ATP-dependent zinc metalloprotease FtsH	ATP-dependent zinc metalloprotease FtsH	ATP-dependent zinc metalloprotease FtsH	ATP-dependent zinc metalloprotease FtsH
268	35	CH8_PGAP_00240	WP_011680585.1	WP_002948994.1	WP_011680585.1	WP_002948994.1	WP_002948994.1	WP_002948994.1	WP_002948994.1	WP_002948994.1	WP_002948994.1	WP_011680585.1	WP_002948994.1	WP_002948994.1	WP_065972739.1	WP_002948994.1	WP_002948994.1	WP_002948994.1	WP_002948994.1	WP_002948994.1	WP_011680585.1	WP_002948994.1	WP_053042618.1	WP_002948994.1	WP_002948994.1	WP_059257371.1	WP_002948994.1	WP_002948994.1	WP_002948994.1	WP_002948994.1	WP_065972739.1	WP_002948994.1	WP_002948994.1	WP_002948994.1	WP_002948994.1	WP_002948994.1	Ribose-phosphate pyrophosphokinase (EC 2.7.6.1)	ribose-phosphate pyrophosphokinase	ribose-phosphate diphosphokinase	ribose-phosphate diphosphokinase	ribose-phosphate diphosphokinase	ribose-phosphate diphosphokinase	ribose-phosphate diphosphokinase	ribose-phosphate diphosphokinase	ribose-phosphate diphosphokinase	ribose-phosphate diphosphokinase	ribose-phosphate diphosphokinase	ribose-phosphate diphosphokinase	ribose-phosphate diphosphokinase
269	35	CH8_PGAP_00285	WP_011225262.1	WP_011225262.1	WP_011680592.1	WP_002949014.1	WP_011680592.1	WP_002949014.1	WP_002949014.1	WP_002949014.1	WP_011680592.1	WP_084828408.1	WP_011225262.1	WP_011680592.1	WP_011680592.1	WP_011680592.1	WP_011680592.1	WP_011680592.1	WP_011680592.1	WP_011680592.1	WP_011680592.1	WP_011680592.1	WP_002949014.1	WP_002949014.1	WP_011680592.1	WP_011225262.1	WP_011680592.1	WP_011680592.1	WP_011680592.1	WP_011225262.1	WP_002949014.1	WP_011680592.1	WP_011680592.1	WP_011680592.1	WP_002949014.1	WP_011225262.1	Phosphoribosylformylglycinamidine cyclo-ligase (EC 6.3.3.1)	phosphoribosylformylglycinamidine cyclo-ligase	phosphoribosylformylglycinamidine cyclo-ligase	phosphoribosylformylglycinamidine cyclo-ligase	phosphoribosylformylglycinamidine cyclo-ligase	phosphoribosylformylglycinamidine cyclo-ligase	phosphoribosylformylglycinamidine cyclo-ligase	phosphoribosylformylglycinamidine cyclo-ligase	phosphoribosylformylglycinamidine cyclo-ligase	phosphoribosylformylglycinamidine cyclo-ligase	phosphoribosylformylglycinamidine cyclo-ligase	phosphoribosylformylglycinamidine cyclo-ligase	phosphoribosylformylglycinamidine cyclo-ligase
270	35	CH8_PGAP_00895	WP_011225344.1	WP_011225344.1	WP_002949236.1	WP_002949236.1	WP_002949236.1	WP_002949236.1	WP_002949236.1	WP_002949236.1	WP_002949236.1	WP_084825734.1	WP_002949236.1	WP_024009707.1	WP_002949236.1	WP_002949236.1	WP_084825734.1	WP_002949236.1	WP_002949236.1	WP_002949236.1	WP_002949236.1	WP_002949236.1	WP_002949236.1	WP_002949236.1	WP_002949236.1	WP_011225344.1	WP_002949236.1	WP_002949236.1	WP_002949236.1	WP_011225344.1	WP_002949236.1	WP_002949236.1	WP_002949236.1	WP_002949236.1	WP_002949236.1	WP_002949236.1	Ribosomal RNA small subunit methyltransferase E (EC 2.1.1.-)	16S rRNA (uracil(1498)-N(3))-methyltransferase	16S rRNA (uracil(1498)-N(3))-methyltransferase	16S rRNA (uracil(1498)-N(3))-methyltransferase	16S rRNA (uracil(1498)-N(3))-methyltransferase	16S rRNA (uracil(1498)-N(3))-methyltransferase	16S rRNA (uracil(1498)-N(3))-methyltransferase	16S rRNA (uracil(1498)-N(3))-methyltransferase	16S rRNA (uracil(1498)-N(3))-methyltransferase	16S rRNA (uracil(1498)-N(3))-methyltransferase	16S rRNA (uracil(1498)-N(3))-methyltransferase	16S rRNA (uracil(1498)-N(3))-methyltransferase	16S rRNA (uracil(1498)-N(3))-methyltransferase
271	35	CH8_PGAP_00980	WP_011225363.1	WP_011226804.1	WP_011680666.1	WP_014607892.1	WP_014621086.1	WP_014621086.1	WP_002949256.1	WP_002949256.1	WP_011680666.1	WP_011680666.1	WP_023909349.1	WP_014607892.1	WP_014621086.1	WP_172644000.1	WP_014607892.1	WP_011680666.1	WP_011225363.1	WP_172644000.1	WP_023909349.1	WP_011680666.1	WP_014607892.1	WP_014621086.1	WP_011680666.1	WP_011225363.1	WP_011680666.1	WP_011680666.1	WP_011680666.1	WP_011225363.1	WP_041828107.1	WP_011680666.1	WP_011680666.1	WP_011680666.1	WP_014607892.1	WP_014607892.1	Undecaprenyl-diphosphatase (EC 3.6.1.27)	undecaprenyl-diphosphate phosphatase	undecaprenyl-diphosphate phosphatase	undecaprenyl-diphosphate phosphatase	undecaprenyl-diphosphate phosphatase	undecaprenyl-diphosphate phosphatase	undecaprenyl-diphosphate phosphatase	undecaprenyl-diphosphate phosphatase	undecaprenyl-diphosphate phosphatase	undecaprenyl-diphosphate phosphatase	undecaprenyl-diphosphate phosphatase	undecaprenyl-diphosphate phosphatase	undecaprenyl-diphosphate phosphatase
272	35	CH8_PGAP_01140	WP_011225397.1	WP_011225397.1	WP_011680686.1	WP_024704167.1	WP_023909361.1	WP_023909361.1	WP_002949325.1	WP_002949325.1	WP_024704167.1	WP_134973053.1	WP_023909361.1	WP_023909361.1	WP_144239053.1	WP_024704167.1	WP_023909361.1	WP_024704167.1	WP_149036612.1	WP_023909361.1	WP_011680686.1	WP_024704167.1	WP_024704167.1	WP_023909361.1	WP_024704167.1	WP_011225397.1	WP_023909361.1	WP_023909361.1	WP_024704167.1	WP_011225397.1	WP_011225397.1	WP_024704167.1	WP_024704167.1	WP_024704167.1	WP_024704167.1	WP_011680686.1	Prolyl-tRNA synthetase (EC 6.1.1.15), bacterial type	proline--tRNA ligase	proline--tRNA ligase	proline--tRNA ligase	proline--tRNA ligase	proline--tRNA ligase	proline--tRNA ligase	proline--tRNA ligase	proline--tRNA ligase	proline--tRNA ligase	proline--tRNA ligase	proline--tRNA ligase	proline--tRNA ligase
273	35	CH8_PGAP_01265	WP_011225417.1	WP_011225417.1	WP_011680700.1	WP_014607929.1	WP_014621123.1	WP_014607929.1	WP_002949403.1	WP_002949403.1	WP_002949403.1	WP_014607929.1	WP_002947924.1	WP_014607929.1	WP_014607929.1	WP_002947924.1	WP_084825751.1	WP_002949403.1	WP_011225417.1	WP_002947924.1	WP_011680700.1	WP_002949403.1	WP_014607929.1	WP_014607929.1	WP_002949403.1	WP_011225417.1	WP_011680700.1	WP_011680700.1	WP_064784283.1	WP_011225417.1	WP_065972884.1	WP_002949403.1	WP_002947924.1	WP_002947924.1	WP_014607929.1	WP_014607929.1	Aminopeptidase C (EC 3.4.22.40)	aminopeptidase	aminopeptidase C	aminopeptidase C	aminopeptidase C	aminopeptidase C	aminopeptidase C	aminopeptidase C	aminopeptidase C	aminopeptidase C	aminopeptidase C	aminopeptidase C	aminopeptidase C
274	35	CH8_PGAP_01315	WP_002947741.1	WP_002947741.1	WP_011680706.1	WP_014607936.1	WP_014607936.1	WP_014607936.1	WP_002947741.1	WP_002947741.1	WP_014607936.1	WP_084828460.1	WP_014607936.1	WP_014607936.1	WP_014607936.1	WP_014607936.1	WP_014607936.1	WP_014607936.1	WP_084829326.1	WP_014607936.1	WP_011680706.1	WP_014607936.1	WP_014607936.1	WP_014607936.1	WP_014607936.1	WP_002947741.1	WP_014607936.1	WP_014607936.1	WP_014607936.1	WP_002947741.1	WP_002947741.1	WP_014607936.1	WP_014607936.1	WP_014607936.1	WP_014607936.1	WP_002947741.1	UDP-N-acetylmuramate--alanine ligase (EC 6.3.2.8)	UDP-N-acetylmuramate--L-alanine ligase	UDP-N-acetylmuramate--L-alanine ligase	UDP-N-acetylmuramate--L-alanine ligase	UDP-N-acetylmuramate--L-alanine ligase	UDP-N-acetylmuramate--L-alanine ligase	UDP-N-acetylmuramate--L-alanine ligase	UDP-N-acetylmuramate--L-alanine ligase	UDP-N-acetylmuramate--L-alanine ligase	UDP-N-acetylmuramate--L-alanine ligase	UDP-N-acetylmuramate--L-alanine ligase	UDP-N-acetylmuramate--L-alanine ligase	UDP-N-acetylmuramate--L-alanine ligase
275	35	CH8_PGAP_01460	WP_011225448.1	WP_011226854.1	WP_011680720.1	WP_014607953.1	WP_014607953.1	WP_014607953.1	WP_002949525.1	WP_002949525.1	WP_014607953.1	WP_084828471.1	WP_023909392.1	WP_014607953.1	WP_002946143.1	WP_014607953.1	WP_084825763.1	WP_014607953.1	WP_002946143.1	WP_011225448.1	WP_011680720.1	WP_014607953.1	WP_014607953.1	WP_014607953.1	WP_014607953.1	WP_011226854.1	WP_064355637.1	WP_064355637.1	WP_014607953.1	WP_011226854.1	WP_014607953.1	WP_014607953.1	WP_014607953.1	WP_014607953.1	WP_014607953.1	WP_011225448.1	Transcriptional regulator	transcriptional regulator	helix-turn-helix domain-containing protein	helix-turn-helix domain-containing protein	helix-turn-helix domain-containing protein	helix-turn-helix domain-containing protein	helix-turn-helix domain-containing protein	helix-turn-helix domain-containing protein	helix-turn-helix domain-containing protein	helix-turn-helix domain-containing protein	helix-turn-helix domain-containing protein	helix-turn-helix domain-containing protein	helix-turn-helix domain-containing protein
276	35	CH8_PGAP_01510	WP_002949547.1	WP_011226861.1	WP_002949547.1	WP_002949547.1	WP_002949547.1	WP_002949547.1	WP_002949547.1	WP_002949547.1	WP_024704185.1	WP_024704185.1	WP_002949547.1	WP_002949547.1	WP_002949547.1	WP_002949547.1	WP_024704185.1	WP_024704185.1	WP_002949547.1	WP_002949547.1	WP_002949547.1	WP_024704185.1	WP_002949547.1	WP_002949547.1	WP_024704185.1	WP_011226861.1	WP_002949547.1	WP_002949547.1	WP_024704185.1	WP_011226861.1	WP_002949547.1	WP_024704185.1	WP_002949547.1	WP_002949547.1	WP_002949547.1	WP_002949547.1	Urea channel UreI	acid-activated urea channel	AmiS/UreI family transporter	AmiS/UreI family transporter	AmiS/UreI family transporter	AmiS/UreI family transporter	AmiS/UreI family transporter	AmiS/UreI family transporter	AmiS/UreI family transporter	AmiS/UreI family transporter	AmiS/UreI family transporter	AmiS/UreI family transporter	AmiS/UreI family transporter
277	35	CH8_PGAP_01560	WP_011225459.1	WP_011225459.1	WP_011680724.1	WP_011225459.1	WP_002949561.1	WP_011225459.1	WP_002949561.1	WP_002949561.1	WP_011225459.1	WP_011225459.1	WP_011225459.1	WP_011225459.1	WP_011225459.1	WP_011225459.1	WP_084825769.1	WP_011225459.1	WP_002949561.1	WP_011225459.1	WP_011225459.1	WP_011225459.1	WP_011225459.1	WP_011225459.1	WP_011225459.1	WP_059257359.1	WP_011225459.1	WP_011225459.1	WP_011225459.1	WP_011225459.1	WP_011225459.1	WP_011225459.1	WP_011225459.1	WP_011225459.1	WP_011225459.1	WP_011225459.1	ATPase component NikO of energizing module of nickel ECF transporter	ABC transporter ATP-binding protein	energy-coupling factor ABC transporter ATP-binding protein	energy-coupling factor ABC transporter ATP-binding protein	energy-coupling factor ABC transporter ATP-binding protein	energy-coupling factor ABC transporter ATP-binding protein	energy-coupling factor ABC transporter ATP-binding protein	energy-coupling factor ABC transporter ATP-binding protein	energy-coupling factor ABC transporter ATP-binding protein	energy-coupling factor ABC transporter ATP-binding protein	energy-coupling factor ABC transporter ATP-binding protein	energy-coupling factor ABC transporter ATP-binding protein	energy-coupling factor ABC transporter ATP-binding protein
278	35	CH8_PGAP_01620	WP_011225479.1	WP_011225479.1	WP_011680734.1	WP_014607966.1	WP_011680734.1	WP_014607966.1	WP_002949628.1	WP_002949628.1	WP_011680734.1	WP_064355631.1	WP_023909400.1	WP_024009733.1	WP_011680734.1	WP_011680734.1	WP_011680734.1	WP_011680734.1	WP_014607966.1	WP_011680734.1	WP_011680734.1	WP_011680734.1	WP_014607966.1	WP_014607966.1	WP_011680734.1	WP_011225479.1	WP_064355631.1	WP_064355631.1	WP_011680734.1	WP_011225479.1	WP_014607966.1	WP_011680734.1	WP_071417474.1	WP_071417474.1	WP_014607966.1	WP_087009674.1	Transketolase (EC 2.2.1.1)	transketolase	transketolase	transketolase	transketolase	transketolase	transketolase	transketolase	transketolase	transketolase	transketolase	transketolase	transketolase
279	35	CH8_PGAP_01880	WP_011225515.1	WP_002949745.1	WP_011680769.1	WP_011225515.1	WP_011680769.1	WP_011225515.1	WP_002949745.1	WP_002949745.1	WP_011680769.1	WP_011680769.1	WP_011680769.1	WP_011225515.1	WP_011680769.1	WP_011225515.1	WP_011680769.1	WP_011680769.1	WP_011225515.1	WP_011225515.1	WP_011680769.1	WP_011680769.1	WP_011225515.1	WP_011225515.1	WP_011680769.1	WP_002949745.1	WP_011680769.1	WP_011680769.1	WP_011680769.1	WP_002949745.1	WP_011225515.1	WP_011680769.1	WP_011680769.1	WP_011680769.1	WP_011225515.1	WP_002949745.1	FIG000605: protein co-occurring with transport systems (COG1739)	YigZ family protein	YigZ family protein	YigZ family protein	YigZ family protein	YigZ family protein	YigZ family protein	YigZ family protein	YigZ family protein	YigZ family protein	YigZ family protein	YigZ family protein	YigZ family protein
280	35	CH8_PGAP_02015	WP_011680781.1	WP_011680781.1	WP_011680781.1	WP_011680781.1	WP_014621184.1	WP_014727330.1	WP_002949778.1	WP_002949778.1	WP_011680781.1	WP_014621184.1	WP_011680781.1	WP_011680781.1	WP_014621184.1	WP_014727330.1	WP_084825784.1	WP_011680781.1	WP_011680781.1	WP_011680781.1	WP_011680781.1	WP_011680781.1	WP_011680781.1	WP_014727330.1	WP_011680781.1	WP_011680781.1	WP_011680781.1	WP_011680781.1	WP_011680781.1	WP_011680781.1	WP_065972939.1	WP_011680781.1	WP_014727330.1	WP_014727330.1	WP_011680781.1	WP_087009694.1	Malonyl CoA-acyl carrier protein transacylase (EC 2.3.1.39)	[acyl-carrier-protein] S-malonyltransferase	ACP S-malonyltransferase	ACP S-malonyltransferase	ACP S-malonyltransferase	ACP S-malonyltransferase	ACP S-malonyltransferase	ACP S-malonyltransferase	ACP S-malonyltransferase	ACP S-malonyltransferase	ACP S-malonyltransferase	ACP S-malonyltransferase	ACP S-malonyltransferase
281	35	CH8_PGAP_02150	WP_011225548.1	WP_011226905.1	WP_011680794.1	WP_011680794.1	WP_014621195.1	WP_011680794.1	WP_002949817.1	WP_002949817.1	WP_011680794.1	WP_084828529.1	WP_011680794.1	WP_014621195.1	WP_084830516.1	WP_082308834.1	WP_014621195.1	WP_011680794.1	WP_084829385.1	WP_011680794.1	WP_011680794.1	WP_011680794.1	WP_011680794.1	WP_011680794.1	WP_011680794.1	WP_011226905.1	WP_011680794.1	WP_011680794.1	WP_011680794.1	WP_011226905.1	WP_014621195.1	WP_011680794.1	WP_011680794.1	WP_011680794.1	WP_011680794.1	WP_087009706.1	FIG01114336: hypothetical protein	accessory Sec system glycosylation chaperone GtfB	accessory Sec system glycosylation chaperone GtfB	accessory Sec system glycosylation chaperone GtfB	accessory Sec system glycosylation chaperone GtfB	accessory Sec system glycosylation chaperone GtfB	accessory Sec system glycosylation chaperone GtfB	accessory Sec system glycosylation chaperone GtfB	accessory Sec system glycosylation chaperone GtfB	accessory Sec system glycosylation chaperone GtfB	accessory Sec system glycosylation chaperone GtfB	accessory Sec system glycosylation chaperone GtfB	accessory Sec system glycosylation chaperone GtfB
282	35	CH8_PGAP_02185	WP_004197279.1	WP_004197279.1	WP_011680797.1	WP_011680797.1	WP_004197279.1	WP_004197279.1	WP_002949846.1	WP_002949846.1	WP_011680797.1	WP_064355438.1	WP_004197279.1	WP_004197279.1	WP_084830517.1	WP_011680797.1	WP_011680797.1	WP_011680797.1	WP_004197279.1	WP_011680797.1	WP_011680797.1	WP_011680797.1	WP_011680797.1	WP_004197279.1	WP_011680797.1	WP_004197279.1	WP_064355438.1	WP_064355438.1	WP_011680797.1	WP_004197279.1	WP_065972958.1	WP_011680797.1	WP_071417565.1	WP_071417565.1	WP_011680797.1	WP_004197279.1	4-hydroxy-tetrahydrodipicolinate reductase (EC 1.17.1.8)	4-hydroxy-tetrahydrodipicolinate reductase	4-hydroxy-tetrahydrodipicolinate reductase	4-hydroxy-tetrahydrodipicolinate reductase	4-hydroxy-tetrahydrodipicolinate reductase	4-hydroxy-tetrahydrodipicolinate reductase	4-hydroxy-tetrahydrodipicolinate reductase	4-hydroxy-tetrahydrodipicolinate reductase	4-hydroxy-tetrahydrodipicolinate reductase	4-hydroxy-tetrahydrodipicolinate reductase	4-hydroxy-tetrahydrodipicolinate reductase	4-hydroxy-tetrahydrodipicolinate reductase	4-hydroxy-tetrahydrodipicolinate reductase
283	35	CH8_PGAP_02190	WP_004197277.1	WP_004197277.1	WP_011680798.1	WP_014608022.1	WP_014621201.1	WP_014621201.1	WP_002949849.1	WP_002949849.1	WP_014608022.1	WP_064355436.1	WP_014621201.1	WP_014621201.1	WP_084830518.1	WP_014608022.1	WP_065972959.1	WP_014608022.1	WP_084829388.1	WP_014608022.1	WP_011680798.1	WP_014608022.1	WP_014608022.1	WP_014621201.1	WP_014608022.1	WP_004197277.1	WP_064355436.1	WP_064355436.1	WP_014608022.1	WP_004197277.1	WP_065972959.1	WP_014608022.1	WP_014621201.1	WP_014621201.1	WP_014608022.1	WP_087009709.1	tRNA nucleotidyltransferase (EC 2.7.7.21) (EC 2.7.7.25)	CCA tRNA nucleotidyltransferase	CCA tRNA nucleotidyltransferase	CCA tRNA nucleotidyltransferase	CCA tRNA nucleotidyltransferase	CCA tRNA nucleotidyltransferase	CCA tRNA nucleotidyltransferase	CCA tRNA nucleotidyltransferase	CCA tRNA nucleotidyltransferase	CCA tRNA nucleotidyltransferase	CCA tRNA nucleotidyltransferase	CCA tRNA nucleotidyltransferase	CCA tRNA nucleotidyltransferase
284	35	CH8_PGAP_02315	WP_002948122.1	WP_011226921.1	WP_011680815.1	WP_014608038.1	WP_011226921.1	WP_011226921.1	WP_002948122.1	WP_002948122.1	WP_011226921.1	WP_084828538.1	WP_011226921.1	WP_011226921.1	WP_011226921.1	WP_002948122.1	WP_011680815.1	WP_011226921.1	WP_002948122.1	WP_011226921.1	WP_011226921.1	WP_011226921.1	WP_014608038.1	WP_011226921.1	WP_011226921.1	WP_011226921.1	WP_011226921.1	WP_011226921.1	WP_011226921.1	WP_011226921.1	WP_011226921.1	WP_011226921.1	WP_071417563.1	WP_071417563.1	WP_014608038.1	WP_011226921.1	Methionyl-tRNA synthetase (EC 6.1.1.10)	methionine--tRNA ligase	methionine--tRNA ligase	methionine--tRNA ligase	methionine--tRNA ligase	methionine--tRNA ligase	methionine--tRNA ligase	methionine--tRNA ligase	methionine--tRNA ligase	methionine--tRNA ligase	methionine--tRNA ligase	methionine--tRNA ligase	methionine--tRNA ligase
285	35	CH8_PGAP_02355	WP_011225574.1	WP_011225574.1	WP_011680822.1	WP_014608046.1	WP_002949898.1	WP_014727357.1	WP_002949898.1	WP_002949898.1	WP_024704215.1	WP_084828542.1	WP_023909441.1	WP_002949898.1	WP_002949898.1	WP_023909441.1	WP_023909441.1	WP_024704215.1	WP_014727357.1	WP_084831014.1	WP_023909441.1	WP_024704215.1	WP_014608046.1	WP_014727357.1	WP_024704215.1	WP_011225574.1	WP_002949898.1	WP_002949898.1	WP_024704215.1	WP_011225574.1	WP_002949898.1	WP_024704215.1	WP_023909441.1	WP_023909441.1	WP_014608046.1	WP_087009721.1	Alanyl-tRNA synthetase (EC 6.1.1.7)	alanine--tRNA ligase	alanine--tRNA ligase	alanine--tRNA ligase	alanine--tRNA ligase	alanine--tRNA ligase	alanine--tRNA ligase	alanine--tRNA ligase	alanine--tRNA ligase	alanine--tRNA ligase	alanine--tRNA ligase	alanine--tRNA ligase	alanine--tRNA ligase
286	35	CH8_PGAP_02480	WP_011225592.1	WP_011226933.1	WP_011680835.1	WP_014608057.1	WP_014621236.1	WP_014608057.1	WP_002949939.1	WP_002949939.1	WP_014608057.1	WP_023909453.1	WP_023909453.1	WP_014608057.1	WP_014608057.1	WP_082308844.1	WP_023909453.1	WP_014608057.1	WP_084829403.1	WP_014608057.1	WP_011680835.1	WP_014608057.1	WP_014608057.1	WP_014608057.1	WP_014608057.1	WP_011226933.1	WP_014608057.1	WP_014608057.1	WP_014608057.1	WP_011226933.1	WP_065972974.1	WP_014608057.1	WP_014608057.1	WP_014608057.1	WP_014608057.1	WP_014608057.1	Valyl-tRNA synthetase (EC 6.1.1.9)	valine--tRNA ligase	valine--tRNA ligase	valine--tRNA ligase	valine--tRNA ligase	valine--tRNA ligase	valine--tRNA ligase	valine--tRNA ligase	valine--tRNA ligase	valine--tRNA ligase	valine--tRNA ligase	valine--tRNA ligase	valine--tRNA ligase
287	35	CH8_PGAP_02490	WP_011225593.1	WP_011226935.1	WP_011680837.1	WP_011680837.1	WP_011680837.1	WP_011680837.1	WP_002949958.1	WP_002949958.1	WP_011680837.1	WP_023909456.1	WP_023909456.1	WP_011680837.1	WP_011680837.1	WP_011680837.1	WP_011680837.1	WP_011680837.1	WP_084829404.1	WP_071417557.1	WP_011680837.1	WP_011680837.1	WP_011680837.1	WP_011680837.1	WP_011680837.1	WP_059257351.1	WP_011680837.1	WP_011680837.1	WP_011680837.1	WP_011226935.1	WP_011680837.1	WP_011680837.1	WP_071417557.1	WP_071417557.1	WP_011680837.1	WP_011680837.1	ATP synthase F0 sector subunit a (EC 3.6.3.14)	F0F1 ATP synthase subunit A	F0F1 ATP synthase subunit A	F0F1 ATP synthase subunit A	F0F1 ATP synthase subunit A	F0F1 ATP synthase subunit A	F0F1 ATP synthase subunit A	F0F1 ATP synthase subunit A	F0F1 ATP synthase subunit A	F0F1 ATP synthase subunit A	F0F1 ATP synthase subunit A	F0F1 ATP synthase subunit A	F0F1 ATP synthase subunit A
288	35	CH8_PGAP_02525	WP_002945261.1	WP_041827132.1	WP_002945261.1	WP_002945261.1	WP_002945261.1	WP_002945261.1	WP_002945261.1	WP_002945261.1	WP_002945261.1	WP_084825810.1	WP_002945261.1	WP_002945261.1	WP_002945261.1	WP_002945261.1	WP_084825810.1	WP_002945261.1	WP_002945261.1	WP_084831246.1	WP_002945261.1	WP_002945261.1	WP_002945261.1	WP_002945261.1	WP_002945261.1	WP_041827132.1	WP_002945261.1	WP_002945261.1	WP_002945261.1	WP_041827132.1	WP_065973389.1	WP_002945261.1	WP_002945261.1	WP_002945261.1	WP_002945261.1	WP_002945261.1	Cell division protein FtsW	cell division protein FtsW	FtsW/RodA/SpoVE family cell cycle protein	FtsW/RodA/SpoVE family cell cycle protein	FtsW/RodA/SpoVE family cell cycle protein	FtsW/RodA/SpoVE family cell cycle protein	FtsW/RodA/SpoVE family cell cycle protein	FtsW/RodA/SpoVE family cell cycle protein	FtsW/RodA/SpoVE family cell cycle protein	FtsW/RodA/SpoVE family cell cycle protein	FtsW/RodA/SpoVE family cell cycle protein	FtsW/RodA/SpoVE family cell cycle protein	FtsW/RodA/SpoVE family cell cycle protein
289	35	CH8_PGAP_02535	WP_002946314.1	WP_002946314.1	WP_002946314.1	WP_002946314.1	WP_002946314.1	WP_002946314.1	WP_002946314.1	WP_002946314.1	WP_002946314.1	WP_084825812.1	WP_002946314.1	WP_002946314.1	WP_002946314.1	WP_002946314.1	WP_084825812.1	WP_002946314.1	WP_084829408.1	WP_002946314.1	WP_002946314.1	WP_002946314.1	WP_002946314.1	WP_002946314.1	WP_002946314.1	WP_002946314.1	WP_002946314.1	WP_002946314.1	WP_002946314.1	WP_002946314.1	WP_002946314.1	WP_002946314.1	WP_002946314.1	WP_002946314.1	WP_002946314.1	WP_002946314.1	Triosephosphate isomerase (EC 5.3.1.1)	triose-phosphate isomerase	triose-phosphate isomerase	triose-phosphate isomerase	triose-phosphate isomerase	triose-phosphate isomerase	triose-phosphate isomerase	triose-phosphate isomerase	triose-phosphate isomerase	triose-phosphate isomerase	triose-phosphate isomerase	triose-phosphate isomerase	triose-phosphate isomerase
290	35	CH8_PGAP_02695	WP_002947266.1	WP_002947266.1	WP_002947266.1	WP_002947266.1	WP_002947266.1	WP_002947266.1	WP_002950027.1	WP_002950027.1	WP_002947266.1	WP_002947266.1	WP_002947266.1	WP_002947266.1	WP_084830537.1	WP_002947266.1	WP_084825821.1	WP_002947266.1	WP_084829421.1	WP_002947266.1	WP_046206400.1	WP_002947266.1	WP_002947266.1	WP_002947266.1	WP_002947266.1	WP_002947266.1	WP_002947266.1	WP_002947266.1	WP_002947266.1	WP_002947266.1	WP_002947266.1	WP_002947266.1	WP_002947266.1	WP_002947266.1	WP_002947266.1	WP_087009743.1	Aspartate carbamoyltransferase (EC 2.1.3.2)	aspartate carbamoyltransferase	aspartate carbamoyltransferase catalytic subunit	aspartate carbamoyltransferase catalytic subunit	aspartate carbamoyltransferase catalytic subunit	aspartate carbamoyltransferase catalytic subunit	aspartate carbamoyltransferase catalytic subunit	aspartate carbamoyltransferase catalytic subunit	aspartate carbamoyltransferase catalytic subunit	aspartate carbamoyltransferase catalytic subunit	aspartate carbamoyltransferase catalytic subunit	aspartate carbamoyltransferase catalytic subunit	aspartate carbamoyltransferase catalytic subunit
291	35	CH8_PGAP_02700	WP_011225626.1	WP_002947268.1	WP_011680859.1	WP_011680859.1	WP_011680859.1	WP_011680859.1	WP_002950028.1	WP_002950028.1	WP_011680859.1	WP_065972989.1	WP_023909470.1	WP_011680859.1	WP_011680859.1	WP_023909470.1	WP_011680859.1	WP_011680859.1	WP_084829422.1	WP_011680859.1	WP_011680859.1	WP_011680859.1	WP_011680859.1	WP_011680859.1	WP_011680859.1	WP_002947268.1	WP_011680859.1	WP_011680859.1	WP_011680859.1	WP_002947268.1	WP_065972989.1	WP_011680859.1	WP_011680859.1	WP_011680859.1	WP_011680859.1	WP_002947268.1	Carbamoyl-phosphate synthase small chain (EC 6.3.5.5)	carbamoyl-phosphate synthase small subunit	carbamoyl phosphate synthase small subunit	carbamoyl phosphate synthase small subunit	carbamoyl phosphate synthase small subunit	carbamoyl phosphate synthase small subunit	carbamoyl phosphate synthase small subunit	carbamoyl phosphate synthase small subunit	carbamoyl phosphate synthase small subunit	carbamoyl phosphate synthase small subunit	carbamoyl phosphate synthase small subunit	carbamoyl phosphate synthase small subunit	carbamoyl phosphate synthase small subunit
292	35	CH8_PGAP_02860	WP_011225658.1	WP_011226982.1	WP_011680891.1	WP_014608101.1	WP_011680891.1	WP_011680891.1	WP_002950106.1	WP_002950106.1	WP_011680891.1	WP_014608101.1	WP_014608101.1	WP_011680891.1	WP_014608101.1	WP_082308857.1	WP_084825840.1	WP_011680891.1	WP_084829437.1	WP_022096955.1	WP_014608101.1	WP_011680891.1	WP_014608101.1	WP_011680891.1	WP_011680891.1	WP_011226982.1	WP_011680891.1	WP_011680891.1	WP_011680891.1	WP_011226982.1	WP_065973002.1	WP_011680891.1	WP_011680891.1	WP_011680891.1	WP_014608101.1	WP_087009761.1	N-acetylglucosamine-1-phosphate uridyltransferase (EC 2.7.7.23) / Glucosamine-1-phosphate N-acetyltransferase (EC 2.3.1.157)	bifunctional UDP-N-acetylglucosamine diphosphorylase/glucosamine-1-phosphate N-acetyltransferase GlmU	bifunctional UDP-N-acetylglucosamine diphosphorylase/glucosamine-1-phosphate N-acetyltransferase GlmU	bifunctional UDP-N-acetylglucosamine diphosphorylase/glucosamine-1-phosphate N-acetyltransferase GlmU	bifunctional UDP-N-acetylglucosamine diphosphorylase/glucosamine-1-phosphate N-acetyltransferase GlmU	bifunctional UDP-N-acetylglucosamine diphosphorylase/glucosamine-1-phosphate N-acetyltransferase GlmU	bifunctional UDP-N-acetylglucosamine diphosphorylase/glucosamine-1-phosphate N-acetyltransferase GlmU	bifunctional UDP-N-acetylglucosamine diphosphorylase/glucosamine-1-phosphate N-acetyltransferase GlmU	bifunctional UDP-N-acetylglucosamine diphosphorylase/glucosamine-1-phosphate N-acetyltransferase GlmU	bifunctional UDP-N-acetylglucosamine diphosphorylase/glucosamine-1-phosphate N-acetyltransferase GlmU	bifunctional UDP-N-acetylglucosamine diphosphorylase/glucosamine-1-phosphate N-acetyltransferase GlmU	bifunctional UDP-N-acetylglucosamine diphosphorylase/glucosamine-1-phosphate N-acetyltransferase GlmU	bifunctional UDP-N-acetylglucosamine diphosphorylase/glucosamine-1-phosphate N-acetyltransferase GlmU
293	35	CH8_PGAP_02910	WP_002950123.1	WP_002950123.1	WP_002950123.1	WP_002950123.1	WP_002950123.1	WP_002950123.1	WP_002950123.1	WP_002950123.1	WP_002950123.1	WP_084828579.1	WP_002950123.1	WP_002950123.1	WP_002950123.1	WP_002950123.1	WP_084825843.1	WP_002950123.1	WP_002950123.1	WP_002950123.1	WP_002950123.1	WP_002950123.1	WP_002950123.1	WP_002950123.1	WP_002950123.1	WP_002950123.1	WP_064355474.1	WP_064355474.1	WP_002950123.1	WP_002950123.1	WP_065973005.1	WP_002950123.1	WP_002950123.1	WP_002950123.1	WP_002950123.1	WP_002950123.1	Threonyl-tRNA synthetase (EC 6.1.1.3)	threonine--tRNA ligase	threonine--tRNA ligase	threonine--tRNA ligase	threonine--tRNA ligase	threonine--tRNA ligase	threonine--tRNA ligase	threonine--tRNA ligase	threonine--tRNA ligase	threonine--tRNA ligase	threonine--tRNA ligase	threonine--tRNA ligase	threonine--tRNA ligase
294	35	CH8_PGAP_03035	WP_011225678.1	WP_011225678.1	WP_011680912.1	WP_011225678.1	WP_011225678.1	WP_011225678.1	WP_002950173.1	WP_002950173.1	WP_011225678.1	WP_084828591.1	WP_011225678.1	WP_011225678.1	WP_011225678.1	WP_011225678.1	WP_011225678.1	WP_011225678.1	WP_084829455.1	WP_084831030.1	WP_011680912.1	WP_011225678.1	WP_011225678.1	WP_011225678.1	WP_011225678.1	WP_011225678.1	WP_011225678.1	WP_011225678.1	WP_011225678.1	WP_011225678.1	WP_011225678.1	WP_011225678.1	WP_011225678.1	WP_011225678.1	WP_011225678.1	WP_011225678.1	SSU ribosomal protein S1p	30S ribosomal protein S1	30S ribosomal protein S1	30S ribosomal protein S1	30S ribosomal protein S1	30S ribosomal protein S1	30S ribosomal protein S1	30S ribosomal protein S1	30S ribosomal protein S1	30S ribosomal protein S1	30S ribosomal protein S1	30S ribosomal protein S1	30S ribosomal protein S1
295	35	CH8_PGAP_03110	WP_002946712.1	WP_011227002.1	WP_002946712.1	WP_002946712.1	WP_014621347.1	WP_002946712.1	WP_002950211.1	WP_002950211.1	WP_002946712.1	WP_084828596.1	WP_002946712.1	WP_002946712.1	WP_084830553.1	WP_002946712.1	WP_002946712.1	WP_002946712.1	WP_011227002.1	WP_002946712.1	WP_002946712.1	WP_002946712.1	WP_002946712.1	WP_002946712.1	WP_002946712.1	WP_011227002.1	WP_002946712.1	WP_002946712.1	WP_002946712.1	WP_011227002.1	WP_002946712.1	WP_002946712.1	WP_002946712.1	WP_002946712.1	WP_002946712.1	WP_002946712.1	Ferrous iron transport protein B	ferrous iron transport protein B	ferrous iron transport protein B	ferrous iron transport protein B	ferrous iron transport protein B	ferrous iron transport protein B	ferrous iron transport protein B	ferrous iron transport protein B	ferrous iron transport protein B	ferrous iron transport protein B	ferrous iron transport protein B	ferrous iron transport protein B	ferrous iron transport protein B
296	35	CH8_PGAP_03180	WP_011225698.1	WP_011227010.1	WP_011225698.1	WP_011225698.1	WP_011225698.1	WP_011225698.1	WP_002950227.1	WP_002950227.1	WP_011225698.1	WP_024009805.1	WP_011225698.1	WP_024009805.1	WP_011225698.1	WP_011225698.1	WP_024009805.1	WP_011225698.1	WP_084829462.1	WP_011225698.1	WP_011225698.1	WP_011225698.1	WP_011225698.1	WP_011225698.1	WP_011225698.1	WP_011227010.1	WP_024009805.1	WP_024009805.1	WP_011225698.1	WP_011227010.1	WP_011225698.1	WP_011225698.1	WP_011227010.1	WP_011227010.1	WP_011225698.1	WP_022096972.1	Formamidopyrimidine-DNA glycosylase (EC 3.2.2.23)	formamidopyrimidine-DNA glycosylase	DNA-formamidopyrimidine glycosylase	DNA-formamidopyrimidine glycosylase	DNA-formamidopyrimidine glycosylase	DNA-formamidopyrimidine glycosylase	DNA-formamidopyrimidine glycosylase	DNA-formamidopyrimidine glycosylase	DNA-formamidopyrimidine glycosylase	DNA-formamidopyrimidine glycosylase	DNA-formamidopyrimidine glycosylase	DNA-formamidopyrimidine glycosylase	DNA-formamidopyrimidine glycosylase
297	35	CH8_PGAP_03220	WP_002950243.1	WP_002950243.1	WP_002950243.1	WP_002950243.1	WP_014621358.1	WP_002950243.1	WP_002950243.1	WP_002950243.1	WP_002950243.1	WP_002950243.1	WP_002950243.1	WP_002950243.1	WP_014621358.1	WP_002950243.1	WP_002950243.1	WP_002950243.1	WP_084829463.1	WP_002950243.1	WP_002950243.1	WP_002950243.1	WP_002950243.1	WP_002950243.1	WP_002950243.1	WP_002950243.1	WP_002950243.1	WP_002950243.1	WP_064784304.1	WP_002950243.1	WP_002950243.1	WP_002950243.1	WP_002950243.1	WP_002950243.1	WP_002950243.1	WP_002950243.1	S1 RNA binding domain	hypothetical protein	S1 RNA-binding domain-containing protein	S1 RNA-binding domain-containing protein	S1 RNA-binding domain-containing protein	S1 RNA-binding domain-containing protein	S1 RNA-binding domain-containing protein	S1 RNA-binding domain-containing protein	S1 RNA-binding domain-containing protein	S1 RNA-binding domain-containing protein	S1 RNA-binding domain-containing protein	S1 RNA-binding domain-containing protein	S1 RNA-binding domain-containing protein
298	35	CH8_PGAP_03315	WP_011225713.1	WP_011227017.1	WP_011680945.1	WP_011680945.1	WP_014621368.1	WP_011680945.1	WP_002950258.1	WP_002950258.1	WP_011680945.1	WP_014621368.1	WP_023909524.1	WP_011680945.1	WP_011680945.1	WP_023909524.1	WP_011680945.1	WP_011680945.1	WP_084829471.1	WP_084831035.1	WP_011680945.1	WP_011680945.1	WP_011680945.1	WP_011680945.1	WP_011680945.1	WP_011227017.1	WP_011680945.1	WP_011680945.1	WP_064784309.1	WP_011227017.1	WP_065973019.1	WP_011680945.1	WP_071417393.1	WP_071417393.1	WP_011680945.1	WP_087009790.1	Prephenate dehydrogenase (EC 1.3.1.12)	prephenate dehydrogenase	prephenate dehydrogenase	prephenate dehydrogenase	prephenate dehydrogenase	prephenate dehydrogenase	prephenate dehydrogenase	prephenate dehydrogenase	prephenate dehydrogenase	prephenate dehydrogenase	prephenate dehydrogenase	prephenate dehydrogenase	prephenate dehydrogenase
299	35	CH8_PGAP_03340	WP_002950266.1	WP_002950266.1	WP_002950266.1	WP_014608127.1	WP_014621372.1	WP_002950266.1	WP_002950266.1	WP_002950266.1	WP_002950266.1	WP_084828660.1	WP_002950266.1	WP_014621372.1	WP_002950266.1	WP_002950266.1	WP_014621372.1	WP_002950266.1	WP_084829473.1	WP_014608127.1	WP_002950266.1	WP_002950266.1	WP_014608127.1	WP_002950266.1	WP_002950266.1	WP_002950266.1	WP_002950266.1	WP_002950266.1	WP_002950266.1	WP_002950266.1	WP_002950266.1	WP_002950266.1	WP_014608127.1	WP_014608127.1	WP_014608127.1	WP_087009793.1	Prephenate dehydratase (EC 4.2.1.51)	prephenate dehydratase	prephenate dehydratase	prephenate dehydratase	prephenate dehydratase	prephenate dehydratase	prephenate dehydratase	prephenate dehydratase	prephenate dehydratase	prephenate dehydratase	prephenate dehydratase	prephenate dehydratase	prephenate dehydratase
300	35	CH8_PGAP_03555	WP_002945999.1	WP_002945999.1	WP_002945999.1	WP_002945999.1	WP_002945999.1	WP_002945999.1	WP_002952719.1	WP_002952719.1	WP_002945999.1	WP_002945999.1	WP_002945999.1	WP_002945999.1	WP_002945999.1	WP_002945999.1	WP_002945999.1	WP_002945999.1	WP_002945999.1	WP_002945999.1	WP_002945999.1	WP_002945999.1	WP_002945999.1	WP_002945999.1	WP_002945999.1	WP_002945999.1	WP_064355505.1	WP_064355505.1	WP_002945999.1	WP_002945999.1	WP_002945999.1	WP_002945999.1	WP_002945999.1	WP_002945999.1	WP_002945999.1	WP_087009803.1	FIG01114801: hypothetical protein	hypothetical protein	DUF3270 domain-containing protein	DUF3270 domain-containing protein	DUF3270 domain-containing protein	DUF3270 domain-containing protein	DUF3270 domain-containing protein	DUF3270 domain-containing protein	DUF3270 domain-containing protein	DUF3270 domain-containing protein	DUF3270 domain-containing protein	DUF3270 domain-containing protein	DUF3270 domain-containing protein
301	35	CH8_PGAP_03780	WP_002946639.1	WP_011227067.1	WP_011680995.1	WP_014608169.1	WP_014608169.1	WP_014608169.1	WP_002950372.1	WP_002950372.1	WP_014608169.1	WP_002946639.1	WP_014608169.1	WP_014608169.1	WP_014608169.1	WP_014608169.1	WP_014608169.1	WP_014608169.1	WP_084829504.1	WP_014608169.1	WP_011680995.1	WP_014608169.1	WP_014608169.1	WP_014608169.1	WP_014608169.1	WP_011227067.1	WP_014608169.1	WP_014608169.1	WP_014608169.1	WP_011227067.1	WP_065973085.1	WP_014608169.1	WP_014608169.1	WP_014608169.1	WP_014608169.1	WP_002946639.1	DNA polymerase III delta subunit (EC 2.7.7.7)	DNA polymerase III subunit delta	DNA polymerase III subunit delta	DNA polymerase III subunit delta	DNA polymerase III subunit delta	DNA polymerase III subunit delta	DNA polymerase III subunit delta	DNA polymerase III subunit delta	DNA polymerase III subunit delta	DNA polymerase III subunit delta	DNA polymerase III subunit delta	DNA polymerase III subunit delta	DNA polymerase III subunit delta
302	35	CH8_PGAP_03845	WP_011225777.1	WP_011227075.1	WP_011225777.1	WP_011225777.1	WP_014621421.1	WP_014727414.1	WP_002950401.1	WP_002950401.1	WP_011225777.1	WP_084828714.1	WP_011225777.1	WP_011225777.1	WP_011225777.1	WP_011225777.1	WP_011225777.1	WP_011225777.1	WP_011225777.1	WP_011225777.1	WP_011225777.1	WP_011225777.1	WP_011225777.1	WP_014727414.1	WP_011225777.1	WP_011225777.1	WP_011225777.1	WP_011225777.1	WP_011225777.1	WP_011227075.1	WP_011225777.1	WP_011225777.1	WP_011225777.1	WP_011225777.1	WP_011225777.1	WP_087009826.1	Cell division protein FtsA	cell division protein FtsA	cell division protein FtsA	cell division protein FtsA	cell division protein FtsA	cell division protein FtsA	cell division protein FtsA	cell division protein FtsA	cell division protein FtsA	cell division protein FtsA	cell division protein FtsA	cell division protein FtsA	cell division protein FtsA
303	35	CH8_PGAP_04005	WP_011225803.1	WP_011227091.1	WP_011681025.1	WP_014608192.1	WP_014621434.1	WP_014727421.1	WP_002950448.1	WP_002950448.1	WP_014621434.1	WP_084828731.1	WP_014621434.1	WP_014621434.1	WP_014621434.1	WP_014727421.1	WP_084825917.1	WP_014621434.1	WP_084829524.1	WP_084831071.1	WP_046206433.1	WP_014621434.1	WP_014608192.1	WP_014727421.1	WP_014621434.1	WP_059257329.1	WP_014621434.1	WP_014621434.1	WP_014621434.1	WP_011227091.1	WP_065973107.1	WP_014621434.1	WP_014608192.1	WP_014608192.1	WP_014608192.1	WP_087009840.1	Lead, cadmium, zinc and mercury transporting ATPase (EC 3.6.3.3) (EC 3.6.3.5); Copper-translocating P-type ATPase (EC 3.6.3.4)	calcium-translocating P-type ATPase, PMCA-type	calcium-translocating P-type ATPase, PMCA-type	calcium-translocating P-type ATPase, PMCA-type	calcium-translocating P-type ATPase, PMCA-type	calcium-translocating P-type ATPase, PMCA-type	calcium-translocating P-type ATPase, PMCA-type	calcium-translocating P-type ATPase, PMCA-type	calcium-translocating P-type ATPase, PMCA-type	calcium-translocating P-type ATPase, PMCA-type	calcium-translocating P-type ATPase, PMCA-type	calcium-translocating P-type ATPase, PMCA-type	calcium-translocating P-type ATPase, PMCA-type
304	35	CH8_PGAP_04065	WP_014608202.1	WP_014608202.1	WP_014608202.1	WP_014608202.1	WP_014608202.1	WP_014608202.1	WP_002950459.1	WP_002950459.1	WP_014608202.1	WP_002950459.1	WP_014608202.1	WP_014608202.1	WP_014608202.1	WP_014608202.1	WP_084825920.1	WP_014608202.1	WP_022096596.1	WP_014608202.1	WP_014608202.1	WP_014608202.1	WP_014608202.1	WP_014608202.1	WP_014608202.1	WP_014608202.1	WP_014608202.1	WP_014608202.1	WP_014608202.1	WP_014608202.1	WP_002950459.1	WP_014608202.1	WP_014608202.1	WP_014608202.1	WP_014608202.1	WP_022096596.1	Phosphopantothenoylcysteine decarboxylase (EC 4.1.1.36)	phosphopantothenoylcysteine decarboxylase	phosphopantothenoylcysteine decarboxylase	phosphopantothenoylcysteine decarboxylase	phosphopantothenoylcysteine decarboxylase	phosphopantothenoylcysteine decarboxylase	phosphopantothenoylcysteine decarboxylase	phosphopantothenoylcysteine decarboxylase	phosphopantothenoylcysteine decarboxylase	phosphopantothenoylcysteine decarboxylase	phosphopantothenoylcysteine decarboxylase	phosphopantothenoylcysteine decarboxylase	phosphopantothenoylcysteine decarboxylase
305	35	CH8_PGAP_04105	WP_002947590.1	WP_002947590.1	WP_002950487.1	WP_002950487.1	WP_002950487.1	WP_014727542.1	WP_002950487.1	WP_002950487.1	WP_002950487.1	WP_023909573.1	WP_023909573.1	WP_002950487.1	WP_002947590.1	WP_002950487.1	WP_084825922.1	WP_002950487.1	WP_084829543.1	WP_002950487.1	WP_002950487.1	WP_002950487.1	WP_002950487.1	WP_014727542.1	WP_002950487.1	WP_002947590.1	WP_002950487.1	WP_002950487.1	WP_002950487.1	WP_002947590.1	WP_002947590.1	WP_002950487.1	WP_014727542.1	WP_014727542.1	WP_002950487.1	WP_002947590.1	Pantothenate kinase (EC 2.7.1.33)	type I pantothenate kinase	type I pantothenate kinase	type I pantothenate kinase	type I pantothenate kinase	type I pantothenate kinase	type I pantothenate kinase	type I pantothenate kinase	type I pantothenate kinase	type I pantothenate kinase	type I pantothenate kinase	type I pantothenate kinase	type I pantothenate kinase
306	35	CH8_PGAP_04150	WP_011225825.1	WP_011227112.1	WP_002950506.1	WP_014608205.1	WP_002950506.1	WP_002950506.1	WP_002950506.1	WP_002950506.1	WP_002950506.1	WP_084828744.1	WP_002950506.1	WP_024009860.1	WP_002950506.1	WP_082308911.1	WP_002950506.1	WP_002950506.1	WP_084829548.1	WP_002950506.1	WP_002950506.1	WP_002950506.1	WP_002950506.1	WP_002950506.1	WP_002950506.1	WP_011227112.1	WP_024009860.1	WP_024009860.1	WP_002950506.1	WP_011227112.1	WP_002950506.1	WP_002950506.1	WP_002950506.1	WP_002950506.1	WP_002950506.1	WP_087009851.1	Putative deoxyribose-specific ABC transporter, permease protein	ABC transporter permease	ABC transporter permease	ABC transporter permease	ABC transporter permease	ABC transporter permease	ABC transporter permease	ABC transporter permease	ABC transporter permease	ABC transporter permease	ABC transporter permease	ABC transporter permease	ABC transporter permease
307	35	CH8_PGAP_04180	WP_002950517.1	WP_011227117.1	WP_011681059.1	WP_011681059.1	WP_011681059.1	WP_014727534.1	WP_002950517.1	WP_002950517.1	WP_011681059.1	WP_011681059.1	WP_011681059.1	WP_011681059.1	WP_014727534.1	WP_082308913.1	WP_084825925.1	WP_011681059.1	WP_084829551.1	WP_082308913.1	WP_011681059.1	WP_011681059.1	WP_011681059.1	WP_014727534.1	WP_011681059.1	WP_011227117.1	WP_064356073.1	WP_064356073.1	WP_011681059.1	WP_011227117.1	WP_065973119.1	WP_011681059.1	WP_014727534.1	WP_014727534.1	WP_011681059.1	WP_087009854.1	Asparaginyl-tRNA synthetase (EC 6.1.1.22)	asparagine--tRNA ligase	asparagine--tRNA ligase	asparagine--tRNA ligase	asparagine--tRNA ligase	asparagine--tRNA ligase	asparagine--tRNA ligase	asparagine--tRNA ligase	asparagine--tRNA ligase	asparagine--tRNA ligase	asparagine--tRNA ligase	asparagine--tRNA ligase	asparagine--tRNA ligase
308	35	CH8_PGAP_04410	WP_011225871.1	WP_011225871.1	WP_011681076.1	WP_014608240.1	WP_014621493.1	WP_014608240.1	WP_002950576.1	WP_002950576.1	WP_014608240.1	WP_014621493.1	WP_023909604.1	WP_014608240.1	WP_014621493.1	WP_014608240.1	WP_014621493.1	WP_014608240.1	WP_014608240.1	WP_084831078.1	WP_011681076.1	WP_014608240.1	WP_014608240.1	WP_014608240.1	WP_014608240.1	WP_011225871.1	WP_023909604.1	WP_023909604.1	WP_014608240.1	WP_011225871.1	WP_023909604.1	WP_014608240.1	WP_014608240.1	WP_014608240.1	WP_014608240.1	WP_002950576.1	ABC transporter membrane-spanning permease - glutamine transport	amino acid ABC transporter permease	amino acid ABC transporter permease	amino acid ABC transporter permease	amino acid ABC transporter permease	amino acid ABC transporter permease	amino acid ABC transporter permease	amino acid ABC transporter permease	amino acid ABC transporter permease	amino acid ABC transporter permease	amino acid ABC transporter permease	amino acid ABC transporter permease	amino acid ABC transporter permease
309	35	CH8_PGAP_04740	WP_002952952.1	WP_011227179.1	WP_011681101.1	WP_014608275.1	WP_002948383.1	WP_014608275.1	WP_002952952.1	WP_002952952.1	WP_011681101.1	WP_084828795.1	WP_011681101.1	WP_011681101.1	WP_002952952.1	WP_011681101.1	WP_084825957.1	WP_011681101.1	WP_002948383.1	WP_084831087.1	WP_011681101.1	WP_011681101.1	WP_014608275.1	WP_014608275.1	WP_011681101.1	WP_002952952.1	WP_002952952.1	WP_002952952.1	WP_011681101.1	WP_002952952.1	WP_011681101.1	WP_011681101.1	WP_014608275.1	WP_014608275.1	WP_014608275.1	WP_087009901.1	Fibronectin/fibrinogen-binding protein	fibronectin/fibrinogen-binding protein	fibronectin-binding domain-containing protein	fibronectin-binding domain-containing protein	fibronectin-binding domain-containing protein	fibronectin-binding domain-containing protein	fibronectin-binding domain-containing protein	fibronectin-binding domain-containing protein	fibronectin-binding domain-containing protein	fibronectin-binding domain-containing protein	fibronectin-binding domain-containing protein	fibronectin-binding domain-containing protein	fibronectin-binding domain-containing protein
310	35	CH8_PGAP_04920	WP_011225961.1	WP_011225961.1	WP_011225961.1	WP_011225961.1	WP_014621568.1	WP_011225961.1	WP_002950720.1	WP_002950720.1	WP_011225961.1	WP_084828807.1	WP_014621568.1	WP_011225961.1	WP_011225961.1	WP_071417430.1	WP_011225961.1	WP_011225961.1	WP_084829596.1	WP_011225961.1	WP_011225961.1	WP_011225961.1	WP_011225961.1	WP_011225961.1	WP_011225961.1	WP_011225961.1	WP_011225961.1	WP_011225961.1	WP_011225961.1	WP_011225961.1	WP_014621568.1	WP_011225961.1	WP_071417430.1	WP_071417430.1	WP_011225961.1	WP_011225961.1	Type I restriction-modification system specificity subunit	restriction endonuclease subunit S	restriction endonuclease subunit S	restriction endonuclease subunit S	restriction endonuclease subunit S	restriction endonuclease subunit S	restriction endonuclease subunit S	restriction endonuclease subunit S	restriction endonuclease subunit S	restriction endonuclease subunit S	restriction endonuclease subunit S	restriction endonuclease subunit S	restriction endonuclease subunit S
311	35	CH8_PGAP_04990	WP_041827032.1	WP_041827032.1	WP_002950747.1	WP_041827032.1	WP_041827032.1	WP_041827032.1	WP_002950747.1	WP_002950747.1	WP_002950747.1	WP_002950747.1	WP_002950747.1	WP_041827032.1	WP_041827032.1	WP_002950747.1	WP_084826227.1	WP_002950747.1	WP_084829958.1	WP_041827032.1	WP_002950747.1	WP_002950747.1	WP_041827032.1	WP_041827032.1	WP_002950747.1	WP_041827032.1	WP_041827032.1	WP_041827032.1	WP_002950747.1	WP_041827032.1	WP_041827032.1	WP_002950747.1	WP_041827032.1	WP_041827032.1	WP_041827032.1	WP_087010254.1	Phosphate transport system regulatory protein PhoU	phosphate transport system regulatory protein PhoU	phosphate signaling complex protein PhoU	phosphate signaling complex protein PhoU	phosphate signaling complex protein PhoU	phosphate signaling complex protein PhoU	phosphate signaling complex protein PhoU	phosphate signaling complex protein PhoU	phosphate signaling complex protein PhoU	phosphate signaling complex protein PhoU	phosphate signaling complex protein PhoU	phosphate signaling complex protein PhoU	phosphate signaling complex protein PhoU
312	35	CH8_PGAP_05150	WP_002950820.1	WP_002950820.1	WP_002948709.1	WP_002948709.1	WP_002948709.1	WP_002948709.1	WP_002950820.1	WP_002950820.1	WP_002948709.1	WP_084828824.1	WP_023909664.1	WP_023909664.1	WP_002948709.1	WP_082308955.1	WP_002948709.1	WP_002948709.1	WP_002948709.1	WP_084831095.1	WP_002948709.1	WP_002948709.1	WP_002948709.1	WP_002948709.1	WP_002948709.1	WP_002950820.1	WP_002948709.1	WP_002948709.1	WP_002948709.1	WP_002950820.1	WP_002948709.1	WP_002948709.1	WP_071417439.1	WP_071417439.1	WP_002948709.1	WP_002948709.1	Acetoin dehydrogenase E1 component alpha-subunit (EC 1.2.4.-)	pyruvate dehydrogenase	thiamine pyrophosphate-dependent dehydrogenase E1 component subunit alpha	thiamine pyrophosphate-dependent dehydrogenase E1 component subunit alpha	thiamine pyrophosphate-dependent dehydrogenase E1 component subunit alpha	thiamine pyrophosphate-dependent dehydrogenase E1 component subunit alpha	thiamine pyrophosphate-dependent dehydrogenase E1 component subunit alpha	thiamine pyrophosphate-dependent dehydrogenase E1 component subunit alpha	thiamine pyrophosphate-dependent dehydrogenase E1 component subunit alpha	thiamine pyrophosphate-dependent dehydrogenase E1 component subunit alpha	thiamine pyrophosphate-dependent dehydrogenase E1 component subunit alpha	thiamine pyrophosphate-dependent dehydrogenase E1 component subunit alpha	thiamine pyrophosphate-dependent dehydrogenase E1 component subunit alpha
313	35	CH8_PGAP_05225	WP_011226018.1	WP_011226018.1	WP_011681160.1	WP_011681160.1	WP_014621613.1	WP_011681160.1	WP_002950840.1	WP_002950840.1	WP_011681160.1	WP_084828829.1	WP_023909668.1	WP_011681160.1	WP_011681160.1	WP_011226018.1	WP_023909668.1	WP_011681160.1	WP_011681160.1	WP_011681160.1	WP_011681160.1	WP_011681160.1	WP_011681160.1	WP_011681160.1	WP_011681160.1	WP_011226018.1	WP_011681160.1	WP_011681160.1	WP_011681160.1	WP_011226018.1	WP_065973223.1	WP_011681160.1	WP_011681160.1	WP_011681160.1	WP_011681160.1	WP_022096663.1	Permease	AI-2E family transporter	AI-2E family transporter	AI-2E family transporter	AI-2E family transporter	AI-2E family transporter	AI-2E family transporter	AI-2E family transporter	AI-2E family transporter	AI-2E family transporter	AI-2E family transporter	AI-2E family transporter	AI-2E family transporter
314	35	CH8_PGAP_05435	WP_002950867.1	WP_011227255.1	WP_002950867.1	WP_014608358.1	WP_002950867.1	WP_002950867.1	WP_002950867.1	WP_002950867.1	WP_002950867.1	WP_011227255.1	WP_002950867.1	WP_002950867.1	WP_002950867.1	WP_002950867.1	WP_002950867.1	WP_002950867.1	WP_002950867.1	WP_084831112.1	WP_046206465.1	WP_002950867.1	WP_014608358.1	WP_002950867.1	WP_002950867.1	WP_002950867.1	WP_002950867.1	WP_002950867.1	WP_002950867.1	WP_011227255.1	WP_002950867.1	WP_002950867.1	WP_002950867.1	WP_002950867.1	WP_014608358.1	WP_011227255.1	Ribose 5-phosphate isomerase A (EC 5.3.1.6)	ribose-5-phosphate isomerase	ribose-5-phosphate isomerase RpiA	ribose-5-phosphate isomerase RpiA	ribose-5-phosphate isomerase RpiA	ribose-5-phosphate isomerase RpiA	ribose-5-phosphate isomerase RpiA	ribose-5-phosphate isomerase RpiA	ribose-5-phosphate isomerase RpiA	ribose-5-phosphate isomerase RpiA	ribose-5-phosphate isomerase RpiA	ribose-5-phosphate isomerase RpiA	ribose-5-phosphate isomerase RpiA
315	35	CH8_PGAP_05490	WP_002950906.1	WP_002950906.1	WP_011681187.1	WP_014608364.1	WP_014621653.1	WP_014621653.1	WP_002950906.1	WP_002950906.1	WP_011681187.1	WP_014621653.1	WP_014621653.1	WP_014621653.1	WP_014621653.1	WP_014608364.1	WP_014621653.1	WP_011681187.1	WP_002950906.1	WP_014621653.1	WP_014621653.1	WP_011681187.1	WP_014608364.1	WP_014621653.1	WP_011681187.1	WP_002950906.1	WP_014621653.1	WP_014621653.1	WP_011681187.1	WP_002950906.1	WP_002950906.1	WP_011681187.1	WP_014621653.1	WP_014621653.1	WP_014608364.1	WP_002950906.1	Cytidylate kinase (EC 2.7.4.25)	(d)CMP kinase	(d)CMP kinase	(d)CMP kinase	(d)CMP kinase	(d)CMP kinase	(d)CMP kinase	(d)CMP kinase	(d)CMP kinase	(d)CMP kinase	(d)CMP kinase	(d)CMP kinase	(d)CMP kinase
316	35	CH8_PGAP_05520	WP_011681192.1	WP_002953086.1	WP_011681192.1	WP_002953086.1	WP_041829049.1	WP_002953086.1	WP_002953086.1	WP_002953086.1	WP_011681192.1	WP_084828855.1	WP_084825639.1	WP_082245799.1	WP_084830664.1	WP_002953086.1	WP_084825996.1	WP_011681192.1	WP_002953086.1	WP_064355902.1	WP_002953086.1	WP_011681192.1	WP_002953086.1	WP_002953086.1	WP_011681192.1	WP_002953086.1	WP_064355902.1	WP_064355902.1	WP_011681192.1	WP_002953086.1	WP_065973244.1	WP_011681192.1	WP_002953086.1	WP_002953086.1	WP_002953086.1	WP_087009964.1	TPR-repeat-containing protein	hypothetical protein	hypothetical protein	hypothetical protein	hypothetical protein	hypothetical protein	hypothetical protein	hypothetical protein	hypothetical protein	hypothetical protein	hypothetical protein	hypothetical protein	hypothetical protein
317	35	CH8_PGAP_05710	WP_002950935.1	WP_002950935.1	WP_002950935.1	WP_002950935.1	WP_002950935.1	WP_002950935.1	WP_002950935.1	WP_002950935.1	WP_002950935.1	WP_002950935.1	WP_002950935.1	WP_002883489.1	WP_002950935.1	WP_002950935.1	WP_002950935.1	WP_002950935.1	WP_002950935.1	WP_002950935.1	WP_002950935.1	WP_002950935.1	WP_002950935.1	WP_002950935.1	WP_002950935.1	WP_002950935.1	WP_002950935.1	WP_002950935.1	WP_002950935.1	WP_002950935.1	WP_002950935.1	WP_002950935.1	WP_002883489.1	WP_002883489.1	WP_002950935.1	WP_002950935.1	LSU ribosomal protein L19p	50S ribosomal protein L19	50S ribosomal protein L19	50S ribosomal protein L19	50S ribosomal protein L19	50S ribosomal protein L19	50S ribosomal protein L19	50S ribosomal protein L19	50S ribosomal protein L19	50S ribosomal protein L19	50S ribosomal protein L19	50S ribosomal protein L19	50S ribosomal protein L19
318	35	CH8_PGAP_05760	WP_002946103.1	WP_002946103.1	WP_011681236.1	WP_011681236.1	WP_014621693.1	WP_014727556.1	WP_002950956.1	WP_002950956.1	WP_011681236.1	WP_011681236.1	WP_011681236.1	WP_014727556.1	WP_011681236.1	WP_002946103.1	WP_084826007.1	WP_011681236.1	WP_084829649.1	WP_002946103.1	WP_011681236.1	WP_011681236.1	WP_011681236.1	WP_014727556.1	WP_011681236.1	WP_002946103.1	WP_011681236.1	WP_011681236.1	WP_011681236.1	WP_002946103.1	WP_002946103.1	WP_011681236.1	WP_014727556.1	WP_014727556.1	WP_011681236.1	WP_002946103.1	ABC transporter permease protein	branched-chain amino acid ABC transporter permease	branched-chain amino acid ABC transporter permease	branched-chain amino acid ABC transporter permease	branched-chain amino acid ABC transporter permease	branched-chain amino acid ABC transporter permease	branched-chain amino acid ABC transporter permease	branched-chain amino acid ABC transporter permease	ABC transporter permease	ABC transporter permease	branched-chain amino acid ABC transporter permease	branched-chain amino acid ABC transporter permease	branched-chain amino acid ABC transporter permease
319	35	CH8_PGAP_05925	WP_011226132.1	WP_011227297.1	WP_011681256.1	WP_011681256.1	WP_011681256.1	WP_011681256.1	WP_002951017.1	WP_002951017.1	WP_011681256.1	WP_011681256.1	WP_023909715.1	WP_011681256.1	WP_011681256.1	WP_011681256.1	WP_011681256.1	WP_011681256.1	WP_084829662.1	WP_011681256.1	WP_011681256.1	WP_011681256.1	WP_011681256.1	WP_011681256.1	WP_011681256.1	WP_011227297.1	WP_011681256.1	WP_011681256.1	WP_011681256.1	WP_011227297.1	WP_065973276.1	WP_011681256.1	WP_011681256.1	WP_011681256.1	WP_011681256.1	WP_087009990.1	Homoserine O-succinyltransferase (EC 2.3.1.46)	homoserine O-succinyltransferase	homoserine O-succinyltransferase	homoserine O-succinyltransferase	homoserine O-succinyltransferase	homoserine O-succinyltransferase	homoserine O-succinyltransferase	homoserine O-succinyltransferase	homoserine O-succinyltransferase	homoserine O-succinyltransferase	homoserine O-succinyltransferase	homoserine O-succinyltransferase	homoserine O-succinyltransferase
320	35	CH8_PGAP_06095	WP_011226150.1	WP_011226150.1	WP_011681286.1	WP_011681286.1	WP_011681286.1	WP_011681286.1	WP_002951061.1	WP_002951061.1	WP_011226150.1	WP_084828892.1	WP_011681286.1	WP_011681286.1	WP_011681286.1	WP_011681286.1	WP_011681286.1	WP_011226150.1	WP_011226150.1	WP_011681286.1	WP_011681286.1	WP_011226150.1	WP_011681286.1	WP_011681286.1	WP_011226150.1	WP_011226150.1	WP_064355960.1	WP_064355960.1	WP_011226150.1	WP_011226150.1	WP_065973298.1	WP_011226150.1	WP_011681286.1	WP_011681286.1	WP_011681286.1	WP_011226150.1	Glucose-1-phosphate thymidylyltransferase (EC 2.7.7.24)	glucose-1-phosphate thymidylyltransferase	glucose-1-phosphate thymidylyltransferase RfbA	glucose-1-phosphate thymidylyltransferase RfbA	glucose-1-phosphate thymidylyltransferase RfbA	glucose-1-phosphate thymidylyltransferase RfbA	glucose-1-phosphate thymidylyltransferase RfbA	glucose-1-phosphate thymidylyltransferase RfbA	glucose-1-phosphate thymidylyltransferase RfbA	glucose-1-phosphate thymidylyltransferase RfbA	glucose-1-phosphate thymidylyltransferase RfbA	glucose-1-phosphate thymidylyltransferase RfbA	glucose-1-phosphate thymidylyltransferase RfbA
321	35	CH8_PGAP_06115	WP_002951069.1	WP_002951069.1	WP_011681288.1	WP_011681288.1	WP_011681288.1	WP_011681288.1	WP_002951069.1	WP_002951069.1	WP_011681288.1	WP_084828894.1	WP_011681288.1	WP_011681288.1	WP_011681288.1	WP_011681288.1	WP_011681288.1	WP_011681288.1	WP_084829682.1	WP_011681288.1	WP_011681288.1	WP_011681288.1	WP_011681288.1	WP_011681288.1	WP_011681288.1	WP_002951069.1	WP_011681288.1	WP_011681288.1	WP_011681288.1	WP_002951069.1	WP_065973301.1	WP_011681288.1	WP_011681288.1	WP_011681288.1	WP_011681288.1	WP_002951069.1	Putative tRNA-m1A22 methylase	tRNA (adenine-N(1))-methyltransferase	tRNA (adenine(22)-N(1))-methyltransferase TrmK	tRNA (adenine(22)-N(1))-methyltransferase TrmK	tRNA (adenine(22)-N(1))-methyltransferase TrmK	tRNA (adenine(22)-N(1))-methyltransferase TrmK	tRNA (adenine(22)-N(1))-methyltransferase TrmK	tRNA (adenine(22)-N(1))-methyltransferase TrmK	tRNA (adenine(22)-N(1))-methyltransferase TrmK	tRNA (adenine(22)-N(1))-methyltransferase TrmK	tRNA (adenine(22)-N(1))-methyltransferase TrmK	tRNA (adenine(22)-N(1))-methyltransferase TrmK	tRNA (adenine(22)-N(1))-methyltransferase TrmK
322	35	CH8_PGAP_06305	WP_011226181.1	WP_011226181.1	WP_011681308.1	WP_011226181.1	WP_011681308.1	WP_011226181.1	WP_002951128.1	WP_002951128.1	WP_011226181.1	WP_084828916.1	WP_011681308.1	WP_011681308.1	WP_084830703.1	WP_011226181.1	WP_011226181.1	WP_011226181.1	WP_011226181.1	WP_011226181.1	WP_011681308.1	WP_011226181.1	WP_011226181.1	WP_011226181.1	WP_011226181.1	WP_011226181.1	WP_011226181.1	WP_011226181.1	WP_011226181.1	WP_011226181.1	WP_011226181.1	WP_011226181.1	WP_011226181.1	WP_011226181.1	WP_011226181.1	WP_011226181.1	Substrate-specific component PdxU2 of predicted pyridoxin-related ECF transporter	ECF transporter S component	ECF transporter S component	ECF transporter S component	ECF transporter S component	ECF transporter S component	ECF transporter S component	ECF transporter S component	ECF transporter S component	ECF transporter S component	ECF transporter S component	ECF transporter S component	ECF transporter S component
323	35	CH8_PGAP_07135	WP_002951443.1	WP_002951443.1	WP_011681427.1	WP_011681427.1	WP_011681427.1	WP_011681427.1	WP_002951443.1	WP_002951443.1	WP_011681427.1	WP_049554140.1	WP_011681427.1	WP_082245816.1	WP_011681427.1	WP_011681427.1	WP_049554140.1	WP_011681427.1	WP_084829755.1	WP_011681427.1	WP_011681427.1	WP_011681427.1	WP_011681427.1	WP_011681427.1	WP_011681427.1	WP_002951443.1	WP_011681427.1	WP_011681427.1	WP_011681427.1	WP_002951443.1	WP_011681427.1	WP_011681427.1	WP_011681427.1	WP_011681427.1	WP_011681427.1	WP_002951443.1	GTP pyrophosphokinase (EC 2.7.6.5)	GTP pyrophosphokinase	GTP pyrophosphokinase family protein	GTP pyrophosphokinase family protein	GTP pyrophosphokinase family protein	GTP pyrophosphokinase family protein	GTP pyrophosphokinase family protein	GTP pyrophosphokinase family protein	GTP pyrophosphokinase family protein	GTP pyrophosphokinase family protein	GTP pyrophosphokinase family protein	GTP pyrophosphokinase family protein	GTP pyrophosphokinase family protein
324	35	CH8_PGAP_07510	WP_011681482.1	WP_011681482.1	WP_011681482.1	WP_011681482.1	WP_011681482.1	WP_014727654.1	WP_002953385.1	WP_002953385.1	WP_011681482.1	WP_082309085.1	WP_011681482.1	WP_011681482.1	WP_011681482.1	WP_082309085.1	WP_011681482.1	WP_011681482.1	WP_084829782.1	WP_082309085.1	WP_011681482.1	WP_011681482.1	WP_011681482.1	WP_014727654.1	WP_011681482.1	WP_011681482.1	WP_064355792.1	WP_064355792.1	WP_011681482.1	WP_011681482.1	WP_011681482.1	WP_011681482.1	WP_011681482.1	WP_011681482.1	WP_011681482.1	WP_022097001.1	Cytoplasmic alpha-amylase (EC 3.2.1.1)	alpha-amylase	alpha-amylase	alpha-amylase	alpha-amylase	alpha-amylase	alpha-amylase	alpha-amylase	alpha-amylase	alpha-amylase	alpha-amylase	alpha-amylase	alpha-amylase
325	35	CH8_PGAP_07575	WP_011226393.1	WP_011226393.1	WP_023909862.1	WP_024703971.1	WP_024703971.1	WP_041829320.1	WP_002951568.1	WP_002951568.1	WP_024703971.1	WP_084829023.1	WP_023909862.1	WP_024010037.1	WP_024703971.1	WP_082309087.1	WP_084826097.1	WP_024703971.1	WP_084829786.1	WP_082309087.1	WP_024703971.1	WP_024703971.1	WP_024703971.1	WP_041829320.1	WP_024703971.1	WP_011226393.1	WP_024703971.1	WP_024703971.1	WP_024703971.1	WP_011226393.1	WP_065972489.1	WP_024703971.1	WP_024703971.1	WP_024703971.1	WP_024703971.1	WP_087010094.1	DNA ligase (EC 6.5.1.2)	DNA ligase (NAD(+)) LigA	NAD-dependent DNA ligase LigA	NAD-dependent DNA ligase LigA	NAD-dependent DNA ligase LigA	NAD-dependent DNA ligase LigA	NAD-dependent DNA ligase LigA	NAD-dependent DNA ligase LigA	NAD-dependent DNA ligase LigA	NAD-dependent DNA ligase LigA	NAD-dependent DNA ligase LigA	NAD-dependent DNA ligase LigA	NAD-dependent DNA ligase LigA
326	35	CH8_PGAP_07710	WP_011226418.1	WP_011227474.1	WP_011681512.1	WP_011681512.1	WP_014621882.1	WP_011681512.1	WP_002951612.1	WP_002951612.1	WP_011681512.1	WP_084829031.1	WP_011681512.1	WP_011226418.1	WP_084829798.1	WP_082309097.1	WP_084826108.1	WP_011681512.1	WP_084829798.1	WP_082309097.1	WP_011681512.1	WP_011681512.1	WP_011681512.1	WP_011681512.1	WP_011681512.1	WP_011226418.1	WP_011226418.1	WP_011226418.1	WP_011681512.1	WP_011227474.1	WP_011226418.1	WP_011681512.1	WP_071417323.1	WP_071417323.1	WP_011681512.1	WP_087010268.1	D-alanine--D-alanine ligase A (EC 6.3.2.4)	D-alanine--D-alanine ligase	D-alanine--D-alanine ligase	D-alanine--D-alanine ligase	D-alanine--D-alanine ligase	D-alanine--D-alanine ligase	D-alanine--D-alanine ligase	D-alanine--D-alanine ligase	D-alanine--D-alanine ligase	D-alanine--D-alanine ligase	D-alanine--D-alanine ligase	D-alanine--D-alanine ligase	D-alanine--D-alanine ligase
327	35	CH8_PGAP_07900	WP_011226444.1	WP_011227491.1	WP_011227491.1	WP_011227491.1	WP_011227491.1	WP_011227491.1	WP_002951692.1	WP_002951692.1	WP_011227491.1	WP_011227491.1	WP_011227491.1	WP_011227491.1	WP_011227491.1	WP_011227491.1	WP_011227491.1	WP_011227491.1	WP_011227491.1	WP_011227491.1	WP_011227491.1	WP_011227491.1	WP_011227491.1	WP_011227491.1	WP_011227491.1	WP_011227491.1	WP_011227491.1	WP_011227491.1	WP_011227491.1	WP_011227491.1	WP_011227491.1	WP_011227491.1	WP_011227491.1	WP_011227491.1	WP_011227491.1	WP_011227491.1	Ribosomal silencing factor RsfA (former Iojap)	ribosome silencing factor	ribosome silencing factor	ribosome silencing factor	ribosome silencing factor	ribosome silencing factor	ribosome silencing factor	ribosome silencing factor	ribosome silencing factor	ribosome silencing factor	ribosome silencing factor	ribosome silencing factor	ribosome silencing factor
328	35	CH8_PGAP_07990	WP_011226456.1	WP_011226456.1	WP_002951721.1	WP_002951721.1	WP_011226456.1	WP_002951721.1	WP_002951721.1	WP_002951721.1	WP_002951721.1	WP_002951721.1	WP_002951721.1	WP_002951721.1	WP_002951721.1	WP_002951721.1	WP_002951721.1	WP_002951721.1	WP_084829820.1	WP_002951721.1	WP_002951721.1	WP_002951721.1	WP_002951721.1	WP_002951721.1	WP_002951721.1	WP_011226456.1	WP_002951721.1	WP_002951721.1	WP_002951721.1	WP_011226456.1	WP_065972534.1	WP_002951721.1	WP_002951721.1	WP_002951721.1	WP_002951721.1	WP_002951721.1	Aspartate aminotransferase (EC 2.6.1.1)	pyridoxal phosphate-dependent aminotransferase	pyridoxal phosphate-dependent aminotransferase	pyridoxal phosphate-dependent aminotransferase	pyridoxal phosphate-dependent aminotransferase	pyridoxal phosphate-dependent aminotransferase	pyridoxal phosphate-dependent aminotransferase	pyridoxal phosphate-dependent aminotransferase	pyridoxal phosphate-dependent aminotransferase	pyridoxal phosphate-dependent aminotransferase	pyridoxal phosphate-dependent aminotransferase	pyridoxal phosphate-dependent aminotransferase	pyridoxal phosphate-dependent aminotransferase
329	35	CH8_PGAP_08010	WP_002946980.1	WP_002946980.1	WP_002946980.1	WP_002946980.1	WP_002946980.1	WP_002946980.1	WP_002951726.1	WP_002951726.1	WP_002946980.1	WP_002946980.1	WP_002946980.1	WP_002946980.1	WP_002946980.1	WP_071417327.1	WP_002946980.1	WP_002946980.1	WP_002946980.1	WP_071417327.1	WP_002946980.1	WP_002946980.1	WP_002946980.1	WP_002946980.1	WP_002946980.1	WP_002946980.1	WP_002946980.1	WP_002946980.1	WP_002946980.1	WP_002946980.1	WP_002946980.1	WP_002946980.1	WP_071417327.1	WP_071417327.1	WP_002946980.1	WP_002946980.1	Pyruvate formate-lyase activating enzyme (EC 1.97.1.4)	pyruvate formate lyase-activating protein	pyruvate formate-lyase-activating protein	pyruvate formate-lyase-activating protein	pyruvate formate-lyase-activating protein	pyruvate formate-lyase-activating protein	pyruvate formate-lyase-activating protein	pyruvate formate-lyase-activating protein	pyruvate formate lyase-activating protein	pyruvate formate lyase-activating protein	pyruvate formate-lyase-activating protein	pyruvate formate-lyase-activating protein	pyruvate formate-lyase-activating protein
330	35	CH8_PGAP_08360	WP_002948808.1	WP_002948808.1	WP_011681591.1	WP_014608676.1	WP_014621941.1	WP_014608676.1	WP_002951839.1	WP_002951839.1	WP_014621941.1	WP_014621941.1	WP_014608676.1	WP_014608676.1	WP_014621941.1	WP_014608676.1	WP_014621941.1	WP_014621941.1	WP_002948808.1	WP_014608676.1	WP_011681591.1	WP_014621941.1	WP_014608676.1	WP_014608676.1	WP_014621941.1	WP_002948808.1	WP_014621941.1	WP_014621941.1	WP_014621941.1	WP_002948808.1	WP_065972557.1	WP_014621941.1	WP_014608676.1	WP_014608676.1	WP_014608676.1	WP_002948808.1	Glutamate 5-kinase (EC 2.7.2.11)	glutamate 5-kinase	glutamate 5-kinase	glutamate 5-kinase	glutamate 5-kinase	glutamate 5-kinase	glutamate 5-kinase	glutamate 5-kinase	glutamate 5-kinase	glutamate 5-kinase	glutamate 5-kinase	glutamate 5-kinase	glutamate 5-kinase
331	35	CH8_PGAP_08485	WP_002951890.1	WP_002951890.1	WP_002951890.1	WP_002951890.1	WP_002951890.1	WP_002951890.1	WP_002951890.1	WP_002951890.1	WP_002951890.1	WP_002951890.1	WP_002951890.1	WP_002951890.1	WP_084830778.1	WP_002951890.1	WP_002951890.1	WP_002951890.1	WP_002951890.1	WP_002951890.1	WP_002951890.1	WP_002951890.1	WP_002951890.1	WP_002951890.1	WP_002951890.1	WP_002951890.1	WP_002951890.1	WP_002951890.1	WP_002951890.1	WP_002951890.1	WP_002951890.1	WP_002951890.1	WP_002951890.1	WP_002951890.1	WP_002951890.1	WP_002951890.1	Transcription termination protein NusB	N utilization substance protein B	transcription antitermination factor NusB	transcription antitermination factor NusB	transcription antitermination factor NusB	transcription antitermination factor NusB	transcription antitermination factor NusB	transcription antitermination factor NusB	transcription antitermination factor NusB	transcription antitermination factor NusB	transcription antitermination factor NusB	transcription antitermination factor NusB	transcription antitermination factor NusB
332	35	CH8_PGAP_08715	WP_011226575.1	WP_011226575.1	WP_011226575.1	WP_011226575.1	WP_011226575.1	WP_011226575.1	WP_002951943.1	WP_002951943.1	WP_011226575.1	WP_084829114.1	WP_011226575.1	WP_011226575.1	WP_011226575.1	WP_011226575.1	WP_011226575.1	WP_011226575.1	WP_084829868.1	WP_011226575.1	WP_011226575.1	WP_011226575.1	WP_011226575.1	WP_011226575.1	WP_011226575.1	WP_011226575.1	WP_011226575.1	WP_011226575.1	WP_011226575.1	WP_011226575.1	WP_011226575.1	WP_011226575.1	WP_011226575.1	WP_011226575.1	WP_011226575.1	WP_011226575.1	SSU ribosomal protein S7p (S5e)	30S ribosomal protein S7	30S ribosomal protein S7	30S ribosomal protein S7	30S ribosomal protein S7	30S ribosomal protein S7	30S ribosomal protein S7	30S ribosomal protein S7	30S ribosomal protein S7	30S ribosomal protein S7	30S ribosomal protein S7	30S ribosomal protein S7	30S ribosomal protein S7
333	35	CH8_PGAP_08720	WP_002884809.1	WP_002884809.1	WP_002884809.1	WP_002884809.1	WP_002884809.1	WP_002884809.1	WP_002884809.1	WP_002884809.1	WP_002884809.1	WP_084829115.1	WP_002884809.1	WP_002884809.1	WP_002884809.1	WP_002884809.1	WP_084826149.1	WP_002884809.1	WP_002884809.1	WP_002884809.1	WP_002884809.1	WP_002884809.1	WP_002884809.1	WP_002884809.1	WP_002884809.1	WP_002884809.1	WP_002884809.1	WP_002884809.1	WP_002884809.1	WP_002884809.1	WP_002884809.1	WP_002884809.1	WP_002884809.1	WP_002884809.1	WP_002884809.1	WP_002884809.1	SSU ribosomal protein S12p (S23e)	30S ribosomal protein S12	30S ribosomal protein S12	30S ribosomal protein S12	30S ribosomal protein S12	30S ribosomal protein S12	30S ribosomal protein S12	30S ribosomal protein S12	30S ribosomal protein S12	30S ribosomal protein S12	30S ribosomal protein S12	30S ribosomal protein S12	30S ribosomal protein S12
334	35	CH8_PGAP_08730	WP_011681651.1	WP_041827103.1	WP_011681651.1	WP_011681651.1	WP_011681651.1	WP_014727710.1	WP_002951949.1	WP_002951949.1	WP_011681651.1	WP_011681651.1	WP_011681651.1	WP_011681651.1	WP_002951949.1	WP_011681651.1	WP_011681651.1	WP_011681651.1	WP_084829869.1	WP_011681651.1	WP_011681651.1	WP_011681651.1	WP_011681651.1	WP_014727710.1	WP_011681651.1	WP_041827103.1	WP_011681651.1	WP_011681651.1	WP_011681651.1	WP_041827103.1	WP_065972594.1	WP_011681651.1	WP_014727710.1	WP_014727710.1	WP_011681651.1	WP_002951949.1	3->5 exoribonuclease Bsu YhaM	HD domain-containing protein	3-5 exoribonuclease YhaM family protein	3-5 exoribonuclease YhaM family protein	3-5 exoribonuclease YhaM family protein	3-5 exoribonuclease YhaM family protein	3-5 exoribonuclease YhaM family protein	3-5 exoribonuclease YhaM family protein	3-5 exoribonuclease YhaM family protein	3-5 exoribonuclease YhaM family protein	3-5 exoribonuclease YhaM family protein	3-5 exoribonuclease YhaM family protein	3-5 exoribonuclease YhaM family protein
335	35	CH8_PGAP_08740	WP_002946605.1	WP_002946605.1	WP_011681652.1	WP_014608709.1	WP_014608709.1	WP_014608709.1	WP_002951956.1	WP_002951956.1	WP_014608709.1	WP_084826151.1	WP_014608709.1	WP_014608709.1	WP_014608709.1	WP_014608709.1	WP_084826151.1	WP_014608709.1	WP_014608709.1	WP_014608709.1	WP_014608709.1	WP_014608709.1	WP_014608709.1	WP_014608709.1	WP_014608709.1	WP_002946605.1	WP_014608709.1	WP_014608709.1	WP_014608709.1	WP_002946605.1	WP_014608709.1	WP_014608709.1	WP_014608709.1	WP_014608709.1	WP_014608709.1	WP_014608709.1	Thiamin pyrophosphokinase (EC 2.7.6.2)	thiamine diphosphokinase	thiamine diphosphokinase	thiamine diphosphokinase	thiamine diphosphokinase	thiamine diphosphokinase	thiamine diphosphokinase	thiamine diphosphokinase	thiamine diphosphokinase	thiamine diphosphokinase	thiamine diphosphokinase	thiamine diphosphokinase	thiamine diphosphokinase
336	35	CH8_PGAP_08820	WP_011226586.1	WP_011227572.1	WP_011681659.1	WP_011681659.1	WP_011681659.1	WP_011681659.1	WP_002951985.1	WP_002951985.1	WP_011681659.1	WP_084829118.1	WP_011681659.1	WP_011681659.1	WP_084830790.1	WP_082309142.1	WP_011681659.1	WP_011681659.1	WP_011681659.1	WP_011681659.1	WP_011681659.1	WP_011681659.1	WP_011681659.1	WP_011681659.1	WP_011681659.1	WP_011227572.1	WP_011681659.1	WP_011681659.1	WP_011681659.1	WP_011227572.1	WP_065972598.1	WP_011681659.1	WP_011681659.1	WP_011681659.1	WP_011681659.1	WP_011681659.1	tRNA-guanine transglycosylase (EC 2.4.2.29)	tRNA guanosine(34) transglycosylase Tgt	tRNA guanosine(34) transglycosylase Tgt	tRNA guanosine(34) transglycosylase Tgt	tRNA guanosine(34) transglycosylase Tgt	tRNA guanosine(34) transglycosylase Tgt	tRNA guanosine(34) transglycosylase Tgt	tRNA guanosine(34) transglycosylase Tgt	tRNA guanosine(34) transglycosylase Tgt	tRNA guanosine(34) transglycosylase Tgt	tRNA guanosine(34) transglycosylase Tgt	tRNA guanosine(34) transglycosylase Tgt	tRNA guanosine(34) transglycosylase Tgt
337	35	CH8_PGAP_08995	WP_011226609.1	WP_011227578.1	WP_011681675.1	WP_014608735.1	WP_014608735.1	WP_014608735.1	WP_002952007.1	WP_002952007.1	WP_014608735.1	WP_011681675.1	WP_011681675.1	WP_014608735.1	WP_084830828.1	WP_014608735.1	WP_084826162.1	WP_014608735.1	WP_084826162.1	WP_014608735.1	WP_014608735.1	WP_014608735.1	WP_014608735.1	WP_014608735.1	WP_014608735.1	WP_011227578.1	WP_011681675.1	WP_011681675.1	WP_014608735.1	WP_011227578.1	WP_014608735.1	WP_014608735.1	WP_014608735.1	WP_014608735.1	WP_014608735.1	WP_087010191.1	tRNA-specific adenosine-34 deaminase (EC 3.5.4.-)	tRNA-specific adenosine deaminase	tRNA adenosine(34) deaminase TadA	tRNA adenosine(34) deaminase TadA	tRNA adenosine(34) deaminase TadA	tRNA adenosine(34) deaminase TadA	tRNA adenosine(34) deaminase TadA	tRNA adenosine(34) deaminase TadA	tRNA adenosine(34) deaminase TadA	tRNA adenosine(34) deaminase TadA	tRNA adenosine(34) deaminase TadA	tRNA adenosine(34) deaminase TadA	tRNA adenosine(34) deaminase TadA
338	35	CH8_PGAP_09020	WP_011226613.1	WP_011226613.1	WP_011226613.1	WP_011226613.1	WP_011226613.1	WP_011226613.1	WP_002945230.1	WP_002945230.1	WP_011226613.1	WP_002945230.1	WP_002945230.1	WP_011226613.1	WP_011226613.1	WP_002945230.1	WP_002945230.1	WP_011226613.1	WP_002945230.1	WP_011226613.1	WP_011226613.1	WP_011226613.1	WP_011226613.1	WP_011226613.1	WP_011226613.1	WP_011226613.1	WP_011226613.1	WP_011226613.1	WP_011226613.1	WP_011226613.1	WP_002945230.1	WP_011226613.1	WP_002945230.1	WP_002945230.1	WP_011226613.1	WP_002945230.1	FIG009688: Thioredoxin	thioredoxin	thioredoxin family protein	thioredoxin family protein	thioredoxin family protein	thioredoxin family protein	thioredoxin family protein	thioredoxin family protein	thioredoxin family protein	thioredoxin family protein	thioredoxin family protein	thioredoxin family protein	thioredoxin family protein
339	35	CH8_PGAP_09190	WP_011226640.1	WP_011227590.1	WP_011681700.1	WP_014608753.1	WP_014622015.1	WP_014608753.1	WP_002952062.1	WP_002952062.1	WP_014622015.1	WP_014608753.1	WP_014622015.1	WP_024010099.1	WP_084830844.1	WP_082309158.1	WP_082309158.1	WP_014622015.1	WP_084829896.1	WP_082309158.1	WP_011681700.1	WP_014622015.1	WP_014608753.1	WP_014608753.1	WP_014622015.1	WP_011227590.1	WP_024010099.1	WP_024010099.1	WP_014622015.1	WP_011227590.1	WP_065972625.1	WP_014622015.1	WP_011681700.1	WP_011681700.1	WP_014608753.1	WP_087010202.1	Threonine synthase (EC 4.2.3.1)	threonine synthase	threonine synthase	threonine synthase	threonine synthase	threonine synthase	threonine synthase	threonine synthase	threonine synthase	threonine synthase	threonine synthase	threonine synthase	threonine synthase
340	35	CH8_PGAP_09460	WP_000868345.1	WP_000868345.1	WP_000868345.1	WP_000868345.1	WP_000868345.1	WP_000868345.1	WP_000868345.1	WP_000868345.1	WP_000868345.1	WP_000868345.1	WP_000868345.1	WP_000868345.1	WP_000868345.1	WP_000868345.1	WP_000868345.1	WP_000868345.1	WP_000868345.1	WP_000868345.1	WP_082306383.1	WP_000868345.1	WP_000868345.1	WP_000868345.1	WP_000868345.1	WP_000868345.1	WP_000868345.1	WP_000868345.1	WP_000868345.1	WP_000868345.1	WP_000868345.1	WP_000868345.1	WP_000868345.1	WP_000868345.1	WP_000868345.1	WP_000868345.1	LSU ribosomal protein L36p	50S ribosomal protein L36	50S ribosomal protein L36	50S ribosomal protein L36	50S ribosomal protein L36	50S ribosomal protein L36	50S ribosomal protein L36	50S ribosomal protein L36	50S ribosomal protein L36	50S ribosomal protein L36	50S ribosomal protein L36	50S ribosomal protein L36	50S ribosomal protein L36
341	35	CH8_PGAP_09865	WP_002952258.1	WP_002952258.1	WP_002952258.1	WP_002952258.1	WP_002952258.1	WP_002952258.1	WP_002952258.1	WP_002952258.1	WP_002952258.1	WP_084829177.1	WP_002952258.1	WP_082245831.1	WP_002952258.1	WP_002952258.1	WP_002952258.1	WP_002952258.1	WP_084829937.1	WP_082245831.1	WP_002952258.1	WP_002952258.1	WP_002952258.1	WP_002952258.1	WP_002952258.1	WP_002952258.1	WP_002952258.1	WP_002952258.1	WP_002952258.1	WP_002952258.1	WP_002952258.1	WP_002952258.1	WP_002952258.1	WP_002952258.1	WP_002952258.1	WP_002952258.1	SSU ribosomal protein S4p (S9e)	30S ribosomal protein S4	30S ribosomal protein S4	30S ribosomal protein S4	30S ribosomal protein S4	30S ribosomal protein S4	30S ribosomal protein S4	30S ribosomal protein S4	30S ribosomal protein S4	30S ribosomal protein S4	30S ribosomal protein S4	30S ribosomal protein S4	30S ribosomal protein S4
342	35	CH8_PGAP_09955	WP_011226706.1	WP_002947786.1	WP_002947786.1	WP_002947786.1	WP_002947786.1	WP_002947786.1	WP_002952287.1	WP_002952287.1	WP_024704278.1	WP_084829190.1	WP_002947786.1	WP_002947786.1	WP_084830891.1	WP_002947786.1	WP_002947786.1	WP_024704278.1	WP_002947786.1	WP_024704278.1	WP_002947786.1	WP_024704278.1	WP_002947786.1	WP_002947786.1	WP_024704278.1	WP_002947786.1	WP_024704278.1	WP_024704278.1	WP_024704278.1	WP_002947786.1	WP_002947786.1	WP_024704278.1	WP_002947786.1	WP_002947786.1	WP_002947786.1	WP_087010234.1	DNA recombination and repair protein RecF	DNA replication/repair protein RecF	DNA replication/repair protein RecF	DNA replication/repair protein RecF	DNA replication/repair protein RecF	DNA replication/repair protein RecF	DNA replication/repair protein RecF	DNA replication/repair protein RecF	DNA replication/repair protein RecF	DNA replication/repair protein RecF	DNA replication/repair protein RecF	DNA replication/repair protein RecF	DNA replication/repair protein RecF
343	35	CH8_PGAP_00005	WP_002948584.1	WP_002948584.1	WP_002948584.1	WP_002948584.1	WP_002948584.1	WP_014727271.1	WP_002948930.1	WP_002948930.1	WP_002948584.1	WP_084828394.1	WP_002948584.1	WP_002948584.1	WP_002948584.1	WP_002948584.1	WP_084825685.1	WP_038694490.1	WP_002948584.1	WP_002948584.1	WP_002948584.1	WP_002948584.1	WP_002948584.1	WP_014727271.1	WP_002948584.1	WP_002948584.1	WP_002948584.1	WP_002948584.1	WP_002948584.1	WP_002948584.1	WP_065972723.1	WP_002948584.1	WP_002948584.1	WP_002948584.1	WP_002948584.1	WP_065972723.1	Chromosomal replication initiator protein DnaA	chromosomal replication initiator protein DnaA	chromosomal replication initiator protein DnaA	chromosomal replication initiator protein DnaA	chromosomal replication initiator protein DnaA	chromosomal replication initiator protein DnaA	chromosomal replication initiator protein DnaA	chromosomal replication initiator protein DnaA	chromosomal replication initiator protein DnaA	chromosomal replication initiator protein DnaA	chromosomal replication initiator protein DnaA	chromosomal replication initiator protein DnaA	chromosomal replication initiator protein DnaA
344	35	CH8_PGAP_00320	WP_011225271.1	WP_011226736.1	WP_011226736.1	WP_011226736.1	WP_011225271.1	WP_011226736.1	WP_002949035.1	WP_002949035.1	WP_011226736.1	WP_011226736.1	WP_023909294.1	WP_011226736.1	WP_084830422.1	WP_011226736.1	WP_084825691.1	WP_011226736.1	WP_002948166.1	WP_002948166.1	WP_011226736.1	WP_011226736.1	WP_011226736.1	WP_011226736.1	WP_011226736.1	WP_011226736.1	WP_011226736.1	WP_011226736.1	WP_011226736.1	WP_011226736.1	WP_065972758.1	WP_011226736.1	WP_071417575.1	WP_071417575.1	WP_011226736.1	WP_087009599.1	Phosphoribosylaminoimidazole carboxylase ATPase subunit (EC 4.1.1.21)	5-(carboxyamino)imidazole ribonucleotide synthase	5-(carboxyamino)imidazole ribonucleotide synthase	5-(carboxyamino)imidazole ribonucleotide synthase	5-(carboxyamino)imidazole ribonucleotide synthase	5-(carboxyamino)imidazole ribonucleotide synthase	5-(carboxyamino)imidazole ribonucleotide synthase	5-(carboxyamino)imidazole ribonucleotide synthase	5-(carboxyamino)imidazole ribonucleotide synthase	5-(carboxyamino)imidazole ribonucleotide synthase	5-(carboxyamino)imidazole ribonucleotide synthase	5-(carboxyamino)imidazole ribonucleotide synthase	5-(carboxyamino)imidazole ribonucleotide synthase
345	35	CH8_PGAP_00355	WP_011225278.1	WP_011226740.1	WP_011680597.1	WP_014607836.1	WP_014621012.1	WP_014607836.1	WP_002949048.1	WP_002949048.1	WP_014607836.1	WP_084828413.1	WP_023909315.1	WP_024009693.1	WP_084830424.1	WP_014607836.1	WP_084825707.1	WP_014607836.1	WP_011225278.1	WP_084830966.1	WP_011680597.1	WP_014607836.1	WP_014607836.1	WP_014607836.1	WP_014607836.1	WP_011226740.1	WP_064355737.1	WP_064355737.1	WP_014607836.1	WP_011226740.1	WP_065972766.1	WP_014607836.1	WP_071417569.1	WP_071417569.1	WP_014607836.1	WP_087009604.1	DNA mismatch repair protein MutS	DNA mismatch repair protein MutS	DNA mismatch repair protein MutS	DNA mismatch repair protein MutS	DNA mismatch repair protein MutS	DNA mismatch repair protein MutS	DNA mismatch repair protein MutS	DNA mismatch repair protein MutS	DNA mismatch repair protein MutS	DNA mismatch repair protein MutS	DNA mismatch repair protein MutS	DNA mismatch repair protein MutS	DNA mismatch repair protein MutS
346	35	CH8_PGAP_00540	WP_002949105.1	WP_002949105.1	WP_002949105.1	WP_002949105.1	WP_014621027.1	WP_002949105.1	WP_002949105.1	WP_002949105.1	WP_002949105.1	WP_014621027.1	WP_002949105.1	WP_002949105.1	WP_084830433.1	WP_082308796.1	WP_014621027.1	WP_002949105.1	WP_002949105.1	WP_002949105.1	WP_002949105.1	WP_002949105.1	WP_002949105.1	WP_002949105.1	WP_002949105.1	WP_002949105.1	WP_002949105.1	WP_002949105.1	WP_002949105.1	WP_002949105.1	WP_002949105.1	WP_002949105.1	WP_002949105.1	WP_002949105.1	WP_002949105.1	WP_002949105.1	Translation elongation factor Ts	elongation factor Ts	translation elongation factor Ts	translation elongation factor Ts	translation elongation factor Ts	translation elongation factor Ts	translation elongation factor Ts	translation elongation factor Ts	translation elongation factor Ts	translation elongation factor Ts	translation elongation factor Ts	translation elongation factor Ts	translation elongation factor Ts
347	35	CH8_PGAP_00700	WP_011225328.1	WP_011225328.1	WP_011225328.1	WP_011225328.1	WP_011225328.1	WP_011225328.1	WP_002952397.1	WP_002949167.1	WP_024704303.1	WP_024704303.1	WP_011225328.1	WP_011225328.1	WP_084830447.1	WP_011225328.1	WP_084825729.1	WP_024704303.1	WP_084829289.1	WP_011225328.1	WP_011225328.1	WP_024704303.1	WP_011225328.1	WP_011225328.1	WP_024704303.1	WP_011225328.1	WP_011225328.1	WP_011225328.1	WP_024704303.1	WP_011225328.1	WP_011225328.1	WP_024704303.1	WP_011225328.1	WP_011225328.1	WP_011225328.1	WP_011225328.1	Heat-inducible transcription repressor HrcA	heat-inducible transcriptional repressor HrcA	heat-inducible transcriptional repressor HrcA	heat-inducible transcriptional repressor HrcA	heat-inducible transcriptional repressor HrcA	heat-inducible transcriptional repressor HrcA	heat-inducible transcriptional repressor HrcA	heat-inducible transcriptional repressor HrcA	heat-inducible transcriptional repressor HrcA	heat-inducible transcriptional repressor HrcA	heat-inducible transcriptional repressor HrcA	heat-inducible transcriptional repressor HrcA	heat-inducible transcriptional repressor HrcA
348	35	CH8_PGAP_00950	WP_011225358.1	WP_011226801.1	WP_011680662.1	WP_011680662.1	WP_011680662.1	WP_011680662.1	WP_002949246.1	WP_002949246.1	WP_011680662.1	WP_011680662.1	WP_011680662.1	WP_011226801.1	WP_011226801.1	WP_082308804.1	WP_011680662.1	WP_011680662.1	WP_084829303.1	WP_082308804.1	WP_011680662.1	WP_011680662.1	WP_011680662.1	WP_011680662.1	WP_011680662.1	WP_011226801.1	WP_011680662.1	WP_011680662.1	WP_011680662.1	WP_011226801.1	WP_011226801.1	WP_011680662.1	WP_011226801.1	WP_011226801.1	WP_011680662.1	WP_011226801.1	Major facilitator superfamily transporter-permease	MFS transporter	MFS transporter	MFS transporter	MFS transporter	MFS transporter	MFS transporter	MFS transporter	MFS transporter	MFS transporter	MFS transporter	MFS transporter	MFS transporter
349	35	CH8_PGAP_01010	WP_011225367.1	WP_011226807.1	WP_011680670.1	WP_011225367.1	WP_011680670.1	WP_014727299.1	WP_002949261.1	WP_002949261.1	WP_011680670.1	WP_011225367.1	WP_011225367.1	WP_011225367.1	WP_084830465.1	WP_011225367.1	WP_064355670.1	WP_011680670.1	WP_011226807.1	WP_011225367.1	WP_046206385.1	WP_011680670.1	WP_011225367.1	WP_014727299.1	WP_011680670.1	WP_011226807.1	WP_064355670.1	WP_064355670.1	WP_011680670.1	WP_011226807.1	WP_065972845.1	WP_011680670.1	WP_011680670.1	WP_011680670.1	WP_011225367.1	WP_002949261.1	Cysteine desulfurase (EC 2.8.1.7), SufS subfamily	cysteine desulfurase	cysteine desulfurase	cysteine desulfurase	cysteine desulfurase	cysteine desulfurase	cysteine desulfurase	cysteine desulfurase	cysteine desulfurase	cysteine desulfurase	cysteine desulfurase	cysteine desulfurase	cysteine desulfurase
350	35	CH8_PGAP_01255	WP_002949400.1	WP_002949400.1	WP_002949400.1	WP_002949400.1	WP_002949400.1	WP_002949400.1	WP_002949400.1	WP_002949400.1	WP_002949400.1	WP_002949400.1	WP_023909374.1	WP_002949400.1	WP_084830488.1	WP_023909374.1	WP_084825749.1	WP_002949400.1	WP_002949400.1	WP_023909374.1	WP_002949400.1	WP_002949400.1	WP_002949400.1	WP_002949400.1	WP_002949400.1	WP_002949400.1	WP_002949400.1	WP_002949400.1	WP_002949400.1	WP_002949400.1	WP_002949400.1	WP_002949400.1	WP_023909374.1	WP_023909374.1	WP_002949400.1	WP_002949400.1	NAD synthetase (EC 6.3.1.5)	NAD(+) synthetase	ammonia-dependent NAD(+) synthetase	ammonia-dependent NAD(+) synthetase	ammonia-dependent NAD(+) synthetase	ammonia-dependent NAD(+) synthetase	ammonia-dependent NAD(+) synthetase	ammonia-dependent NAD(+) synthetase	ammonia-dependent NAD(+) synthetase	ammonia-dependent NAD(+) synthetase	ammonia-dependent NAD(+) synthetase	ammonia-dependent NAD(+) synthetase	ammonia-dependent NAD(+) synthetase
351	35	CH8_PGAP_01295	WP_041826961.1	WP_041826961.1	WP_011680703.1	WP_014607933.1	WP_014621126.1	WP_014607933.1	WP_002949415.1	WP_002949415.1	WP_014607933.1	WP_084829197.1	WP_014607933.1	WP_082245768.1	WP_084830491.1	WP_082309171.1	WP_084825754.1	WP_014607933.1	WP_014607933.1	WP_082309171.1	WP_014607933.1	WP_014607933.1	WP_014607933.1	WP_014607933.1	WP_014607933.1	WP_041826961.1	WP_014607933.1	WP_014607933.1	WP_014607933.1	WP_041826961.1	WP_014607933.1	WP_014607933.1	WP_014607933.1	WP_014607933.1	WP_014607933.1	WP_087009660.1	FIG001721: Predicted N6-adenine-specific DNA methylase	RNA methyltransferase	class I SAM-dependent RNA methyltransferase	class I SAM-dependent RNA methyltransferase	class I SAM-dependent RNA methyltransferase	class I SAM-dependent RNA methyltransferase	class I SAM-dependent RNA methyltransferase	class I SAM-dependent RNA methyltransferase	class I SAM-dependent RNA methyltransferase	class I SAM-dependent RNA methyltransferase	class I SAM-dependent RNA methyltransferase	class I SAM-dependent RNA methyltransferase	class I SAM-dependent RNA methyltransferase
352	35	CH8_PGAP_01355	WP_011225431.1	WP_011226845.1	WP_011225431.1	WP_011225431.1	WP_011225431.1	WP_011225431.1	WP_002949465.1	WP_002949465.1	WP_011225431.1	WP_084828462.1	WP_011225431.1	WP_011225431.1	WP_084830498.1	WP_011225431.1	WP_084825758.1	WP_011225431.1	WP_084829328.1	WP_011225431.1	WP_011225431.1	WP_011225431.1	WP_011225431.1	WP_011225431.1	WP_011225431.1	WP_011225431.1	WP_064355648.1	WP_064355648.1	WP_011225431.1	WP_011226845.1	WP_065972894.1	WP_011225431.1	WP_071417481.1	WP_071417481.1	WP_011225431.1	WP_011225431.1	FIG011178: rRNA methylase	RNA methyltransferase	RNA methyltransferase	RNA methyltransferase	RNA methyltransferase	RNA methyltransferase	RNA methyltransferase	RNA methyltransferase	RNA methyltransferase	RNA methyltransferase	RNA methyltransferase	RNA methyltransferase	RNA methyltransferase
353	35	CH8_PGAP_01385	WP_002949478.1	WP_002949478.1	WP_002949478.1	WP_002949478.1	WP_002949478.1	WP_002949478.1	WP_002949478.1	WP_002949478.1	WP_002949478.1	WP_002949478.1	WP_002949478.1	WP_002949478.1	WP_002949478.1	WP_002949478.1	WP_002949478.1	WP_002949478.1	WP_002949478.1	WP_002949478.1	WP_002949478.1	WP_002949478.1	WP_002949478.1	WP_002949478.1	WP_002949478.1	WP_002949478.1	WP_002949478.1	WP_002949478.1	WP_002949478.1	WP_002949478.1	WP_002949478.1	WP_002949478.1	WP_002949478.1	WP_002949478.1	WP_002949478.1	WP_002949478.1	FIG027054: hypothetical protein	hypothetical protein	YneF family protein	YneF family protein	YneF family protein	YneF family protein	YneF family protein	YneF family protein	YneF family protein	YneF family protein	YneF family protein	YneF family protein	YneF family protein
354	35	CH8_PGAP_01535	WP_002946398.1	WP_002946398.1	WP_002946398.1	WP_002946398.1	WP_002946398.1	WP_002946398.1	WP_002949551.1	WP_002949551.1	WP_002946398.1	WP_002946398.1	WP_002946398.1	WP_002946398.1	WP_002946398.1	WP_002946398.1	WP_002946398.1	WP_002946398.1	WP_084829337.1	WP_002946398.1	WP_002946398.1	WP_002946398.1	WP_002946398.1	WP_002946398.1	WP_002946398.1	WP_002946398.1	WP_002946398.1	WP_002946398.1	WP_002946398.1	WP_002946398.1	WP_002946398.1	WP_002946398.1	WP_002946398.1	WP_002946398.1	WP_002946398.1	WP_087009670.1	Urease accessory protein UreF	urease accessory protein UreF	urease accessory protein UreF	urease accessory protein UreF	urease accessory protein UreF	urease accessory protein UreF	urease accessory protein UreF	urease accessory protein UreF	urease accessory protein UreF	urease accessory protein UreF	urease accessory protein UreF	urease accessory protein UreF	urease accessory protein UreF
355	35	CH8_PGAP_01675	WP_011225483.1	WP_011225483.1	WP_011680741.1	WP_014607972.1	WP_014607972.1	WP_014607972.1	WP_002949644.1	WP_002949644.1	WP_014607972.1	WP_084828488.1	WP_014607972.1	WP_011680741.1	WP_011680741.1	WP_014607972.1	WP_014607972.1	WP_014607972.1	WP_084829349.1	WP_011680741.1	WP_011680741.1	WP_014607972.1	WP_014607972.1	WP_014607972.1	WP_014607972.1	WP_011225483.1	WP_064355621.1	WP_064355621.1	WP_014607972.1	WP_011225483.1	WP_011680741.1	WP_014607972.1	WP_014607972.1	WP_014607972.1	WP_014607972.1	WP_011680741.1	GTP-binding protein EngA	ribosome biogenesis GTPase Der	ribosome biogenesis GTPase Der	ribosome biogenesis GTPase Der	ribosome biogenesis GTPase Der	ribosome biogenesis GTPase Der	ribosome biogenesis GTPase Der	ribosome biogenesis GTPase Der	ribosome biogenesis GTPase Der	ribosome biogenesis GTPase Der	ribosome biogenesis GTPase Der	ribosome biogenesis GTPase Der	ribosome biogenesis GTPase Der
356	35	CH8_PGAP_01740	WP_011225494.1	WP_011225494.1	WP_011680754.1	WP_011680754.1	WP_011680754.1	WP_011680754.1	WP_002949678.1	WP_002949678.1	WP_011680754.1	WP_011225494.1	WP_011680754.1	WP_011680754.1	WP_011680754.1	WP_011680754.1	WP_084825777.1	WP_011680754.1	WP_011225494.1	WP_011225494.1	WP_011680754.1	WP_011680754.1	WP_011680754.1	WP_011680754.1	WP_011680754.1	WP_011225494.1	WP_011680754.1	WP_011680754.1	WP_011680754.1	WP_011225494.1	WP_011225494.1	WP_011680754.1	WP_011680754.1	WP_011680754.1	WP_011680754.1	WP_011680754.1	PhnO protein	GNAT family N-acetyltransferase	GNAT family N-acetyltransferase	GNAT family N-acetyltransferase	GNAT family N-acetyltransferase	GNAT family N-acetyltransferase	GNAT family N-acetyltransferase	GNAT family N-acetyltransferase	GNAT family N-acetyltransferase	GNAT family N-acetyltransferase	GNAT family N-acetyltransferase	GNAT family N-acetyltransferase	GNAT family N-acetyltransferase
357	35	CH8_PGAP_01790	WP_011225502.1	WP_011225502.1	WP_011680759.1	WP_011680759.1	WP_014621170.1	WP_011680759.1	WP_002949720.1	WP_002949720.1	WP_014621170.1	WP_084828498.1	WP_011680759.1	WP_014621170.1	WP_014621170.1	WP_011680759.1	WP_014621170.1	WP_014621170.1	WP_014621170.1	WP_014621170.1	WP_011680759.1	WP_014621170.1	WP_011680759.1	WP_011680759.1	WP_014621170.1	WP_011225502.1	WP_014621170.1	WP_014621170.1	WP_014621170.1	WP_011225502.1	WP_014621170.1	WP_014621170.1	WP_011680759.1	WP_011680759.1	WP_011680759.1	WP_087009686.1	UDP-N-acetylmuramoylalanyl-D-glutamate--L- lysine ligase (EC 6.3.2.7)	UDP-N-acetylmuramoyl-L-alanyl-D-glutamate--L- lysine ligase	UDP-N-acetylmuramoyl-L-alanyl-D-glutamate--L- lysine ligase	UDP-N-acetylmuramoyl-L-alanyl-D-glutamate--L- lysine ligase	UDP-N-acetylmuramoyl-L-alanyl-D-glutamate--L- lysine ligase	UDP-N-acetylmuramoyl-L-alanyl-D-glutamate--L- lysine ligase	UDP-N-acetylmuramoyl-L-alanyl-D-glutamate--L- lysine ligase	UDP-N-acetylmuramoyl-L-alanyl-D-glutamate--L- lysine ligase	UDP-N-acetylmuramoyl-L-alanyl-D-glutamate--L- lysine ligase	UDP-N-acetylmuramoyl-L-alanyl-D-glutamate--L- lysine ligase	UDP-N-acetylmuramoyl-L-alanyl-D-glutamate--L- lysine ligase	UDP-N-acetylmuramoyl-L-alanyl-D-glutamate--L- lysine ligase	UDP-N-acetylmuramoyl-L-alanyl-D-glutamate--L- lysine ligase
358	35	CH8_PGAP_01860	WP_011225511.1	WP_002947187.1	WP_002949740.1	WP_002949740.1	WP_002949740.1	WP_002949740.1	WP_002949740.1	WP_002949740.1	WP_002949740.1	WP_002949740.1	WP_002949740.1	WP_002949740.1	WP_002949740.1	WP_002949740.1	WP_002949740.1	WP_002949740.1	WP_002949740.1	WP_002949740.1	WP_002949740.1	WP_002949740.1	WP_002949740.1	WP_002949740.1	WP_002949740.1	WP_002947187.1	WP_002949740.1	WP_002949740.1	WP_002949740.1	WP_002947187.1	WP_002949740.1	WP_002949740.1	WP_002949740.1	WP_002949740.1	WP_002949740.1	WP_002949740.1	Branched-chain amino acid transport ATP-binding protein LivG (TC 3.A.1.4.1)	ABC transporter ATP-binding protein	ABC transporter ATP-binding protein	ABC transporter ATP-binding protein	ABC transporter ATP-binding protein	ABC transporter ATP-binding protein	ABC transporter ATP-binding protein	ABC transporter ATP-binding protein	ABC transporter ATP-binding protein	ABC transporter ATP-binding protein	ABC transporter ATP-binding protein	ABC transporter ATP-binding protein	ABC transporter ATP-binding protein
359	35	CH8_PGAP_02025	WP_011225530.1	WP_011225530.1	WP_011680782.1	WP_011225530.1	WP_011680782.1	WP_011225530.1	WP_002949782.1	WP_002949782.1	WP_011225530.1	WP_011680782.1	WP_011225530.1	WP_011225530.1	WP_011680782.1	WP_011225530.1	WP_011225530.1	WP_011225530.1	WP_011225530.1	WP_084831008.1	WP_011680782.1	WP_011225530.1	WP_011225530.1	WP_011225530.1	WP_011225530.1	WP_011225530.1	WP_011225530.1	WP_011225530.1	WP_011225530.1	WP_011225530.1	WP_011225530.1	WP_011225530.1	WP_011225530.1	WP_011225530.1	WP_011225530.1	WP_087009695.1	3-oxoacyl-[acyl-carrier-protein] synthase, KASII (EC 2.3.1.179)	beta-ketoacyl-[acyl-carrier-protein] synthase II	beta-ketoacyl-ACP synthase II	beta-ketoacyl-ACP synthase II	beta-ketoacyl-ACP synthase II	beta-ketoacyl-ACP synthase II	beta-ketoacyl-ACP synthase II	beta-ketoacyl-ACP synthase II	beta-ketoacyl-ACP synthase II	beta-ketoacyl-ACP synthase II	beta-ketoacyl-ACP synthase II	beta-ketoacyl-ACP synthase II	beta-ketoacyl-ACP synthase II
360	35	CH8_PGAP_02050	WP_011225532.1	WP_011226893.1	WP_002949791.1	WP_014608000.1	WP_014608000.1	WP_002949791.1	WP_002949791.1	WP_002949791.1	WP_024704196.1	WP_024704196.1	WP_002949791.1	WP_014608000.1	WP_014608000.1	WP_002949791.1	WP_014608000.1	WP_024704196.1	WP_084829375.1	WP_002949791.1	WP_002949791.1	WP_024704196.1	WP_014608000.1	WP_002949791.1	WP_024704196.1	WP_011226893.1	WP_024704196.1	WP_024704196.1	WP_024704196.1	WP_011226893.1	WP_002949791.1	WP_024704196.1	WP_024704196.1	WP_024704196.1	WP_014608000.1	WP_002949791.1	Acetyl-coenzyme A carboxyl transferase alpha chain (EC 6.4.1.2)	acetyl-CoA carboxylase carboxyl transferase subunit alpha	acetyl-CoA carboxylase carboxyl transferase subunit alpha	acetyl-CoA carboxylase carboxyl transferase subunit alpha	acetyl-CoA carboxylase carboxyl transferase subunit alpha	acetyl-CoA carboxylase carboxyl transferase subunit alpha	acetyl-CoA carboxylase carboxyl transferase subunit alpha	acetyl-CoA carboxylase carboxyl transferase subunit alpha	acetyl-CoA carboxylase carboxyl transferase subunit alpha	acetyl-CoA carboxylase carboxyl transferase subunit alpha	acetyl-CoA carboxylase carboxyl transferase subunit alpha	acetyl-CoA carboxylase carboxyl transferase subunit alpha	acetyl-CoA carboxylase carboxyl transferase subunit alpha
361	35	CH8_PGAP_02165	WP_002885483.1	WP_002885483.1	WP_002885483.1	WP_002885483.1	WP_002885483.1	WP_002885483.1	WP_002885483.1	WP_002885483.1	WP_002885483.1	WP_002885483.1	WP_002885483.1	WP_002885483.1	WP_002885483.1	WP_002885483.1	WP_002885483.1	WP_002885483.1	WP_002885483.1	WP_002885483.1	WP_002885483.1	WP_002885483.1	WP_002885483.1	WP_002885483.1	WP_002885483.1	WP_002885483.1	WP_002885483.1	WP_002885483.1	WP_002885483.1	WP_002885483.1	WP_002885483.1	WP_002885483.1	WP_002885483.1	WP_002885483.1	WP_002885483.1	WP_002885483.1	LSU ribosomal protein L27p	50S ribosomal protein L27	50S ribosomal protein L27	50S ribosomal protein L27	50S ribosomal protein L27	50S ribosomal protein L27	50S ribosomal protein L27	50S ribosomal protein L27	50S ribosomal protein L27	50S ribosomal protein L27	50S ribosomal protein L27	50S ribosomal protein L27	50S ribosomal protein L27
362	35	CH8_PGAP_02195	WP_011225554.1	WP_011225554.1	WP_011680799.1	WP_014608023.1	WP_014621202.1	WP_014621202.1	WP_002949851.1	WP_002949851.1	WP_024704201.1	WP_064355433.1	WP_023909428.1	WP_014621202.1	WP_084830519.1	WP_024704201.1	WP_084825790.1	WP_024704201.1	WP_084829389.1	WP_024704201.1	WP_011680799.1	WP_024704201.1	WP_014608023.1	WP_014621202.1	WP_024704201.1	WP_011225554.1	WP_064355433.1	WP_064355433.1	WP_024704201.1	WP_011225554.1	WP_065972960.1	WP_024704201.1	WP_014621202.1	WP_014621202.1	WP_014608023.1	WP_087009710.1	COG0488: ATPase components of ABC transporters with duplicated ATPase domains	antibiotic ABC transporter ATP-binding protein	ABC-F family ATP-binding cassette domain-containing protein	ABC-F family ATP-binding cassette domain-containing protein	ABC-F family ATP-binding cassette domain-containing protein	ABC-F family ATP-binding cassette domain-containing protein	ABC-F family ATP-binding cassette domain-containing protein	ABC-F family ATP-binding cassette domain-containing protein	ABC-F family ATP-binding cassette domain-containing protein	ABC-F family ATP-binding cassette domain-containing protein	ABC-F family ATP-binding cassette domain-containing protein	ABC-F family ATP-binding cassette domain-containing protein	ABC-F family ATP-binding cassette domain-containing protein
363	35	CH8_PGAP_02245	WP_002945408.1	WP_002945408.1	WP_002945408.1	WP_002945408.1	WP_002945408.1	WP_002945408.1	WP_002949862.1	WP_002949862.1	WP_002945408.1	WP_002945408.1	WP_002945408.1	WP_002945408.1	WP_002945408.1	WP_002945408.1	WP_002945408.1	WP_002945408.1	WP_084829390.1	WP_002945408.1	WP_002945408.1	WP_002945408.1	WP_002945408.1	WP_002945408.1	WP_002945408.1	WP_002945408.1	WP_002945408.1	WP_002945408.1	WP_002945408.1	WP_002945408.1	WP_002945408.1	WP_002945408.1	WP_002945408.1	WP_002945408.1	WP_002945408.1	WP_002945408.1	Transcriptional regulator, MarR family	MarR family transcriptional regulator	MarR family transcriptional regulator	MarR family transcriptional regulator	MarR family transcriptional regulator	MarR family transcriptional regulator	MarR family transcriptional regulator	MarR family transcriptional regulator	MarR family transcriptional regulator	MarR family transcriptional regulator	MarR family transcriptional regulator	MarR family transcriptional regulator	MarR family transcriptional regulator
364	35	CH8_PGAP_02280	WP_041827129.1	WP_041827129.1	WP_014608029.1	WP_014608029.1	WP_014621212.1	WP_014608029.1	WP_002949870.1	WP_002949870.1	WP_024704208.1	WP_014608029.1	WP_014608029.1	WP_014608029.1	WP_084830902.1	WP_014608029.1	WP_014608029.1	WP_024704208.1	WP_022096857.1	WP_084831244.1	WP_014608029.1	WP_024704208.1	WP_014608029.1	WP_014608029.1	WP_024704208.1	WP_041827129.1	WP_014608029.1	WP_014608029.1	WP_024704208.1	WP_041827129.1	WP_014621212.1	WP_024704208.1	WP_014608029.1	WP_014608029.1	WP_014608029.1	WP_014608029.1	S1 RNA binding domain	RNA-binding protein	RNA-binding virulence regulatory protein CvfB	RNA-binding virulence regulatory protein CvfB	RNA-binding virulence regulatory protein CvfB	RNA-binding virulence regulatory protein CvfB	RNA-binding virulence regulatory protein CvfB	RNA-binding virulence regulatory protein CvfB	RNA-binding virulence regulatory protein CvfB	RNA-binding virulence regulatory protein CvfB	RNA-binding virulence regulatory protein CvfB	RNA-binding virulence regulatory protein CvfB	RNA-binding virulence regulatory protein CvfB
365	35	CH8_PGAP_02285	WP_002944188.1	WP_002944188.1	WP_002944188.1	WP_002944188.1	WP_024704209.1	WP_002944188.1	WP_002944188.1	WP_002944188.1	WP_024704209.1	WP_002944188.1	WP_002944188.1	WP_002944188.1	WP_084830524.1	WP_002944188.1	WP_002944188.1	WP_024704209.1	WP_002944188.1	WP_002944188.1	WP_002944188.1	WP_024704209.1	WP_002944188.1	WP_002944188.1	WP_024704209.1	WP_002944188.1	WP_002944188.1	WP_002944188.1	WP_024704209.1	WP_002944188.1	WP_024704209.1	WP_024704209.1	WP_002944188.1	WP_002944188.1	WP_002944188.1	WP_002944188.1	FIG01114318: hypothetical protein	YozE family protein	YozE family protein	YozE family protein	YozE family protein	YozE family protein	YozE family protein	YozE family protein	YozE family protein	YozE family protein	YozE family protein	YozE family protein	YozE family protein
366	35	CH8_PGAP_02385	WP_011225580.1	WP_011225580.1	WP_011680825.1	WP_014608050.1	WP_014621227.1	WP_014608050.1	WP_002949908.1	WP_002949908.1	WP_011680825.1	WP_014608050.1	WP_023909442.1	WP_024009760.1	WP_014621227.1	WP_014621227.1	WP_014608050.1	WP_011680825.1	WP_011680825.1	WP_014608050.1	WP_011680825.1	WP_011680825.1	WP_014608050.1	WP_014608050.1	WP_011680825.1	WP_011225580.1	WP_011680825.1	WP_011680825.1	WP_011680825.1	WP_011225580.1	WP_065972968.1	WP_011680825.1	WP_014621227.1	WP_014621227.1	WP_014608050.1	WP_087009725.1	Glutamine-dependent 2-keto-4-methylthiobutyrate transaminase	aspartate aminotransferase	pyridoxal phosphate-dependent aminotransferase	pyridoxal phosphate-dependent aminotransferase	pyridoxal phosphate-dependent aminotransferase	pyridoxal phosphate-dependent aminotransferase	pyridoxal phosphate-dependent aminotransferase	pyridoxal phosphate-dependent aminotransferase	pyridoxal phosphate-dependent aminotransferase	pyridoxal phosphate-dependent aminotransferase	pyridoxal phosphate-dependent aminotransferase	pyridoxal phosphate-dependent aminotransferase	pyridoxal phosphate-dependent aminotransferase
367	35	CH8_PGAP_02440	WP_002949921.1	WP_002949921.1	WP_011680829.1	WP_014608054.1	WP_014621231.1	WP_014608054.1	WP_002949921.1	WP_002949921.1	WP_014621231.1	WP_002949921.1	WP_002949921.1	WP_014608054.1	WP_011680829.1	WP_011680829.1	WP_002949921.1	WP_014621231.1	WP_002949921.1	WP_014608054.1	WP_011680829.1	WP_014621231.1	WP_014608054.1	WP_014608054.1	WP_014621231.1	WP_002949921.1	WP_011680829.1	WP_011680829.1	WP_014621231.1	WP_002949921.1	WP_002949921.1	WP_014621231.1	WP_011680829.1	WP_011680829.1	WP_014608054.1	WP_002949921.1	Homoserine dehydrogenase (EC 1.1.1.3)	homoserine dehydrogenase	homoserine dehydrogenase	homoserine dehydrogenase	homoserine dehydrogenase	homoserine dehydrogenase	homoserine dehydrogenase	homoserine dehydrogenase	homoserine dehydrogenase	homoserine dehydrogenase	homoserine dehydrogenase	homoserine dehydrogenase	homoserine dehydrogenase
368	35	CH8_PGAP_02610	WP_011225612.1	WP_011226950.1	WP_011680845.1	WP_011680845.1	WP_011680845.1	WP_011680845.1	WP_002949991.1	WP_002949991.1	WP_022096943.1	WP_084828556.1	WP_011680845.1	WP_011680845.1	WP_084830534.1	WP_011680845.1	WP_022096943.1	WP_022096943.1	WP_084829414.1	WP_011680845.1	WP_011680845.1	WP_022096943.1	WP_011680845.1	WP_011680845.1	WP_022096943.1	WP_011226950.1	WP_011680845.1	WP_011680845.1	WP_022096943.1	WP_011226950.1	WP_022096943.1	WP_022096943.1	WP_011680845.1	WP_011680845.1	WP_011680845.1	WP_087009740.1	Glycyl-tRNA synthetase beta chain (EC 6.1.1.14)	glycine--tRNA ligase subunit beta	glycine--tRNA ligase subunit beta	glycine--tRNA ligase subunit beta	glycine--tRNA ligase subunit beta	glycine--tRNA ligase subunit beta	glycine--tRNA ligase subunit beta	glycine--tRNA ligase subunit beta	glycine--tRNA ligase subunit beta	glycine--tRNA ligase subunit beta	glycine--tRNA ligase subunit beta	glycine--tRNA ligase subunit beta	glycine--tRNA ligase subunit beta
369	35	CH8_PGAP_02615	WP_002949992.1	WP_002949992.1	WP_011680846.1	WP_011680846.1	WP_002949992.1	WP_011680846.1	WP_002949992.1	WP_002949992.1	WP_002949992.1	WP_002949992.1	WP_011680846.1	WP_011680846.1	WP_002949992.1	WP_011680846.1	WP_002949992.1	WP_002949992.1	WP_084829415.1	WP_002949992.1	WP_011680846.1	WP_002949992.1	WP_011680846.1	WP_011680846.1	WP_002949992.1	WP_002949992.1	WP_011680846.1	WP_011680846.1	WP_002949992.1	WP_002949992.1	WP_002949992.1	WP_002949992.1	WP_011680846.1	WP_011680846.1	WP_011680846.1	WP_002949992.1	FIG01114118: hypothetical protein	hypothetical protein	DUF896 family protein	DUF896 family protein	DUF896 family protein	DUF896 family protein	DUF896 family protein	DUF896 family protein	DUF896 family protein	DUF896 family protein	DUF896 family protein	DUF896 family protein	DUF896 family protein
370	35	CH8_PGAP_02690	WP_041828157.1	WP_041826982.1	WP_011680858.1	WP_011680858.1	WP_011680858.1	WP_011680858.1	WP_002950026.1	WP_002950026.1	WP_011680858.1	WP_084828566.1	WP_084825624.1	WP_011680858.1	WP_011680858.1	WP_011680858.1	WP_084825820.1	WP_011680858.1	WP_084825624.1	WP_084825624.1	WP_011680858.1	WP_011680858.1	WP_011680858.1	WP_011680858.1	WP_011680858.1	WP_041826982.1	WP_011680858.1	WP_011680858.1	WP_011680858.1	WP_041826982.1	WP_011680858.1	WP_011680858.1	WP_011680858.1	WP_011680858.1	WP_011680858.1	WP_041826982.1	Uracil permease	uracil permease	NCS2 family nucleobase:cation symporter	NCS2 family nucleobase:cation symporter	NCS2 family nucleobase:cation symporter	NCS2 family nucleobase:cation symporter	NCS2 family nucleobase:cation symporter	NCS2 family nucleobase:cation symporter	NCS2 family nucleobase:cation symporter	NCS2 family nucleobase:cation symporter	NCS2 family nucleobase:cation symporter	NCS2 family nucleobase:cation symporter	NCS2 family nucleobase:cation symporter
371	35	CH8_PGAP_02975	WP_002950154.1	WP_002950154.1	WP_011680905.1	WP_011680905.1	WP_011680905.1	WP_011680905.1	WP_002950154.1	WP_002950154.1	WP_011680905.1	WP_002950154.1	WP_011680905.1	WP_011680905.1	WP_011680905.1	WP_011680905.1	WP_084825848.1	WP_011680905.1	WP_002950154.1	WP_011680905.1	WP_011680905.1	WP_011680905.1	WP_011680905.1	WP_011680905.1	WP_011680905.1	WP_002950154.1	WP_064355479.1	WP_064355479.1	WP_011680905.1	WP_002950154.1	WP_011680905.1	WP_011680905.1	WP_011680905.1	WP_011680905.1	WP_011680905.1	WP_002950154.1	GTP-binding protein EngB	GTP-binding protein	ribosome biogenesis GTP-binding protein YihA/YsxC	ribosome biogenesis GTP-binding protein YihA/YsxC	ribosome biogenesis GTP-binding protein YihA/YsxC	ribosome biogenesis GTP-binding protein YihA/YsxC	ribosome biogenesis GTP-binding protein YihA/YsxC	ribosome biogenesis GTP-binding protein YihA/YsxC	ribosome biogenesis GTP-binding protein YihA/YsxC	ribosome biogenesis GTP-binding protein YihA/YsxC	ribosome biogenesis GTP-binding protein YihA/YsxC	ribosome biogenesis GTP-binding protein YihA/YsxC	ribosome biogenesis GTP-binding protein YihA/YsxC
372	35	CH8_PGAP_03060	WP_011225682.1	WP_011226998.1	WP_011680915.1	WP_014608114.1	WP_014608114.1	WP_002950192.1	WP_002950192.1	WP_002950192.1	WP_002950192.1	WP_084825857.1	WP_002950192.1	WP_014608114.1	WP_002950192.1	WP_082308867.1	WP_084825857.1	WP_002950192.1	WP_014608114.1	WP_082308867.1	WP_011680915.1	WP_002950192.1	WP_014608114.1	WP_002950192.1	WP_002950192.1	WP_011226998.1	WP_002950192.1	WP_002950192.1	WP_002950192.1	WP_011226998.1	WP_002950192.1	WP_002950192.1	WP_002950192.1	WP_002950192.1	WP_014608114.1	WP_087009774.1	tRNA-dependent lipid II-Ala--L-alanine ligase	peptidoglycan branched peptide synthesis protein	aminoacyltransferase	aminoacyltransferase	aminoacyltransferase	aminoacyltransferase	aminoacyltransferase	aminoacyltransferase	aminoacyltransferase	aminoacyltransferase	aminoacyltransferase	aminoacyltransferase	aminoacyltransferase
373	35	CH8_PGAP_03165	WP_002950224.1	WP_002950224.1	WP_002950224.1	WP_002950224.1	WP_002950224.1	WP_002950224.1	WP_002950224.1	WP_002950224.1	WP_002950224.1	WP_002950224.1	WP_002950224.1	WP_002950224.1	WP_002950224.1	WP_002950224.1	WP_002950224.1	WP_002950224.1	WP_084829461.1	WP_002950224.1	WP_002950224.1	WP_002950224.1	WP_002950224.1	WP_002950224.1	WP_002950224.1	WP_002950224.1	WP_064355491.1	WP_064355491.1	WP_002950224.1	WP_065429496.1	WP_002950224.1	WP_002950224.1	WP_002950224.1	WP_002950224.1	WP_002950224.1	WP_087009781.1	Metal-dependent hydrolase YbeY, involved in rRNA and/or ribosome maturation and assembly	endoribonuclease YbeY	rRNA maturation RNase YbeY	rRNA maturation RNase YbeY	rRNA maturation RNase YbeY	rRNA maturation RNase YbeY	rRNA maturation RNase YbeY	rRNA maturation RNase YbeY	rRNA maturation RNase YbeY	rRNA maturation RNase YbeY	rRNA maturation RNase YbeY	rRNA maturation RNase YbeY	rRNA maturation RNase YbeY
374	35	CH8_PGAP_03245	WP_011225703.1	WP_011225703.1	WP_011680935.1	WP_011680935.1	WP_011225703.1	WP_011680935.1	WP_002950244.1	WP_002950244.1	WP_011680935.1	WP_084828602.1	WP_011680935.1	WP_024009807.1	WP_011225703.1	WP_011225703.1	WP_011225703.1	WP_011680935.1	WP_084829464.1	WP_011225703.1	WP_011680935.1	WP_011680935.1	WP_011680935.1	WP_011680935.1	WP_011680935.1	WP_011225703.1	WP_011680935.1	WP_011680935.1	WP_011680935.1	WP_011225703.1	WP_011225703.1	WP_011680935.1	WP_011680935.1	WP_011680935.1	WP_011680935.1	WP_011225703.1	Proline dipeptidase (EC 3.4.13.9)	aminopeptidase P family protein	Xaa-Pro peptidase family protein	Xaa-Pro peptidase family protein	Xaa-Pro peptidase family protein	Xaa-Pro peptidase family protein	Xaa-Pro peptidase family protein	Xaa-Pro peptidase family protein	Xaa-Pro peptidase family protein	Xaa-Pro peptidase family protein	Xaa-Pro peptidase family protein	Xaa-Pro peptidase family protein	Xaa-Pro peptidase family protein
375	35	CH8_PGAP_03250	WP_002950245.1	WP_004197422.1	WP_004197422.1	WP_004197422.1	WP_004197422.1	WP_004197422.1	WP_002950245.1	WP_002950245.1	WP_004197422.1	WP_084828603.1	WP_004197422.1	WP_004197422.1	WP_084828603.1	WP_004197422.1	WP_004197422.1	WP_004197422.1	WP_004197422.1	WP_004197422.1	WP_004197422.1	WP_004197422.1	WP_004197422.1	WP_004197422.1	WP_004197422.1	WP_004197422.1	WP_004197422.1	WP_004197422.1	WP_004197422.1	WP_004197422.1	WP_004197422.1	WP_004197422.1	WP_004197422.1	WP_004197422.1	WP_004197422.1	WP_004197422.1	Catabolite control protein A	catabolite control protein A	catabolite control protein A	catabolite control protein A	catabolite control protein A	catabolite control protein A	catabolite control protein A	catabolite control protein A	catabolite control protein A	catabolite control protein A	catabolite control protein A	catabolite control protein A	catabolite control protein A
376	35	CH8_PGAP_03360	WP_011225720.1	WP_011227023.1	WP_011680951.1	WP_014608130.1	WP_014608130.1	WP_014608130.1	WP_002950306.1	WP_002950306.1	WP_014608130.1	WP_014608130.1	WP_014608130.1	WP_024009816.1	WP_014608130.1	WP_014608130.1	WP_014608130.1	WP_014608130.1	WP_084829476.1	WP_014608130.1	WP_011680951.1	WP_014608130.1	WP_014608130.1	WP_014608130.1	WP_014608130.1	WP_011227023.1	WP_014608130.1	WP_014608130.1	WP_014608130.1	WP_011227023.1	WP_065973024.1	WP_014608130.1	WP_014608130.1	WP_014608130.1	WP_014608130.1	WP_011225720.1	Macrophage infectivity potentiator protein	carboxymuconolactone decarboxylase family protein	carboxymuconolactone decarboxylase family protein	carboxymuconolactone decarboxylase family protein	carboxymuconolactone decarboxylase family protein	carboxymuconolactone decarboxylase family protein	carboxymuconolactone decarboxylase family protein	carboxymuconolactone decarboxylase family protein	carboxymuconolactone decarboxylase family protein	carboxymuconolactone decarboxylase family protein	carboxymuconolactone decarboxylase family protein	carboxymuconolactone decarboxylase family protein	carboxymuconolactone decarboxylase family protein
377	35	CH8_PGAP_03915	WP_041828196.1	WP_022096812.1	WP_011681014.1	WP_014608182.1	WP_014608182.1	WP_014608182.1	WP_002950419.1	WP_002950419.1	WP_024704070.1	WP_084828723.1	WP_011681014.1	WP_082245787.1	WP_014608182.1	WP_011681014.1	WP_014608182.1	WP_024704070.1	WP_002950419.1	WP_014608182.1	WP_014608182.1	WP_024704070.1	WP_014608182.1	WP_014608182.1	WP_024704070.1	WP_022096812.1	WP_024704070.1	WP_024704070.1	WP_024704070.1	WP_022096812.1	WP_014608182.1	WP_024704070.1	WP_014608182.1	WP_014608182.1	WP_014608182.1	WP_087009832.1	Glutathione S-transferase, Streptococcal type (EC 2.5.1.18)	glutathione-dependent disulfide-bond oxidoreductase	glutathione-dependent disulfide-bond oxidoreductase	glutathione-dependent disulfide-bond oxidoreductase	glutathione-dependent disulfide-bond oxidoreductase	glutathione-dependent disulfide-bond oxidoreductase	glutathione-dependent disulfide-bond oxidoreductase	glutathione-dependent disulfide-bond oxidoreductase	glutathione-dependent disulfide-bond oxidoreductase	glutathione-dependent disulfide-bond oxidoreductase	glutathione-dependent disulfide-bond oxidoreductase	glutathione-dependent disulfide-bond oxidoreductase	glutathione-dependent disulfide-bond oxidoreductase
378	35	CH8_PGAP_03960	WP_011225793.1	WP_011225793.1	WP_011681019.1	WP_011681019.1	WP_011681019.1	WP_011681019.1	WP_002950433.1	WP_002950433.1	WP_011681019.1	WP_011681019.1	WP_011681019.1	WP_024009850.1	WP_011681019.1	WP_011681019.1	WP_011681019.1	WP_011681019.1	WP_084829520.1	WP_084831067.1	WP_011681019.1	WP_011681019.1	WP_011681019.1	WP_011681019.1	WP_011681019.1	WP_059257333.1	WP_011681019.1	WP_011681019.1	WP_011681019.1	WP_011225793.1	WP_065973102.1	WP_011681019.1	WP_071417537.1	WP_071417537.1	WP_011681019.1	WP_087009836.1	Lipid A export ATP-binding/permease protein MsbA	ABC transporter ATP-binding protein	ABC transporter ATP-binding protein/permease	ABC transporter ATP-binding protein/permease	ABC transporter ATP-binding protein/permease	ABC transporter ATP-binding protein/permease	ABC transporter ATP-binding protein/permease	ABC transporter ATP-binding protein/permease	ABC transporter ATP-binding protein/permease	ABC transporter ATP-binding protein/permease	ABC transporter ATP-binding protein/permease	ABC transporter ATP-binding protein/permease	ABC transporter ATP-binding protein/permease
379	35	CH8_PGAP_04155	WP_011225826.1	WP_011225826.1	WP_011681056.1	WP_011681056.1	WP_011681056.1	WP_011681056.1	WP_002950508.1	WP_002950508.1	WP_011681056.1	WP_011681056.1	WP_023909578.1	WP_011681056.1	WP_011681056.1	WP_011681056.1	WP_002947555.1	WP_011681056.1	WP_084829549.1	WP_011681056.1	WP_011681056.1	WP_011681056.1	WP_011681056.1	WP_011681056.1	WP_011681056.1	WP_011225826.1	WP_011681056.1	WP_011681056.1	WP_011681056.1	WP_011225826.1	WP_002947555.1	WP_011681056.1	WP_011681056.1	WP_011681056.1	WP_011681056.1	WP_087009852.1	Putative deoxyribose-specific ABC transporter, permease protein	ABC transporter permease	ABC transporter permease	ABC transporter permease	ABC transporter permease	ABC transporter permease	ABC transporter permease	ABC transporter permease	ABC transporter permease	ABC transporter permease	ABC transporter permease	ABC transporter permease	ABC transporter permease
380	35	CH8_PGAP_04215	WP_002946191.1	WP_002946191.1	WP_002946191.1	WP_014608215.1	WP_002946191.1	WP_002946191.1	WP_002946191.1	WP_002946191.1	WP_014608215.1	WP_002946191.1	WP_002946191.1	WP_002946191.1	WP_084830576.1	WP_002946191.1	WP_014608215.1	WP_014608215.1	WP_002946191.1	WP_002946191.1	WP_002946191.1	WP_014608215.1	WP_014608215.1	WP_002946191.1	WP_014608215.1	WP_002946191.1	WP_002946191.1	WP_002946191.1	WP_014608215.1	WP_002946191.1	WP_002946191.1	WP_014608215.1	WP_002946191.1	WP_002946191.1	WP_014608215.1	WP_087009857.1	NADPH dependent preQ0 reductase (EC 1.7.1.13)	NADPH-dependent 7-cyano-7-deazaguanine reductase QueF	preQ(1) synthase	preQ(1) synthase	preQ(1) synthase	preQ(1) synthase	preQ(1) synthase	preQ(1) synthase	preQ(1) synthase	preQ(1) synthase	preQ(1) synthase	preQ(1) synthase	preQ(1) synthase
381	35	CH8_PGAP_04400	WP_011225869.1	WP_011227147.1	WP_011681075.1	WP_014608238.1	WP_014621492.1	WP_014608238.1	WP_002950571.1	WP_002950571.1	WP_024704085.1	WP_024009870.1	WP_014621492.1	WP_024009870.1	WP_024009870.1	WP_082308929.1	WP_024009870.1	WP_024704085.1	WP_024704085.1	WP_014621492.1	WP_011681075.1	WP_024704085.1	WP_014608238.1	WP_014608238.1	WP_024704085.1	WP_011225869.1	WP_064355579.1	WP_064355579.1	WP_024704085.1	WP_011225869.1	WP_014621492.1	WP_024704085.1	WP_014608238.1	WP_014608238.1	WP_014608238.1	WP_087009872.1	Glucosamine--fructose-6-phosphate aminotransferase [isomerizing] (EC 2.6.1.16)	glutamine--fructose-6-phosphate transaminase (isomerizing)	glutamine--fructose-6-phosphate transaminase (isomerizing)	glutamine--fructose-6-phosphate transaminase (isomerizing)	glutamine--fructose-6-phosphate transaminase (isomerizing)	glutamine--fructose-6-phosphate transaminase (isomerizing)	glutamine--fructose-6-phosphate transaminase (isomerizing)	glutamine--fructose-6-phosphate transaminase (isomerizing)	glutamine--fructose-6-phosphate transaminase (isomerizing)	glutamine--fructose-6-phosphate transaminase (isomerizing)	glutamine--fructose-6-phosphate transaminase (isomerizing)	glutamine--fructose-6-phosphate transaminase (isomerizing)	glutamine--fructose-6-phosphate transaminase (isomerizing)
382	35	CH8_PGAP_04415	WP_011225872.1	WP_011225872.1	WP_011225872.1	WP_011225872.1	WP_014621494.1	WP_011225872.1	WP_002950579.1	WP_002950579.1	WP_011225872.1	WP_014621494.1	WP_014621494.1	WP_011225872.1	WP_014621494.1	WP_011225872.1	WP_084825943.1	WP_011225872.1	WP_084829564.1	WP_011225872.1	WP_011225872.1	WP_011225872.1	WP_011225872.1	WP_011225872.1	WP_011225872.1	WP_011225872.1	WP_014621494.1	WP_014621494.1	WP_011225872.1	WP_011225872.1	WP_014621494.1	WP_011225872.1	WP_011225872.1	WP_011225872.1	WP_011225872.1	WP_087009873.1	Amino acid ABC transporter, ATP-binding protein	amino acid ABC transporter ATP-binding protein	amino acid ABC transporter ATP-binding protein	amino acid ABC transporter ATP-binding protein	amino acid ABC transporter ATP-binding protein	amino acid ABC transporter ATP-binding protein	amino acid ABC transporter ATP-binding protein	amino acid ABC transporter ATP-binding protein	amino acid ABC transporter ATP-binding protein	amino acid ABC transporter ATP-binding protein	amino acid ABC transporter ATP-binding protein	amino acid ABC transporter ATP-binding protein	amino acid ABC transporter ATP-binding protein
383	35	CH8_PGAP_04505	WP_002950604.1	WP_002950604.1	WP_011681085.1	WP_014608255.1	WP_011681085.1	WP_014608255.1	WP_002950604.1	WP_002950604.1	WP_011681085.1	WP_084828775.1	WP_011681085.1	WP_011681085.1	WP_002950604.1	WP_082308934.1	WP_011681085.1	WP_011681085.1	WP_084829573.1	WP_014608255.1	WP_011681085.1	WP_011681085.1	WP_014608255.1	WP_014608255.1	WP_011681085.1	WP_002950604.1	WP_014608255.1	WP_014608255.1	WP_011681085.1	WP_002950604.1	WP_065973146.1	WP_011681085.1	WP_014608255.1	WP_014608255.1	WP_014608255.1	WP_002950604.1	Transcriptional regulator	ROK family protein	ROK family protein	ROK family protein	ROK family protein	ROK family protein	ROK family protein	ROK family protein	ROK family protein	ROK family protein	ROK family protein	ROK family protein	ROK family protein
384	35	CH8_PGAP_04515	WP_011225888.1	WP_011227156.1	WP_011681086.1	WP_014608256.1	WP_014621523.1	WP_014727521.1	WP_002950606.1	WP_002950606.1	WP_014608256.1	WP_084828777.1	WP_023909610.1	WP_024009875.1	WP_084830605.1	WP_082308935.1	WP_084825951.1	WP_014608256.1	WP_084829575.1	WP_084831079.1	WP_046206438.1	WP_014608256.1	WP_014608256.1	WP_014727521.1	WP_014608256.1	WP_011227156.1	WP_064355758.1	WP_064355758.1	WP_014608256.1	WP_011227156.1	WP_065973148.1	WP_014608256.1	WP_014727521.1	WP_014727521.1	WP_014608256.1	WP_087009882.1	DNA topoisomerase I (EC 5.99.1.2)	DNA topoisomerase I	type I DNA topoisomerase	type I DNA topoisomerase	type I DNA topoisomerase	type I DNA topoisomerase	type I DNA topoisomerase	type I DNA topoisomerase	type I DNA topoisomerase	type I DNA topoisomerase	type I DNA topoisomerase	type I DNA topoisomerase	type I DNA topoisomerase
385	35	CH8_PGAP_04890	WP_011225955.1	WP_011227196.1	WP_011681123.1	WP_011681123.1	WP_014621564.1	WP_011681123.1	WP_002950702.1	WP_002950702.1	WP_011681123.1	WP_084828803.1	WP_023909632.1	WP_011681123.1	WP_084830629.1	WP_011681123.1	WP_023909632.1	WP_011681123.1	WP_022096843.1	WP_084831092.1	WP_011681123.1	WP_011681123.1	WP_011681123.1	WP_011681123.1	WP_011681123.1	WP_011227196.1	WP_011681123.1	WP_011681123.1	WP_011681123.1	WP_011227196.1	WP_065973188.1	WP_011681123.1	WP_011681123.1	WP_011681123.1	WP_011681123.1	WP_087009914.1	Sodium/glycine symporter GlyP	sodium:alanine symporter family protein	sodium:alanine symporter family protein	sodium:alanine symporter family protein	sodium:alanine symporter family protein	sodium:alanine symporter family protein	sodium:alanine symporter family protein	sodium:alanine symporter family protein	sodium:alanine symporter family protein	sodium:alanine symporter family protein	sodium:alanine symporter family protein	sodium:alanine symporter family protein	sodium:alanine symporter family protein
386	35	CH8_PGAP_04960	WP_041828223.1	WP_022096835.1	WP_011681131.1	WP_014608296.1	WP_011681131.1	WP_014608296.1	WP_002950734.1	WP_002950734.1	WP_011681131.1	WP_084828811.1	WP_014608296.1	WP_014608296.1	WP_014608296.1	WP_011681131.1	WP_014608296.1	WP_011681131.1	WP_022096835.1	WP_014608296.1	WP_011681131.1	WP_011681131.1	WP_014608296.1	WP_014608296.1	WP_011681131.1	WP_022096835.1	WP_014608296.1	WP_014608296.1	WP_011681131.1	WP_022096835.1	WP_014608296.1	WP_011681131.1	WP_014608296.1	WP_014608296.1	WP_014608296.1	WP_087009919.1	tRNA and rRNA cytosine-C5-methylases	RNA methyltransferase	RsmB/NOP family class I SAM-dependent RNA methyltransferase	RsmB/NOP family class I SAM-dependent RNA methyltransferase	RsmB/NOP family class I SAM-dependent RNA methyltransferase	RsmB/NOP family class I SAM-dependent RNA methyltransferase	RsmB/NOP family class I SAM-dependent RNA methyltransferase	RsmB/NOP family class I SAM-dependent RNA methyltransferase	RsmB/NOP family class I SAM-dependent RNA methyltransferase	RsmB/NOP family class I SAM-dependent RNA methyltransferase	RsmB/NOP family class I SAM-dependent RNA methyltransferase	RsmB/NOP family class I SAM-dependent RNA methyltransferase	RsmB/NOP family class I SAM-dependent RNA methyltransferase
387	35	CH8_PGAP_05170	WP_011226007.1	WP_011226007.1	WP_011681154.1	WP_011226007.1	WP_014621600.1	WP_014727497.1	WP_002950824.1	WP_002950824.1	WP_014621600.1	WP_084828827.1	WP_014621600.1	WP_014621600.1	WP_014621600.1	WP_082308957.1	WP_014621600.1	WP_014621600.1	WP_022096668.1	WP_011226007.1	WP_046206444.1	WP_014621600.1	WP_011226007.1	WP_014727497.1	WP_014621600.1	WP_011226007.1	WP_011226007.1	WP_011226007.1	WP_014621600.1	WP_011226007.1	WP_065973214.1	WP_014621600.1	WP_014727497.1	WP_014727497.1	WP_011226007.1	WP_087009936.1	Cobalt-zinc-cadmium resistance protein	cation transporter	cation diffusion facilitator family transporter	cation diffusion facilitator family transporter	cation diffusion facilitator family transporter	cation diffusion facilitator family transporter	cation diffusion facilitator family transporter	cation diffusion facilitator family transporter	cation diffusion facilitator family transporter	cation diffusion facilitator family transporter	cation diffusion facilitator family transporter	cation diffusion facilitator family transporter	cation diffusion facilitator family transporter
388	35	CH8_PGAP_05560	WP_002953106.1	WP_002953106.1	WP_011681198.1	WP_011681198.1	WP_011681198.1	WP_011681198.1	WP_002953106.1	WP_002953106.1	WP_011681198.1	WP_064355898.1	WP_023909691.1	WP_011681198.1	WP_084830667.1	WP_082308978.1	WP_011681198.1	WP_011681198.1	WP_084829637.1	WP_082308978.1	WP_011681198.1	WP_011681198.1	WP_011681198.1	WP_064353199.1	WP_011681198.1	WP_002953106.1	WP_064355898.1	WP_064355898.1	WP_011681198.1	WP_002953106.1	WP_002953106.1	WP_011681198.1	WP_071417359.1	WP_071417359.1	WP_011681198.1	WP_087009965.1	Oxygen-insensitive NADPH nitroreductase (EC 1.-.-.-)	NADPH-dependent oxidoreductase	NADPH-dependent oxidoreductase	NADPH-dependent oxidoreductase	NADPH-dependent oxidoreductase	NADPH-dependent oxidoreductase	NADPH-dependent oxidoreductase	NADPH-dependent oxidoreductase	NADPH-dependent oxidoreductase	NADPH-dependent oxidoreductase	NADPH-dependent oxidoreductase	NADPH-dependent oxidoreductase	NADPH-dependent oxidoreductase
389	35	CH8_PGAP_05565	WP_011226078.1	WP_011227269.1	WP_011681199.1	WP_014608370.1	WP_014621662.1	WP_014608370.1	WP_002953110.1	WP_002953110.1	WP_024704146.1	WP_084828859.1	WP_023909692.1	WP_024009928.1	WP_084830668.1	WP_082308979.1	WP_011681199.1	WP_024704146.1	WP_011227269.1	WP_082308979.1	WP_011681199.1	WP_024704146.1	WP_053042635.1	WP_014608370.1	WP_024704146.1	WP_011227269.1	WP_064355897.1	WP_064355897.1	WP_024704146.1	WP_011227269.1	WP_065973251.1	WP_024704146.1	WP_071417358.1	WP_071417358.1	WP_014608370.1	WP_087009966.1	Calcium-transporting ATPase (EC 3.6.3.8)	calcium-translocating P-type ATPase, PMCA-type	cation-translocating P-type ATPase	cation-translocating P-type ATPase	calcium-translocating P-type ATPase, PMCA-type	cation-translocating P-type ATPase	calcium-translocating P-type ATPase, PMCA-type	cation-translocating P-type ATPase	cation-translocating P-type ATPase	cation-translocating P-type ATPase	cation-translocating P-type ATPase	calcium-translocating P-type ATPase, PMCA-type	cation-translocating P-type ATPase
390	35	CH8_PGAP_05620	WP_011226087.1	WP_011226087.1	WP_011681209.1	WP_014608374.1	WP_014608374.1	WP_014608374.1	WP_002953144.1	WP_002953144.1	WP_011681209.1	WP_014608374.1	WP_002953144.1	WP_002953144.1	WP_014608374.1	WP_011681209.1	WP_002953144.1	WP_011681209.1	WP_022096755.1	WP_011681209.1	WP_011681209.1	WP_011681209.1	WP_014608374.1	WP_014608374.1	WP_011681209.1	WP_011226087.1	WP_014608374.1	WP_014608374.1	WP_011681209.1	WP_011226087.1	WP_065973256.1	WP_011681209.1	WP_014608374.1	WP_014608374.1	WP_014608374.1	WP_087009969.1	Glutamate transport permease protein	amino acid ABC transporter permease	amino acid ABC transporter permease	amino acid ABC transporter permease	amino acid ABC transporter permease	amino acid ABC transporter permease	amino acid ABC transporter permease	amino acid ABC transporter permease	amino acid ABC transporter permease	amino acid ABC transporter permease	amino acid ABC transporter permease	amino acid ABC transporter permease	amino acid ABC transporter permease
391	35	CH8_PGAP_05860	WP_002950996.1	WP_002950996.1	WP_002950996.1	WP_002950996.1	WP_002950996.1	WP_002950996.1	WP_002950996.1	WP_002950996.1	WP_002950996.1	WP_002950996.1	WP_002950996.1	WP_002950996.1	WP_002950996.1	WP_002950996.1	WP_002950996.1	WP_002950996.1	WP_002950996.1	WP_002950996.1	WP_002950996.1	WP_002950996.1	WP_002950996.1	WP_002950996.1	WP_002950996.1	WP_002950996.1	WP_002950996.1	WP_002950996.1	WP_002950996.1	WP_002950996.1	WP_002950996.1	WP_002950996.1	WP_002950996.1	WP_002950996.1	WP_002950996.1	WP_002950996.1	DNA-binding protein HBsu	DNA-binding protein HU	HU family DNA-binding protein	HU family DNA-binding protein	HU family DNA-binding protein	HU family DNA-binding protein	HU family DNA-binding protein	HU family DNA-binding protein	HU family DNA-binding protein	HU family DNA-binding protein	HU family DNA-binding protein	HU family DNA-binding protein	HU family DNA-binding protein
392	35	CH8_PGAP_05955	WP_011226137.1	WP_011227300.1	WP_011681260.1	WP_014608416.1	WP_011681260.1	WP_014608416.1	WP_002951027.1	WP_002951027.1	WP_011681260.1	WP_084828878.1	WP_023909719.1	WP_011681260.1	WP_014608416.1	WP_082308998.1	WP_011681260.1	WP_011681260.1	WP_084829665.1	WP_082308998.1	WP_011681260.1	WP_011681260.1	WP_014608416.1	WP_014608416.1	WP_011681260.1	WP_011227300.1	WP_011681260.1	WP_064411067.1	WP_011681260.1	WP_011227300.1	WP_065973281.1	WP_011681260.1	WP_014608416.1	WP_014608416.1	WP_014608416.1	WP_087009993.1	GTP-binding protein HflX	GTPase HflX	GTPase HflX	GTPase HflX	GTPase HflX	GTPase HflX	GTPase HflX	GTPase HflX	GTPase HflX	GTPase HflX	GTPase HflX	GTPase HflX	GTPase HflX
393	35	CH8_PGAP_06100	WP_022096730.1	WP_041827057.1	WP_011681287.1	WP_014608437.1	WP_014621719.1	WP_014608437.1	WP_002951063.1	WP_002951063.1	WP_024704255.1	WP_084828893.1	WP_082309002.1	WP_082245802.1	WP_011681287.1	WP_082309002.1	WP_082309002.1	WP_024704255.1	WP_022096730.1	WP_082309002.1	WP_011681287.1	WP_024704255.1	WP_014608437.1	WP_014608437.1	WP_024704255.1	WP_041827057.1	WP_014608437.1	WP_014608437.1	WP_024704255.1	WP_041827057.1	WP_014608437.1	WP_024704255.1	WP_014608437.1	WP_014608437.1	WP_014608437.1	WP_087009999.1	Glycine/D-amino acid oxidases family	FAD-binding oxidoreductase	FAD-binding oxidoreductase	FAD-binding oxidoreductase	FAD-binding oxidoreductase	FAD-binding oxidoreductase	FAD-binding oxidoreductase	FAD-binding oxidoreductase	FAD-binding oxidoreductase	FAD-binding oxidoreductase	FAD-binding oxidoreductase	FAD-binding oxidoreductase	FAD-binding oxidoreductase
394	35	CH8_PGAP_06205	WP_011226164.1	WP_011227320.1	WP_011681297.1	WP_014608444.1	WP_014621726.1	WP_014727571.1	WP_002951093.1	WP_002951093.1	WP_014727571.1	WP_084828900.1	WP_014727571.1	WP_014727571.1	WP_014727571.1	WP_082309004.1	WP_084826028.1	WP_014727571.1	WP_022096722.1	WP_022096722.1	WP_046206477.1	WP_014727571.1	WP_014608444.1	WP_014727571.1	WP_014727571.1	WP_059257420.1	WP_064356064.1	WP_064356064.1	WP_014727571.1	WP_065429512.1	WP_065973310.1	WP_014727571.1	WP_014727571.1	WP_014727571.1	WP_014608444.1	WP_022096722.1	Phosphoenolpyruvate-protein phosphotransferase of PTS system (EC 2.7.3.9)	phosphoenolpyruvate--protein phosphotransferase	phosphoenolpyruvate--protein phosphotransferase	phosphoenolpyruvate--protein phosphotransferase	phosphoenolpyruvate--protein phosphotransferase	phosphoenolpyruvate--protein phosphotransferase	phosphoenolpyruvate--protein phosphotransferase	phosphoenolpyruvate--protein phosphotransferase	phosphoenolpyruvate--protein phosphotransferase	phosphoenolpyruvate--protein phosphotransferase	phosphoenolpyruvate--protein phosphotransferase	phosphoenolpyruvate--protein phosphotransferase	phosphoenolpyruvate--protein phosphotransferase
395	35	CH8_PGAP_06220	WP_011226166.1	WP_011226166.1	WP_011681299.1	WP_011226166.1	WP_014621728.1	WP_011226166.1	WP_002951097.1	WP_002951097.1	WP_011681299.1	WP_011226166.1	WP_014621728.1	WP_014621728.1	WP_014621728.1	WP_014621728.1	WP_084826031.1	WP_011681299.1	WP_002946354.1	WP_014621728.1	WP_014621728.1	WP_011681299.1	WP_011226166.1	WP_011226166.1	WP_011681299.1	WP_011226166.1	WP_064356062.1	WP_064356062.1	WP_011681299.1	WP_011226166.1	WP_014621728.1	WP_011681299.1	WP_011226166.1	WP_011226166.1	WP_011226166.1	WP_064356062.1	Citrate synthase (si) (EC 2.3.3.1)	citrate synthase	citrate synthase	citrate synthase	citrate synthase	citrate synthase	citrate synthase	citrate synthase	citrate synthase	citrate synthase	citrate synthase	citrate synthase	citrate synthase
396	35	CH8_PGAP_07120	WP_179971670.1	WP_024703942.1	WP_172642537.1	WP_024703942.1	WP_024703942.1	WP_024703942.1	WP_192812727.1	WP_192812727.1	WP_024703942.1	WP_171815051.1	WP_172642537.1	WP_024010014.1	WP_024703942.1	WP_024703942.1	WP_024703942.1	WP_024703942.1	WP_024703942.1	WP_024703942.1	WP_172642537.1	WP_024703942.1	WP_024703942.1	WP_024703942.1	WP_024703942.1	WP_024703942.1	WP_196755450.1	WP_196755450.1	WP_024703942.1	WP_024703942.1	WP_024703942.1	WP_024703942.1	WP_024703942.1	WP_024703942.1	WP_024703942.1	WP_024703942.1	Phosphate acetyltransferase (EC 2.3.1.8)	phosphate acetyltransferase	phosphate acetyltransferase	phosphate acetyltransferase	phosphate acetyltransferase	phosphate acetyltransferase	phosphate acetyltransferase	phosphate acetyltransferase	phosphate acetyltransferase	phosphate acetyltransferase	phosphate acetyltransferase	phosphate acetyltransferase	phosphate acetyltransferase
397	35	CH8_PGAP_07230	WP_014621820.1	WP_014621820.1	WP_011681446.1	WP_014608572.1	WP_014621820.1	WP_014727637.1	WP_002951456.1	WP_002951456.1	WP_014621820.1	WP_014621820.1	WP_011681446.1	WP_014621820.1	WP_084830747.1	WP_014621820.1	WP_084826088.1	WP_014621820.1	WP_084829762.1	WP_014621820.1	WP_011681446.1	WP_014621820.1	WP_014608572.1	WP_014727637.1	WP_014621820.1	WP_014621820.1	WP_002951456.1	WP_002951456.1	WP_014621820.1	WP_014621820.1	WP_014621820.1	WP_014621820.1	WP_071417306.1	WP_071417306.1	WP_014608572.1	WP_087010077.1	dTDP-4-dehydrorhamnose reductase (EC 1.1.1.133)	dTDP-4-dehydrorhamnose reductase	dTDP-4-dehydrorhamnose reductase	dTDP-4-dehydrorhamnose reductase	dTDP-4-dehydrorhamnose reductase	dTDP-4-dehydrorhamnose reductase	dTDP-4-dehydrorhamnose reductase	dTDP-4-dehydrorhamnose reductase	dTDP-4-dehydrorhamnose reductase	dTDP-4-dehydrorhamnose reductase	dTDP-4-dehydrorhamnose reductase	dTDP-4-dehydrorhamnose reductase	dTDP-4-dehydrorhamnose reductase
398	35	CH8_PGAP_07310	WP_011226350.1	WP_011226350.1	WP_011681458.1	WP_011226350.1	WP_014621834.1	WP_014727645.1	WP_002953360.1	WP_004198070.1	WP_014727645.1	WP_014727645.1	WP_014621834.1	WP_011226350.1	WP_011226350.1	WP_014727645.1	WP_011226350.1	WP_014727645.1	WP_011226350.1	WP_014727645.1	WP_011681458.1	WP_014727645.1	WP_011226350.1	WP_014727645.1	WP_014727645.1	WP_011226350.1	WP_014621834.1	WP_014621834.1	WP_014727645.1	WP_011226350.1	WP_014621834.1	WP_014727645.1	WP_014727645.1	WP_014727645.1	WP_011226350.1	WP_011226350.1	Glutamine ABC transporter, periplasmic glutamine-binding protein (TC 3.A.1.3.2) / Glutamine transport system permease protein GlnP (TC 3.A.1.3.2)	amino acid ABC transporter permease	ABC transporter substrate-binding protein/permease	ABC transporter substrate-binding protein/permease	ABC transporter substrate-binding protein/permease	ABC transporter substrate-binding protein/permease	ABC transporter substrate-binding protein/permease	ABC transporter substrate-binding protein/permease	ABC transporter substrate-binding protein/permease	ABC transporter substrate-binding protein/permease	ABC transporter substrate-binding protein/permease	ABC transporter substrate-binding protein/permease	ABC transporter substrate-binding protein/permease
[truncated: 3,668 more rows]
[truncated: 23 more columns]

## Sheet: CH8_specific
Index	Strains	CH8_PGAP	Function	Note
3909	1	CSB63_09595	hypothetical protein
[truncated: 1,577 more rows]

## Sheet: CH8_absent
Index	Strains	CH8_PGAP	Function	Note
[truncated: 2,488 more rows]
