# Supplementary material for: Genome-Scale Metabolic Modeling Combined with Transcriptome Profiling Provides Mechanistic Understanding of Streptococcus thermophilus CH8 Metabolism
Source: Appl Environ Microbiol. 2022 Aug 4;88(16):e00780-22. doi: 10.1128/aem.00780-22 (PMC9477255; doi:10.1128/aem.00780-22)
Supplement: Supplemental file 4 — Table S2. Download aem.00780-22-s0003.xlsx, XLSX file, 0.01 MB [file aem.00780-22-s0003.xlsx]

## Sheet: Sheet1
	CD.ML.1	CD.ML.2	CD.ML.3	CD.LL.1	CD.LL.2	CD.LL.3	MI.ML.1	MI.ML.2	MI.ML.3	MI.LL.1	MI.LL.2	MI.LL.3
reads per sample	10896844	8209971	6295012	5402957	10620882	4767124	11145374	12330792	9115609	10065018	8826222	8447376
mapped reads per sample	9996842	7462793	5754902	4925230	9747052	4343326	10004043	11234811	8330224	9155253	8044496	7562564
unique counts per sample	9870244	7369747	5686652	4844217	9643730	4297377	9890246	11110149	8234767	9065824	7967560	7485014
