# Supplementary material for: Genome-Scale Metabolic Modeling Combined with Transcriptome Profiling Provides Mechanistic Understanding of Streptococcus thermophilus CH8 Metabolism
Source: Appl Environ Microbiol. 2022 Aug 4;88(16):e00780-22. doi: 10.1128/aem.00780-22 (PMC9477255; doi:10.1128/aem.00780-22)
Supplement: Supplemental file 5 — Table S3. Download aem.00780-22-s0004.xlsx, XLSX file, 0.2 MB [file aem.00780-22-s0004.xlsx]

## Sheet: Fold changes and gene counts
ID	ML: MI.vs.CDa	ML: LL.vs.MLa	CD: LL.vs.MLa	CD.MLa	CD.LLa	MI.MLa	MI.LLa	Function		a) NA indicates an ortholog was not annotated in the initial draft genome that was used for the RNA-Seq analysis.
CH8_0001				198.413	178.675	217.468	156.743	Chromosomal replication initiator protein DnaA		Therefore, no count value is associated with these genes annotated in the complete genome. Almost all of these encode mobile element proteins or tRNAs
CH8_0002				323.208	273.912	319.917	217.368	DNA polymerase III beta subunit (EC 2.7.7.7)		Only log2 fold changes of genes with significant differential expression (q-value < 0.01, |log2-fold change| > 1) are included.
CH8_0003				53.4414	36.349	58.7194	28.3405	FIG01114317: hypothetical protein
CH8_0004				333.943	333.897	349.361	201.857	GTP-binding and nucleic acid-binding protein YchF
CH8_0005				40.0029	35.2011	56.0772	27.4933	Peptidyl-tRNA hydrolase (EC 3.1.1.29)
CH8_0006				57.1071	44.4912	70.4419	32.2728	Transcription-repair coupling factor
CH8_0007		1.369		506.704	844.38	450.678	1025.58	Ribosome-associated heat shock protein implicated in the recycling of the 50S subunit (S4 paralog)
CH8_0008		1.271		343.592	518.936	291.412	619.614	Cell division protein DivIC (FtsB), stabilizes FtsL against RasP cleavage
CH8_0009		1.294		506.704	695.823	386.692	834.344	hypothetical protein
CH8_0010		1.036		370.623	522.596	306.998	553.48	FIG01114299: hypothetical protein
CH8_0011				136.782	149.629	114.791	145.361	tRNA(Ile)-lysidine synthetase (EC 6.3.4.19)
CH8_0012				961.151	1081.69	887.775	1025.14	Hypoxanthine-guanine phosphoribosyltransferase (EC 2.4.2.8)
CH8_0013				1220.89	1409.16	1022.98	1076.28	Cell division protein FtsH (EC 3.4.24.-)
CH8_0014				0.16559	0.162909	0.16195	0.142258	IS1167, transposase
CH8_0015				33.2613	31.5624	23.3018	19.6578	Mobile element protein
CH8_0016				4.73215	3.58118	3.5601	5.00356	Mobile element protein
CH8_0017	NA	NA	NA	NA	NA	NA	NA	Mobile element protein
CH8_0018	NA	NA	NA	NA	NA	NA	NA	Mobile element protein
CH8_0019				0	0	0	0	Small Subunit Ribosomal RNA ssuRNA SSU rRNA
CH8_0020				0	0	0	0	tRNA-Ala-TGC
CH8_0021				0	0	0	0	Large Subunit Ribosomal RNA lsuRNA LSU rRNA
CH8_0022				0	0	0	0	5S RNA
CH8_0023				0	0	0	0	tRNA-Val-TAC
CH8_0024				0	0	0	0	tRNA-Asp-GTC
CH8_0025				0	0	0	0	tRNA-Lys-TTT
CH8_0026				0	0	0	0	tRNA-Leu-TAG
CH8_0027				0	0	0	0	tRNA-Thr-TGT
CH8_0028				10.5563	1.7309	5.16215	7.55746	tRNA-Gly-GCC
CH8_0029				518.488	391.265	570.477	332.81	tRNA-Leu-TAA
CH8_0030				42.7959	70.7331	35.1584	32.3541	tRNA-Arg-ACG
CH8_0031				0	0	1.67421	0	tRNA-Pro-TGG
CH8_0032	NA	NA	NA	NA	NA	NA	NA	tRNA-Met-CAT
CH8_0033	NA	NA	NA	NA	NA	NA	NA	tRNA-Met-CAT
CH8_0034	NA	NA	NA	NA	NA	NA	NA	tRNA-Ser-TGA
CH8_0035	NA	NA	NA	NA	NA	NA	NA	tRNA-Met-CAT
CH8_0036	NA	NA	NA	NA	NA	NA	NA	tRNA-Phe-GAA
CH8_0037	NA	NA	NA	NA	NA	NA	NA	tRNA-Gly-TCC
CH8_0038	NA	NA	NA	NA	NA	NA	NA	tRNA-Ile-GAT
CH8_0039				25.911	28.3239	28.1572	28.4435	tRNA-Ser-GCT
CH8_0040	NA	NA	NA	NA	NA	NA	NA	IS66 family element, Orf1
CH8_0041	NA	NA	NA	NA	NA	NA	NA	Mobile element protein
CH8_0042	NA	NA	NA	NA	NA	NA	NA	FIG01114876: hypothetical protein
CH8_0043	NA	NA	NA	NA	NA	NA	NA	Transposase and inactivated derivative
CH8_0044				17.5037	11.0068	22.7664	13.4872	Rod shape-determining protein MreC
CH8_0045				12.7882	5.69715	13.4511	9.74265	Rod shape-determining protein MreD
CH8_0046	NA	NA	NA	NA	NA	NA	NA	Transposase and inactivated derivative
CH8_0047	NA	NA	NA	NA	NA	NA	NA	FIG01114876: hypothetical protein
CH8_0048	NA	NA	NA	NA	NA	NA	NA	Mobile element protein
CH8_0049	NA	NA	NA	NA	NA	NA	NA	IS66 family element, Orf1
CH8_0050				1500.85	1303.55	2543.22	1608.31	Secreted antigen GbpB/SagA/PcsB, putative peptidoglycan hydrolase
CH8_0051		-1.267		618.562	487.663	844.797	308.007	Ribose-phosphate pyrophosphokinase (EC 2.7.6.1)
CH8_0052				5.80598	8.82761	4.12972	5.89482	Mobile element protein
CH8_0053				5.93794	9.08724	7.74322	11.3362	Mobile element protein
CH8_0054				403.295	357.767	398.117	296.407	Aromatic amino acid aminotransferase gamma (EC 2.6.1.57) @ N-acetyl-L,L-diaminopimelate aminotransferase (EC 2.6.1.-)
CH8_0055				504.74	428.62	489.804	357.978	DNA recombination and repair protein RecO
CH8_0056				294.569	263.015	289.08	248.95	Phosphate:acyl-ACP acyltransferase PlsX
CH8_0057				186.409	158.061	189.363	140.237	Acyl carrier protein
CH8_0058	2.667	-3.222		457.859	233.936	2875.23	267.15	Phosphoribosylaminoimidazole-succinocarboxamide synthase (EC 6.3.2.6)
CH8_0059	2.395	-3.056	-1.028	421.845	202.691	2185.46	228.783	Phosphoribosylformylglycinamidine synthase, synthetase subunit (EC 6.3.5.3) / Phosphoribosylformylglycinamidine synthase, glutamine amidotransferase subunit (EC 6.3.5.3)
CH8_0060	2.168	-2.96	-1.081	558.87	258.251	2481.53	276.376	Amidophosphoribosyltransferase (EC 2.4.2.14)
CH8_0061	2.073	-3.066	-1.074	638.72	296.901	2650.31	274.629	Phosphoribosylformylglycinamidine cyclo-ligase (EC 6.3.3.1)
CH8_0062	2.05	-3.175	-1.166	466.076	203.442	1907.48	182.556	Phosphoribosylglycinamide formyltransferase (EC 2.1.2.2)
CH8_0063	1.978	-3.21	-1.181	738.745	318.694	2868.88	268.904	IMP cyclohydrolase (EC 3.5.4.10) / Phosphoribosylaminoimidazolecarboxamide formyltransferase (EC 2.1.2.3)
CH8_0064	NA	NA	NA	NA	NA	NA	NA	Mobile element protein
CH8_0065	NA	NA	NA	NA	NA	NA	NA	Mobile element protein
CH8_0066		1.08		3.47058	4.55251	2.82857	5.96315	Mobile element protein
CH8_0067	3.592	-5.186	-1.052	8.14346	3.56072	100.146	2.20246	putative choline binding protein
CH8_0068	1.496	-1.645		321.053	230.897	889.018	248.675	Phosphoribosylamine--glycine ligase (EC 6.3.4.13)
CH8_0069	1.369	-1.693		232.887	159.286	590.322	159.792	Phosphoribosylaminoimidazole carboxylase catalytic subunit (EC 4.1.1.21)
CH8_0070	1.318	-1.664		300.217	206.339	735.067	202.806	Phosphoribosylaminoimidazole carboxylase ATPase subunit (EC 4.1.1.21)
CH8_0071	1.164	-1.654		367.177	265.28	807.315	224.161	FIG01115954: hypothetical protein
CH8_0072	1.129	-1.685		503.633	342.908	1082.74	293.504	FIG01114860: hypothetical protein
CH8_0073	1.082	-1.466		461.748	334.348	958.61	303.779	Adenylosuccinate lyase (EC 4.3.2.2)
CH8_0074				300.069	285.194	388.516	323.845	Arginyl-tRNA synthetase (EC 6.1.1.19)
CH8_0075				54.1198	55.5839	94.809	79.9601	Arginine pathway regulatory protein ArgR, repressor of arg regulon
CH8_0076				95.007	95.5459	125.268	166.566	FIG01114887: hypothetical protein
CH8_0077				77.1243	76.3627	98.6678	110.018	DNA mismatch repair protein MutS
CH8_0078			-1.164	5.83376	2.4597	5.16215	3.81851	Conserved domain protein SP0160
CH8_0079			-1.388	5.74265	1.66167	6.60755	4.64331	Glutamate synthase [NADPH] large chain (EC 1.4.1.13)
CH8_0080				67.2158	76.301	65.317	92.5404	hypothetical protein
CH8_0081				144.531	155.268	116.244	155.292	DNA mismatch repair protein MutL
CH8_0082				112.981	150.448	94.3138	155.888	FIG01116724: hypothetical protein
CH8_0083				93.6674	110.286	57.4387	88.5719	Holliday junction DNA helicase RuvA
CH8_0084				123.024	119.46	70.5401	102.749	DNA-3-methyladenine glycosylase (EC 3.2.2.20)
CH8_0085				230.945	247.976	370.895	273.352	Molybdopterin binding motif, CinA N-terminal domain / C-terminal domain of CinA type S
CH8_0086				277.576	303.473	392.975	292.307	RecA protein
CH8_0087				186.998	248.001	139.727	119.465	Transcriptional regulator SpxA2
CH8_0088	NA	NA	NA	NA	NA	NA	NA	Small Subunit Ribosomal RNA ssuRNA SSU rRNA
CH8_0089	NA	NA	NA	NA	NA	NA	NA	tRNA-Ala-TGC
CH8_0090	NA	NA	NA	NA	NA	NA	NA	Large Subunit Ribosomal RNA lsuRNA LSU rRNA
CH8_0091	NA	NA	NA	NA	NA	NA	NA	5S RNA
CH8_0092	NA	NA	NA	NA	NA	NA	NA	tRNA-Val-TAC
CH8_0093	NA	NA	NA	NA	NA	NA	NA	tRNA-Gly-TCC
CH8_0094	NA	NA	NA	NA	NA	NA	NA	tRNA-Ile-GAT
CH8_0095	NA	NA	NA	NA	NA	NA	NA	tRNA-Glu-TTC
CH8_0096	NA	NA	NA	NA	NA	NA	NA	tRNA-Ser-TGA
CH8_0097	NA	NA	NA	NA	NA	NA	NA	tRNA-Met-CAT
CH8_0098	NA	NA	NA	NA	NA	NA	NA	tRNA-Phe-GAA
CH8_0099	NA	NA	NA	NA	NA	NA	NA	tRNA-Tyr-GTA
CH8_0100	NA	NA	NA	NA	NA	NA	NA	tRNA-Trp-CCA
CH8_0101	NA	NA	NA	NA	NA	NA	NA	tRNA-His-GTG
CH8_0102	NA	NA	NA	NA	NA	NA	NA	tRNA-Gln-TTG
CH8_0103				21.1127	23.7381	28.0231	14.2512	tRNA-Leu-CAA
CH8_0104				226.374	142.461	186.021	108.085	DNA polymerase III polC-type (EC 2.7.7.7)
CH8_0105		1.733		149.319	239.617	82.3949	242.189	Aminopeptidase S (Leu, Val, Phe, Tyr preference) (EC 3.4.11.24)
CH8_0106	-1.003	1.981		68.5166	109.733	31.9469	115.672	membrane protein
CH8_0107		1.118		94.4312	126.891	89.3521	171.156	Transcriptional regulator, MarR family
CH8_0108		1.512		103.498	153.298	74.5145	187.688	hypothetical protein
CH8_0109				0	0.569064	0.565715	0	Mobile element protein
CH8_0110	NA	NA	NA	NA	NA	NA	NA	Mobile element protein
CH8_0111	NA	NA	NA	NA	NA	NA	NA	Positive transcriptional regulator, MutR family
CH8_0112				0	0	0	0.671774	Positive transcriptional regulator, MutR family
CH8_0113	-1.043	2.427		36.3962	66.9982	16.9638	81.4679	Muramoyltetrapeptide carboxypeptidase (EC 3.4.17.13)
CH8_0114				19.6259	31.5951	15.7046	13.795	tRNA-Cys-GCA
CH8_0115				5473.46	3376.88	4704.33	2746.9	SSU ribosomal protein S2p (SAe)
CH8_0116				2875.46	1786.77	2597.2	1432.32	Translation elongation factor Ts
CH8_0117				305.529	400.599	245.942	370.152	small multidrug export protein (qacE) homolog
CH8_0118				185.291	254.17	198.607	279.467	Transcriptional regulator CtsR
CH8_0119				323.78	402.288	322.628	376.686	ATP-dependent Clp protease ATP-binding subunit ClpA
CH8_0120				72.9837	68.2186	73.6225	68.9588	D-alanyl-D-alanine carboxypeptidase (EC 3.4.16.4)
CH8_0121				123.586	114.493	119.863	118.56	D-alanyl-D-alanine carboxypeptidase (EC 3.4.16.4)
CH8_0122				0	0	0	0	Mobile element protein
CH8_0123				2.18407	0.859483	1.56644	1.25089	Mobile element protein
CH8_0124				113.847	146.489	109.764	154.736	D-alanyl-D-alanine carboxypeptidase (EC 3.4.16.4)
CH8_0125				299.788	352.097	286.965	278.473	Polyribonucleotide nucleotidyltransferase (EC 2.7.7.8)
CH8_0126				298.042	322.312	261.12	238.545	hypothetical protein
CH8_0127				248.456	276.142	226.835	208.542	Serine acetyltransferase (EC 2.3.1.30)
CH8_0128				319.235	321.021	304.751	258.141	Cysteinyl-tRNA synthetase (EC 6.1.1.16)
CH8_0129				280.137	261.651	277.369	207.368	COG1939: Ribonuclease III family protein
CH8_0130				35.7291	25.5641	38.9147	23.0212	hypothetical protein
CH8_0131				16.7561	9.23148	18.3543	12.0919	hypothetical protein
CH8_0132				30.2354	23.5916	32.12	15.6747	hypothetical protein
CH8_0133				184.225	178.395	190.833	145.688	23S rRNA (guanosine-2'-O-) -methyltransferase rlmB (EC 2.1.1.-)
CH8_0134				305.152	286.203	300.845	218.499	Hypothetical protein DUF901, similar to C-terminal domain of ribosome protection-type Tc-resistance proteins
CH8_0135				247.761	242.302	244.905	172.279	DegV family protein in cluster with TrmH family tRNA/rRNA methyltransferase YacO
CH8_0136				114.377	105.669	114.269	108.475	hypothetical protein
CH8_0137	1.916			597.508	589.137	2244.55	2070.56	2-dehydropantoate 2-reductase (EC 1.1.1.169)
CH8_0138				5883.49	3783.36	6580.11	4540.08	LSU ribosomal protein L13p (L13Ae)
CH8_0139				4434.3	2765.85	4767.78	3268.15	SSU ribosomal protein S9p (S16e)
CH8_0140				0.62402	0.818555	0.508586	0.982842	Integrase
CH8_0141				0	0.456502	0	0.398635	hypothetical protein
CH8_0142				20.2847	29.8326	17.7133	29.1629	hypothetical protein
CH8_0143				15.8665	24.6732	17.2697	18.2478	Mobile element protein
CH8_0144				38.3772	32.3329	45.1624	20.6397	FIG01117618: hypothetical protein
CH8_0145	2.151	-2.652		426.523	263.253	1867.65	258.414	ACT domain containing transcriptional regulators, related to gcvR of E.coli
CH8_0146	2.132	-2.756		274.086	164.49	1179.1	152.749	hypothetical protein
CH8_0147		1.297		75.1072	139.297	75.0379	162.855	Phosphoglycerate mutase family
CH8_0148		1.257		88.7245	150.694	77.9129	164.636	D-alanyl-D-alanine carboxypeptidase (EC 3.4.16.4)
CH8_0149		1.257		79.9033	125.264	68.1933	143.801	putative N-acetyl-muramidase
CH8_0150		1.767	1.133	485.469	1048.15	457.372	1368.63	Heat-inducible transcription repressor HrcA
CH8_0151		1.842	1.198	669.636	1512.68	585.079	1845.51	Heat shock protein GrpE
CH8_0152		1.46	1.033	1624.56	3275.37	1375.1	3329.44	Chaperone protein DnaK
CH8_0153		1.433		772.567	1384.5	647.098	1537.6	Chaperone protein DnaJ
CH8_0154	-2.284			1644.41	1910.92	328.885	346.15	tRNA pseudouridine synthase A (EC 4.2.1.70)
CH8_0155	-2.218			992.295	1162.68	207.787	199.374	Hydroxymethylpyrimidine phosphate kinase ThiD (EC 2.7.4.7)
CH8_0156	-2.304			894.409	959.922	176.11	151.099	Substrate-specific component PdxU2 of predicted pyridoxin-related ECF transporter
CH8_0157				0	0	0	0	Small Subunit Ribosomal RNA ssuRNA SSU rRNA
CH8_0158				0	0	0	0	tRNA-Ala-TGC
CH8_0159				0	0	0	0	Large Subunit Ribosomal RNA lsuRNA LSU rRNA
CH8_0160				0	0	0	0	5S RNA
CH8_0161	NA	NA	NA	NA	NA	NA	NA	tRNA-Val-TAC
CH8_0162	NA	NA	NA	NA	NA	NA	NA	tRNA-Asp-GTC
CH8_0163	NA	NA	NA	NA	NA	NA	NA	tRNA-Lys-TTT
CH8_0164	NA	NA	NA	NA	NA	NA	NA	tRNA-Leu-TAG
CH8_0165	NA	NA	NA	NA	NA	NA	NA	tRNA-Thr-TGT
CH8_0166	NA	NA	NA	NA	NA	NA	NA	tRNA-Gly-GCC
CH8_0167	NA	NA	NA	NA	NA	NA	NA	tRNA-Leu-TAA
CH8_0168	NA	NA	NA	NA	NA	NA	NA	tRNA-Arg-ACG
CH8_0169	NA	NA	NA	NA	NA	NA	NA	tRNA-Pro-TGG
CH8_0170	NA	NA	NA	NA	NA	NA	NA	Small Subunit Ribosomal RNA ssuRNA SSU rRNA
CH8_0171	NA	NA	NA	NA	NA	NA	NA	tRNA-Ala-TGC
CH8_0172	NA	NA	NA	NA	NA	NA	NA	Large Subunit Ribosomal RNA lsuRNA LSU rRNA
CH8_0173	NA	NA	NA	NA	NA	NA	NA	5S RNA
CH8_0174				0	0	0	0	tRNA-Asn-GTT
CH8_0175	-1.447	4.243	1.893	393.723	1459.57	139.518	2391.75	Glutamate synthase [NADPH] large chain (EC 1.4.1.13)
CH8_0176		2.053		1.02989	2.02642	1.00725	6.19343	Mobile element protein
CH8_0177				0	0.51286	0.509842	1.34355	Catalyzes the cleavage of p-aminobenzoyl-glutamate to p-aminobenzoate and glutamate, subunit A
CH8_0178				347.694	464.283	382.389	517.273	Cyclopropane-fatty-acyl-phospholipid synthase (EC 2.1.1.79)
CH8_0179			1.513	0.767733	3.02121	1.50172	2.19853	Mobile element protein
CH8_0180		-1.286		55.4525	33.2834	63.1897	22.29	Competence-specific sigma factor ComX
CH8_0181				66.7891	67.5052	76.8366	68.8892	Potassium efflux system KefA protein / Small-conductance mechanosensitive channel
CH8_0182		-1.048		1995.34	1631.38	2811.49	1193.8	Cell division trigger factor (EC 5.2.1.8)
CH8_0183				1359.35	1387.54	1510.79	1102.63	DNA-directed RNA polymerase delta subunit (EC 2.7.7.6)
CH8_0184				214.757	168.186	208.879	146.256	CTP synthase (EC 6.3.4.2)
CH8_0185				164.06	186.805	177.026	158.273	FIG01115320: hypothetical protein
CH8_0186				139.995	173.973	153.271	139.017	MutT/nudix family protein 7,8-dihydro-8-oxoguanine-triphosphatase
CH8_0187				223.608	245.854	221.031	194.27	Ribosomal protein L11 methyltransferase (EC 2.1.1.-)
CH8_0188				181.671	205.028	177.178	151.393	Ribosomal RNA small subunit methyltransferase E (EC 2.1.1.-)
CH8_0189				95.2316	126.393	136.193	142.016	2',3'-cyclic-nucleotide 2'-phosphodiesterase (EC 3.1.4.16)
CH8_0190				20.1073	19.7818	28.5147	27.6387	2',3'-cyclic-nucleotide 2'-phosphodiesterase (EC 3.1.4.16)
CH8_0191				39.3463	69.8656	67.5772	69.2538	2',3'-cyclic-nucleotide 2'-phosphodiesterase (EC 3.1.4.16)
CH8_0192				66.3541	91.6555	96.6878	91.4093	2',3'-cyclic-nucleotide 2'-phosphodiesterase (EC 3.1.4.16)
CH8_0193				42.0007	51.9271	57.7721	51.037	2',3'-cyclic-nucleotide 2'-phosphodiesterase (EC 3.1.4.16)
CH8_0194		-1.453		49.4228	32.1004	58.1915	18.5501	Ribonucleotide reduction protein NrdI
CH8_0195				280.228	325.092	250.35	265.794	GTP pyrophosphokinase (EC 2.7.6.5), (p)ppGpp synthetase I
CH8_0196				229.386	258.793	204.812	185.791	D-tyrosyl-tRNA(Tyr) deacylase (EC 3.6.1.n1)
CH8_0197				8.88954	8.74562	8.25944	9.54627	Dextranase precursor (EC 3.2.1.11)
CH8_0198				11.9638	11.0778	10.3243	13.9057	Dextranase precursor (EC 3.2.1.11)
CH8_0199				10.0196	7.74506	6.29957	9.22267	Dextranase precursor (EC 3.2.1.11)
CH8_0200				9.45847	7.31134	7.2683	6.67475	Dextranase precursor (EC 3.2.1.11)
CH8_0201	1.508	-1.233		217.81	169.554	614.308	227.05	Threonine dehydratase (EC 4.3.1.19)
CH8_0202				539.454	793.547	476.831	539.36	Peptide deformylase (EC 3.5.1.88)
CH8_0203				50.7497	62.41	50.4097	42.7476	Predicted N-ribosylNicotinamide CRP-like regulator
CH8_0204				29.6013	19.7002	35.8689	22.3452	Major facilitator superfamily transporter-permease
CH8_0205				3681.58	2145.4	3160.15	1717.86	hypothetical protein
CH8_0206				0	0	0.71202	0	SSU ribosomal protein S15p (S13e)
CH8_0207				25.6834	17.5589	28.5249	19.2598	hypothetical, predicted membrane protein (TMS6)
CH8_0208				17.9458	16.6167	25.8107	10.8827	TPR repeat-containing protein
CH8_0209				33.3358	24.0504	42.0217	24.1839	TPR repeat-containing protein
CH8_0210		-1.021		244.975	128.998	253.468	109.415	Amino acid transport ATP-binding protein
CH8_0211		-1.031		251.882	135.312	281.252	120.826	Amino acid ABC transporter, glutamine-binding protein/permease protein
CH8_0212				230.832	185.99	281.111	175.015	Undecaprenyl-diphosphatase (EC 3.6.1.27)
CH8_0213				379.183	423.725	386.046	331.126	Negative regulator of genetic competence MecA
CH8_0214				331.677	357.624	322.888	255.434	Undecaprenyl-phosphate N-acetylglucosaminyl 1-phosphate transferase (EC 2.7.8.-)
CH8_0215		1.668		354.561	589.989	223.84	628.405	Iron-sulfur cluster assembly ATPase protein SufC
CH8_0216		1.647		491.94	806.141	296.685	821.406	Iron-sulfur cluster assembly protein SufD
CH8_0217		1.653		382.083	603.011	221.457	614.482	Cysteine desulfurase (EC 2.8.1.7), SufS subfamily
CH8_0218		1.505		403.616	672.116	241.802	605.931	Putative iron-sulfur cluster assembly scaffold protein for SUF system, SufE2
CH8_0219		1.505		385.92	599.5	226.305	566.225	Iron-sulfur cluster assembly protein SufB
CH8_0220				0	0.576968	1.72072	2.01532	Oligopeptide ABC transporter, periplasmic oligopeptide-binding protein OppA (TC 3.A.1.5.1)
CH8_0221	1.856			0.328602	0.646563	1.76758	1.41151	Oligopeptide ABC transporter, periplasmic oligopeptide-binding protein OppA (TC 3.A.1.5.1)
CH8_0222				0.603219	0	0.58996	1.55468	Oligopeptide transport system permease protein OppB (TC 3.A.1.5.1)
CH8_0223				1.13611	1.49028	1.85189	2.27741	Oligopeptide transport system permease protein OppC (TC 3.A.1.5.1)
CH8_0224				0.908072	2.68011	2.22028	1.56025	Oligopeptide transport system permease protein OppC (TC 3.A.1.5.1)
CH8_0225		1.126		1.91933	2.51768	3.12857	6.5956	Oligopeptide transport ATP-binding protein OppD (TC 3.A.1.5.1)
CH8_0226		2.868		0.620961	1.22181	0	2.66734	Oligopeptide transport system permease protein OppB (TC 3.A.1.5.1)
CH8_0227				1.83588	2.40821	2.09478	2.10295	Oligopeptide transport system permease protein OppB (TC 3.A.1.5.1)
CH8_0228				1.42333	2.3338	2.32007	3.26075	Oligopeptide transport system permease protein OppB (TC 3.A.1.5.1)
CH8_0229				2.02358	2.91986	2.37492	2.89743	Oligopeptide transport ATP-binding protein OppF (TC 3.A.1.5.1)
CH8_0230				17.3869	20.5265	13.1179	21.7655	hypothetical protein
CH8_0231				143.771	130.519	134.895	116.861	Chaperonin (heat shock protein 33)
CH8_0232				177.45	151.895	152.648	119.287	tRNA dihydrouridine synthase B (EC 1.-.-.-)
CH8_0233				129.755	112.509	111.273	109.709	Positive transcriptional regulator, MutR family
CH8_0234		-1.319	-1.037	2686.43	1283.15	2204.18	772.27	conserved hypothetical protein, putative protein kinase
CH8_0235		-1.361		3012.77	1490.39	2343.3	799.354	Macrolide-efflux protein
CH8_0236				113.267	78.031	96.2671	53.4333	Transcriptional repressor AdcR for Zn(2+)-responsive expression
CH8_0237				135.085	93.9969	97.4684	56.5657	Zinc ABC transporter, ATP-binding protein ZnuC
CH8_0238				153.632	102.091	113.072	61.8429	Zinc ABC transporter, inner membrane permease protein ZnuB
CH8_0239				43.1697	35.0384	21.2423	31.9876	Malate permease
CH8_0240		1.617		83.1711	117.701	51.3086	139.057	PTS system, glucose-specific IIBC component (EC 2.7.1.69)
CH8_0241		1.502		50.8869	70.3013	40.2383	100.456	PTS system, maltose and glucose-specific IIC component (EC 2.7.1.69) / PTS system, maltose and glucose-specific IIB component (EC 2.7.1.69) / PTS system, maltose and glucose-specific IIA component (EC 2.7.1.69)
CH8_0242		1.68		83.7947	112.122	48.434	136.932	PTS system, maltose and glucose-specific IIC component (EC 2.7.1.69) / PTS system, maltose and glucose-specific IIB component (EC 2.7.1.69) /
CH8_0243	-1.074	1.775		33.6179	35.1507	15.407	46.74	Exodeoxyribonuclease III (EC 3.1.11.2)
CH8_0244				1840.46	1785.37	1844.79	1577.84	Glucose-6-phosphate isomerase (EC 5.3.1.9)
CH8_0245				616.596	577.238	772.033	599.689	FIG007491: hypothetical protein YeeN
CH8_0246				709.983	625.699	829.598	712.996	Preprotein translocase subunit YajC (TC 3.A.5.1.1)
CH8_0247				479.173	531.734	497.879	688.66	Undecaprenyl diphosphate synthase (EC 2.5.1.31)
CH8_0248				483.44	504.457	459.412	700.192	Phosphatidate cytidylyltransferase (EC 2.7.7.41)
CH8_0249				527.466	573.887	486.247	726.723	Membrane-associated zinc metalloprotease
CH8_0250				671.15	696.902	587.747	733.172	Prolyl-tRNA synthetase (EC 6.1.1.15), bacterial type
CH8_0251		-1.374	-1.387	139.207	51.4937	194.486	65.0386	ABC transporter permease protein
CH8_0252		-1.315	-1.48	166.696	58.2824	220.046	76.8831	Methionine ABC transporter ATP-binding protein
CH8_0253		2.091	1.396	7461.13	19372.7	7067.41	26538.8	Heat shock protein 60 family co-chaperone GroES
CH8_0254		2.036	1.429	5429.16	14427.3	5326.65	19258.8	Heat shock protein 60 family chaperone GroEL
CH8_0255				54.9173	98.9316	58.007	86.6007	Mobile element protein
CH8_0256	NA	NA	NA	NA	NA	NA	NA	Mobile element protein
CH8_0257			1.087	27.7646	58.0445	34.5086	54.1653	Mobile element protein
CH8_0258				37.8945	29.8248	28.5904	29.7648	hypothetical protein
CH8_0259				141.044	121.74	124.178	107.82	hypothetical protein
CH8_0260				83.368	61.7799	86.83	77.2024	hypothetical protein
CH8_0261				120.97	120.883	132.077	109.154	unknown protein
CH8_0262				56.7358	40.9707	70.2478	35.2785	Similar to ribosomal large subunit pseudouridine synthase D, Bacillus subtilis YhcT type
CH8_0263				178.152	211.188	158.377	195.216	Multimodular transpeptidase-transglycosylase (EC 2.4.1.129) (EC 3.4.-.-)
CH8_0264				493.106	581.584	580.96	646.816	Preprotein translocase subunit SecE (TC 3.A.5.1.1)
CH8_0265				482.073	354.489	414.348	275.495	Transcription antitermination protein NusG
CH8_0266				43.6423	30.1107	38.2484	22.3985	Phosphatidylglycerophosphatase B (EC 3.1.3.27)
CH8_0267				13.4128	17.5941	15.5472	11.5229	Hydrolase, haloacid dehalogenase-like family
CH8_0268				46.9757	38.4261	34.5864	40.3569	Hydrolase, haloacid dehalogenase-like family
CH8_0269				31.5354	31.5506	28.2285	25.2553	conserved hypothetical protein, truncated
CH8_0270				22.9723	24.7528	23.5373	23.8706	Transcriptional repressor
CH8_0271				533.082	485.251	654.714	453.839	Leucyl-tRNA synthetase (EC 6.1.1.4)
CH8_0272				1.22392	0.602053	1.79553	0.525737	acyl-CoA thioesterase 1, truncated
CH8_0273				3.83867	2.90501	3.4655	3.55148	Acyl-CoA thioesterase 1
CH8_0274				3.0161	1.97818	1.96653	0.86371	Acyl-CoA thioesterase 1
CH8_0275				2.01073	0	0.983266	0.86371	Acyl-CoA thioesterase 1
CH8_0276				206.425	234.86	252.807	204.117	Nicotinate phosphoribosyltransferase (EC 2.4.2.11)
CH8_0277				229.311	252.889	256.073	221.362	NAD synthetase (EC 6.3.1.5)
CH8_0278				218.308	246.989	233.175	242.086	Transporter
CH8_0279				1202.57	1896.85	2073.01	2797.14	Aminopeptidase C (EC 3.4.22.40)
CH8_0280				360.825	301.741	396.378	309.188	Multimodular transpeptidase-transglycosylase (EC 2.4.1.129) (EC 3.4.-.-) / Penicillin-binding protein 1A/1B (PBP1)
CH8_0281				412.493	364.481	478.549	363.123	RecU Holliday junction resolvase
CH8_0282				34.3695	29.9487	27.1313	21.0906	FIG005686: hypothetical protein
CH8_0283				983.736	927.39	1018.66	704.601	Cell division protein GpsB, coordinates the switch between cylindrical and septal cell wall synthesis by re-localization of PBP1
CH8_0284				431.914	374.516	312.118	281.814	FIG001721: Predicted N6-adenine-specific DNA methylase
CH8_0285				692.808	701.191	504.743	470.417	hypothetical protein
CH8_0286				149.929	191.17	123.331	168.453	SWF/SNF family helicase
CH8_0287				158.647	195.246	117.402	157.022	SWF/SNF family helicase
CH8_0288				616.071	619.944	477.522	540.706	FIG01114242: hypothetical protein
CH8_0289				676.082	659.791	512.905	502.457	UDP-N-acetylmuramate--alanine ligase (EC 6.3.2.8)
CH8_0290				89.3228	64.9755	61.4163	49.0654	putative arylalkylamine n-acetyltransferase
CH8_0291				424.496	417.56	388.971	440.044	FIG004453: protein YceG like
CH8_0292				390.781	391.937	355.515	336.622	Transcription elongation factor GreA
CH8_0293				0	0	0	0	Mobile element protein
CH8_0294				0.54135	0.532586	0.264726	0.697612	Mobile element protein
CH8_0295				877.349	719.377	962.926	658.892	Inner membrane protein translocase component YidC, OxaA protein
CH8_0296				62.6569	85.7635	73.2692	106.487	Acylphosphate phosphohydrolase (EC 3.6.1.7), putative
CH8_0297				328.534	297.884	423.884	301.414	FIG011178: rRNA methylase
CH8_0298				477.274	865.829	439.502	738.048	FIG005986: HD family hydrolase
CH8_0299				438.409	735.649	408.842	610.696	FIG005935: membrane protein
CH8_0300				1.12103	0.735251	1.09639	0.64205	hypothetical protein
CH8_0301				276.182	192.404	340.85	151.005	Diaminopimelate decarboxylase (EC 4.1.1.20)
CH8_0302				0.938341	0.923148	0.458858	1.00766	Transcriptional regulator, TetR/AcrR family
CH8_0303				612.267	909.358	693.994	737.461	FIG027054: hypothetical protein
CH8_0304				168.901	271.548	133.305	204.852	Glutamate racemase (EC 5.1.1.3)
CH8_0305				177.866	309.326	142.825	223.459	unknown domain / Nucleoside 5-triphosphatase RdgB (dHAPTP, dITP, XTP-specific) (EC 3.6.1.15)
CH8_0306				271.795	454.332	210.521	324.815	FIG009886: phosphoesterase
CH8_0307				305.019	489.727	223.672	362.308	Inosine-5'-monophosphate dehydrogenase (EC 1.1.1.205)
CH8_0308				190.845	299.296	149.418	222.939	Tyrosine recombinase XerD
CH8_0309				224.61	352.057	158.422	258.808	Segregation and condensation protein A
CH8_0310				205.685	297.216	146.456	216.533	Segregation and condensation protein B
CH8_0311				204.364	284.139	153.09	211.278	Ribosomal large subunit pseudouridine synthase B (EC 4.2.1.70)
CH8_0312				204.371	244.265	148.67	178.477	Protein YidD
CH8_0313				155.618	118.913	133.614	104.822	Potassium uptake protein TrkH
CH8_0314				137.936	118.625	129.398	103.829	Trk system potassium uptake protein TrkA
CH8_0315			-1.019	249.875	120.715	190.939	90.9029	tRNA (cytidine(34)-2'-O)-methyltransferase (EC 2.1.1.207)
CH8_0316				113.736	70.5762	60.6136	41.1516	Substrate-specific component RibU of riboflavin ECF transporter
CH8_0317				97.0747	53.7472	54.4953	32.91	Membrane-associated phospholipid phosphatase
CH8_0318				83.3247	87.2375	89.4772	67.5939	Transcriptional regulator
CH8_0319				9.57108	8.30834	12.1138	7.25516	Methionine ABC transporter ATP-binding protein
CH8_0320				16.5478	11.7889	16.184	7.84342	Transport/processing ATP-binding protein comA (EC 3.4.22.-)
CH8_0321				10.9855	10.1321	11.0797	6.19343	Methionine ABC transporter ATP-binding protein
CH8_0322	NA	NA	NA	NA	NA	NA	NA	Mobile element protein
CH8_0323				15.0805	11.8691	15.7323	13.8194	Methionine ABC transporter ATP-binding protein
CH8_0324				10.924	6.6136	9.04018	5.4143	Methionine ABC transporter ATP-binding protein
CH8_0325				56.6809	45.6584	59.5275	61.4401	membrane protein, putative
CH8_0326				0.377012	0.370908	1.10617	0.971674	hypothetical protein
CH8_0327				1.29261	1.69558	1.2642	2.59113	urease cluster protein, truncated
CH8_0328				1.02158	1.34005	0.999125	2.34038	urease cluster protein, truncated
CH8_0329	1.881			551.63	378.706	2041.57	1419.82	Urea channel UreI
CH8_0330	1.805			369.158	275.162	1285.12	944.249	Urease gamma subunit (EC 3.5.1.5)
CH8_0331	1.727			713.771	530.455	2350.76	1802.28	Urease beta subunit (EC 3.5.1.5)
CH8_0332	1.62			470.153	388.882	1428.54	1215.97	Urease alpha subunit (EC 3.5.1.5)
CH8_0333	1.515			397.925	281.713	1123.78	1053.68	Urease accessory protein UreE
CH8_0334	1.466			383.044	272.639	1045.1	970.454	Urease accessory protein UreF
CH8_0335	1.498			306.082	226.149	852.334	789.22	Urease accessory protein UreG
CH8_0336	1.395			324.23	221.655	839.808	791.072	Urease accessory protein UreD
CH8_0337	1.318			314.618	212.678	769.952	750.442	Substrate-specific component NikM of nickel ECF transporter / Additional substrate-specific component NikN of nickel ECF transporter
CH8_0338	1.233			449.862	275.773	1039.1	1003.86	Transmembrane component NikQ of energizing module of nickel ECF transporter
CH8_0339	1.239			410.544	270.195	951.05	910.401	ATPase component NikO of energizing module of nickel ECF transporter
CH8_0340	2.866			112.501	108.772	828.862	469.535	L-Cystine ABC transporter, periplasmic cystine-binding protein TcyA
CH8_0341				23.9422	29.9785	22.1387	35.4032	Mobile element protein
CH8_0342	2.827			417.203	337.854	3186.74	1927.08	Methionine ABC transporter substrate-binding protein
CH8_0343	2.687			402.958	305.923	2627.57	2054.15	N-acyl-L-amino acid amidohydrolase (EC 3.5.1.14)
CH8_0344	2.621			221.002	156.786	1363.14	1176.92	N-acyl-L-amino acid amidohydrolase (EC 3.5.1.14)
CH8_0345	2.568			306.964	226.145	1820.21	1631.8	Methionine ABC transporter ATP-binding protein
CH8_0346	2.505			353.888	233.605	1993.53	1743.28	Methionine ABC transporter permease protein
CH8_0347				203.687	138.335	321.975	231.517	Dicarboxylate/amino acid:cation (Na+ or H+) symporter
CH8_0348				111.905	110.093	98.0626	130.49	FIG01107939: hypothetical protein
CH8_0349				85.8427	87.6484	80.5522	109.226	Substrate-specific component MtsA of methionine-regulated ECF transporter
CH8_0350				111.191	100.622	96.7049	117.978	Duplicated ATPase component MtsB of energizing module of methionine-regulated ECF transporter
CH8_0351				100.914	84.1332	79.1654	90.2312	Transmembrane component MtsC of energizing module of methionine-regulated ECF transporter
CH8_0352				811.444	780.025	837.098	569.239	Transketolase (EC 2.2.1.1)
CH8_0353				249.205	328.253	192.29	227.048	Trk system potassium uptake protein TrkA
CH8_0354				167.987	211.035	129.791	158.687	Potassium uptake protein TrkH
CH8_0355				125.434	187.112	111.051	163.089	rRNA small subunit 7-methylguanosine (m7G) methyltransferase GidB
CH8_0356				537.606	468.33	543.093	355.463	COG1399 protein in cluster with ribosomal protein L32p, Firmicutes subfamily
CH8_0357				1000.19	892.785	1119.15	770.467	Response regulator CsrR
CH8_0358				323.783	229.711	348.17	185.681	Transmembrane histidine kinase CsrS
CH8_0359				221.683	321.948	236.168	326.709	Ribonucleotide reductase transcriptional regulator NrdR
CH8_0360				207.895	299.588	222.288	283.266	Helicase loader DnaB
CH8_0361				241.147	314.116	235.71	260.559	Helicase loader DnaI
CH8_0362				326.981	388.419	306.469	317.185	GTP-binding protein EngA
CH8_0363				12.2231	15.3048	13.0412	21.0018	hypothetical protein
CH8_0364				14.0751	15.9776	13.7657	24.1839	hypothetical protein
CH8_0365				27.9337	48.5718	36.8498	45.7633	Sakacin A production response regulator
CH8_0366				13.2892	20.0328	19.9149	28.1736	Isochorismatase (EC 3.3.2.1)
CH8_0367				220.753	214.811	189.154	195.852	Mobile element protein
CH8_0368				292.207	272.946	489.556	503.774	Seryl-tRNA synthetase (EC 6.1.1.11)
CH8_0369				99.314	87.736	113.65	98.6702	Putative regulator of the mannose operon, ManO
CH8_0370		1.344		489.619	859.804	639.427	1430.15	PTS system, mannose-specific IID component (EC 2.7.1.69)
CH8_0371		1.297		311.335	568.037	412.972	893.226	PTS system, mannose-specific IIC component
CH8_0372		1.162		407.2	788.664	583.775	1150.31	PTS system, mannose-specific IIB component (EC 2.7.1.69) / PTS system, mannose-specific IIA component (EC 2.7.1.69)
CH8_0373	2.181	1.453		383.835	456.277	1733.8	4219.44	FIG01115503: hypothetical protein
CH8_0374				132.441	131.217	127.854	104.812	HMP-PP hydrolase (pyridoxal phosphatase) Cof, detected in genetic screen for thiamin metabolic genes (PMID:15292217)
CH8_0375		-1.399	-1.377	138.969	53.1979	254.492	84.5671	Guanine-hypoxanthine permease
CH8_0376				252.211	217.813	298.567	188.732	TsaE protein, required for threonylcarbamoyladenosine t(6)A37 formation in tRNA
CH8_0377				221.562	170.703	246.596	150.315	PhnO protein
CH8_0378				252.423	203.95	271.612	151.844	Cell envelope-associated transcriptional attenuator LytR-CpsA-Psr, subfamily F2 (as in PMID19099556)
CH8_0379				363.993	243.729	368.538	212.374	FIG000325: clustered with transcription termination protein NusA
CH8_0380				426.562	284.009	420.662	221.171	Transcription termination protein NusA
CH8_0381				495.188	306.317	477.212	247.335	COG2740: Predicted nucleic-acid-binding protein implicated in transcription termination
CH8_0382				532.624	363.593	507.833	274.762	ribosomal protein L7Ae family protein
CH8_0383				613.878	382.016	550.381	284.327	Translation initiation factor 2
CH8_0384				396.131	223.903	386.024	208.125	Ribosome-binding factor A
CH8_0385				56.3004	52.4737	50.7158	43.9128	conserved hypothetical protein TIGR00730
CH8_0386				55.5967	39.4646	48.18	45.3448	conserved hypothetical protein TIGR00730
CH8_0387				36.9472	20.7708	32.0053	26.3	conserved hypothetical protein TIGR00730
CH8_0388	NA	NA	NA	NA	NA	NA	NA	hypothetical protein
CH8_0389		2.539	1.126	90.395	193.996	71.3679	366.28	tRNA-dependent lipid II-AlaAla--L-alanine ligase
CH8_0390				263.865	315.613	264.833	262.812	UDP-N-acetylmuramoylalanyl-D-glutamate--L-lysine ligase (EC 6.3.2.7)
CH8_0391				162.847	182.203	107.95	137.101	Membrane protein involved in the export of O-antigen, teichoic acid lipoteichoic acids
CH8_0392				1.24192	0.977451	0.728774	1.49371	cation-transporting ATPase, E1-E2 family
CH8_0393	2.163			125.403	162.639	617.647	1068	Cystathionine gamma-synthase (EC 2.5.1.48)
CH8_0394	2.123	1.033		124.717	158.886	551.445	1008.8	Aspartate aminotransferase (EC 2.6.1.1)
CH8_0395	2.008	1.067		177.95	198.807	722.701	1351.27	Levansucrase precursor (EC 2.4.1.10) (Beta-D-fructofuranosyl transferase) (Sucrose 6-fructosyl transferase)
CH8_0396	1.979	1.094		111.989	121.013	443.496	843.413	Levansucrase precursor (EC 2.4.1.10)
CH8_0397				494.439	729.749	501.072	567.63	Uracil phosphoribosyltransferase (EC 2.4.2.9)
CH8_0398		1.158	1.001	580.652	1143.35	473.765	930.65	ATP-dependent Clp protease proteolytic subunit (EC 3.4.21.92)
CH8_0399				180.724	215.186	148.67	229.989	FIG01115120: hypothetical protein
CH8_0400				38.6317	38.8901	37.3432	41.2927	FIG01114398: hypothetical protein
CH8_0401	1.669			181.289	150.801	574.789	297.055	High-affinity leucine-specific transport system, periplasmic binding protein LivK (TC 3.A.1.4.1)
CH8_0402	1.583			174.484	130.258	518.245	279.631	High-affinity branched-chain amino acid transport system permease protein LivH (TC 3.A.1.4.1)
CH8_0403	1.485			230.841	168.526	637.566	396.059	Branched-chain amino acid transport system permease protein LivM (TC 3.A.1.4.1)
CH8_0404	1.437			241.264	182.132	642.94	422.507	Branched-chain amino acid transport ATP-binding protein LivG (TC 3.A.1.4.1)
CH8_0405	1.313			256.737	185.448	625.731	442.198	Branched-chain amino acid transport ATP-binding protein LivF (TC 3.A.1.4.1)
CH8_0406				208.373	284.771	179.254	250.513	CBS domain protein
CH8_0407				292.399	358.241	231.353	294.497	CBS domain protein
CH8_0408	2.615			111.234	87.1165	695.637	516.666	Cysteine synthase (EC 2.5.1.47)
CH8_0409				72.1265	64.9958	69.3556	64.9146	FIG000605: protein co-occurring with transport systems (COG1739)
CH8_0410				35.1238	30.7786	39.5139	25.1457	ComF operon protein A, DNA transporter ATPase
CH8_0411				50.059	38.3462	57.9282	30.2025	Competence protein F homolog, phosphoribosyltransferase domain protein YhgH required for utilization of DNA as sole source of carbon and energy
CH8_0412				714.831	1039	806.085	755.053	Ribosomal subunit interface protein
CH8_0413				0	0	0	0	Small Subunit Ribosomal RNA ssuRNA SSU rRNA
CH8_0414				0	0	0	0	tRNA-Ala-TGC
CH8_0415				0	0	0	0	Large Subunit Ribosomal RNA lsuRNA LSU rRNA
CH8_0416				0	0	0	0	5S RNA
CH8_0417	NA	NA	NA	NA	NA	NA	NA	tRNA-Val-TAC
CH8_0418	NA	NA	NA	NA	NA	NA	NA	tRNA-Asp-GTC
CH8_0419	NA	NA	NA	NA	NA	NA	NA	tRNA-Lys-TTT
CH8_0420	NA	NA	NA	NA	NA	NA	NA	tRNA-Leu-TAG
CH8_0421	NA	NA	NA	NA	NA	NA	NA	tRNA-Thr-TGT
CH8_0422	NA	NA	NA	NA	NA	NA	NA	tRNA-Glu-TTC
CH8_0423				752.453	844.458	919.028	668.712	Manganese-dependent inorganic pyrophosphatase (EC 3.6.1.1)
CH8_0424				84.6426	62.6902	96.2975	72.7165	FIG01114850: hypothetical protein
CH8_0425				441.468	499.9	446.613	543.322	Cysteinyl-tRNA synthetase related protein
CH8_0426				32.4434	44.5891	39.5432	44.9596	Regulatory protein recX
CH8_0427				202.774	173.471	166.459	113.212	RNA methyltransferase, TrmA family
CH8_0428				2451.49	2425.23	2283.07	1959.44	Aspartate--ammonia ligase (EC 6.3.1.1)
CH8_0429	2.439	-1.642		148.954	114.538	817.01	224.862	Aspartokinase (EC 2.7.2.4)
CH8_0430				130.046	149.199	147.545	144.422	Hydrolase, haloacid dehalogenase-like family
CH8_0431				532.935	551.057	340.076	425.829	Trans-2,cis-3-Decenoyl-ACP isomerase
CH8_0432				1398.97	1414.71	896.576	976.195	Transcriptional regulator of fatty acid biosynthesis FabT
CH8_0433				960.001	904.858	544.197	582.108	3-oxoacyl-[acyl-carrier-protein] synthase, KASIII (EC 2.3.1.180)
CH8_0434				3152.82	2935.61	3934.8	2133.02	Acyl carrier protein
CH8_0435				1038.19	1183.81	826.713	576.808	Enoyl-[acyl-carrier-protein] reductase [FMN] (EC 1.3.1.9)
CH8_0436				1103.91	1237.86	835.494	560.326	Malonyl CoA-acyl carrier protein transacylase (EC 2.3.1.39)
CH8_0437				1031.85	1141.12	774.027	489.205	3-oxoacyl-[acyl-carrier protein] reductase (EC 1.1.1.100)
CH8_0438				1056.87	1107.98	736.014	458.788	3-oxoacyl-[acyl-carrier-protein] synthase, KASII (EC 2.3.1.179)
CH8_0439				867.562	912.388	605.776	396.141	Biotin carboxyl carrier protein of acetyl-CoA carboxylase
CH8_0440				988.43	1045.27	697.981	438.631	3-hydroxyacyl-[acyl-carrier-protein] dehydratase, FabZ form (EC 4.2.1.59)
CH8_0441				899.436	864.732	560.819	363.7	Biotin carboxylase of acetyl-CoA carboxylase (EC 6.3.4.14)
CH8_0442				854.15	785.123	536.578	326.733	Acetyl-coenzyme A carboxyl transferase beta chain (EC 6.4.1.2)
CH8_0443				729.66	636.541	466.963	229.653	Acetyl-coenzyme A carboxyl transferase alpha chain (EC 6.4.1.2)
CH8_0444				1159.23	1496.02	1148.88	1412.5	S-ribosylhomocysteine lyase (EC 4.4.1.21) / Autoinducer-2 production protein LuxS
CH8_0445				30.4415	23.1861	16.3268	7.59261	Type I restriction-modification system, specificity subunit S (EC 3.1.21.3)
CH8_0446				67.8983	41.874	40.3061	18.5732	Mobile element protein
CH8_0447				370.838	304.431	361.68	296.74	Hydrolase (HAD superfamily)
CH8_0448				3.59365	2.94622	3.51465	3.60185	IS1167, transposase
CH8_0449		1.865	1.041	123.284	251.085	90.3894	290.644	Transcriptional repressor of the fructose operon, DeoR family
CH8_0450		1.788		149.039	278.22	97.8091	297.605	Tagatose-6-phosphate kinase (EC 2.7.1.144) / 1-phosphofructokinase (EC 2.7.1.56)
CH8_0451		1.649	1.076	77.1704	161.153	54.8256	152.609	PTS system, fructose-specific IIA component (EC 2.7.1.69) / PTS system, fructose-specific IIB component (EC 2.7.1.69) / PTS system, fructose-specific IIC component (EC 2.7.1.69)
CH8_0452		1.665		122.549	241.129	79.7998	223.655	PTS system, fructose-specific IIA component (EC 2.7.1.69) / PTS system, fructose-specific IIB component (EC 2.7.1.69) / PTS system, fructose-specific IIC component (EC 2.7.1.69)
CH8_0453		1.56		67.5605	113.157	41.5298	108.01	PTS system, fructose-specific IIA component (EC 2.7.1.69) / PTS system, fructose-specific IIB component (EC 2.7.1.69) / PTS system, fructose-specific IIC component (EC 2.7.1.69)
CH8_0454		1.46		60.1512	115.611	38.1804	92.7429	PTS system, fructose-specific IIA component (EC 2.7.1.69) / PTS system, fructose-specific IIB component (EC 2.7.1.69) / PTS system, fructose-specific IIC component (EC 2.7.1.69)
CH8_0455	-1.305	1.57		93.9069	120.849	36.9019	96.6819	Glutathione reductase (EC 1.8.1.7)
CH8_0456				0.842634	1.10532	1.19038	0.643474	Transposase and inactivated derivative
CH8_0457				0	0	0	0	FIG01114876: hypothetical protein
CH8_0458	NA	NA	NA	NA	NA	NA	NA	Mobile element protein
CH8_0459	NA	NA	NA	NA	NA	NA	NA	IS66 family element, Orf1
CH8_0460				118.848	138.942	111.168	132.696	Dihydrofolate synthase (EC 6.3.2.12) @ Folylpolyglutamate synthase (EC 6.3.2.17)
CH8_0461				371.63	552.665	366.427	478.2	Histone acetyltransferase Gcn5
CH8_0462				163.817	148.006	168.216	126.965	Putative cysteine desulfurase, associated with tRNA 4-thiouridine synthase
CH8_0463				235.137	198.85	217.316	140.302	tRNA S(4)U 4-thiouridine synthase (former ThiI)
CH8_0464				296.75	269.526	275.478	206.211	Poly(glycerol-phosphate) alpha-glucosyltransferase GftA (EC 2.4.1.52)
CH8_0465				382.235	335.543	354.78	301.584	FIG01114336: hypothetical protein
CH8_0466				80.0059	54.1135	57.5987	39.1397	FIG01118701: hypothetical protein
CH8_0467				3571.06	2595.37	3281.75	2907.94	LSU ribosomal protein L21p
CH8_0468				2334.58	1710.49	2229.2	1905.79	LSU ribosomal protein L27p
CH8_0469		1.037		578.596	642.464	470.645	849.198	Protein export cytoplasm protein SecA ATPase RNA helicase (TC 3.A.5.1.1)
CH8_0470				349.818	336.386	405.585	379.274	Hypothetical protein SP1558
CH8_0471				529.267	479.473	540.962	539.43	DegV family protein
CH8_0472				380.562	322.342	399.38	362.988	DegV family protein
CH8_0473				465.963	434.727	440.234	390.248	4-hydroxy-tetrahydrodipicolinate reductase (EC 1.17.1.8)
CH8_0474				271.898	226.572	242.967	249.52	tRNA nucleotidyltransferase (EC 2.7.7.21) (EC 2.7.7.25)
CH8_0475				159.406	98.852	130.412	85.2221	COG0488: ATPase components of ABC transporters with duplicated ATPase domains
CH8_0476	NA	NA	NA	NA	NA	NA	NA	IS66 family element, Orf1
CH8_0477	NA	NA	NA	NA	NA	NA	NA	Mobile element protein
CH8_0478	NA	NA	NA	NA	NA	NA	NA	FIG01114876: hypothetical protein
CH8_0479	NA	NA	NA	NA	NA	NA	NA	Transposase and inactivated derivative
CH8_0480		2.02	1.128	764.329	1653.01	523.098	1881.16	conserved hypothetical, predicted membrane protein (TMS5)
CH8_0481				2.69165	2.31707	2.79702	3.17955	Nudix-related transcriptional regulator NrtR
CH8_0482				2.05977	1.80127	2.57408	2.3594	Nicotinamide-nucleotide adenylyltransferase, NadR family (EC 2.7.7.1) / Ribosylnicotinamide kinase (EC 2.7.1.22)
CH8_0483	1.273			1872.61	1200.1	4470.35	2138.26	NADP-specific glutamate dehydrogenase (EC 1.4.1.4)
CH8_0484				85.6835	99.7607	81.0872	83.4079	Peptide deformylase (EC 3.5.1.88)
CH8_0485		1.223		17.4037	17.4026	12.2775	25.246	Transcriptional regulator, MarR family
CH8_0486		1.294		24.4279	26.4356	15.5632	33.6376	Lipid A export ATP-binding/permease protein MsbA
CH8_0487		1.26		34.5351	36.1476	21.4495	45.3295	Lipid A export ATP-binding/permease protein MsbA
CH8_0488				82.1682	71.8559	65.4802	74.8393	hypothetical protein
CH8_0489				92.6898	71.938	71.5146	72.5516	hypothetical protein
CH8_0490				91.3728	90.5745	69.7313	80.8772	Regulation of D-alanyl-lipoteichoic acid biosynthesis, sensor histidine kinase
CH8_0491				101.555	75.1957	69.0029	77.8323	Regulation of D-alanyl-lipoteichoic acid biosynthesis, sensor histidine kinase
CH8_0492				584.975	478.236	515.711	450.351	hypothetical protein
CH8_0493				498.637	437.37	428.416	339.754	Uridine monophosphate kinase (EC 2.7.4.22)
CH8_0494				641.553	538.925	517.991	373.68	Ribosome recycling factor
CH8_0495				462.855	393.774	403.875	269.025	S1 RNA binding domain
CH8_0496				596.433	478.883	486.963	324.971	FIG01114318: hypothetical protein
CH8_0497				3707.26	4058.64	6831.43	4859.21	Group B streptococcal surface immunogenic protein
CH8_0498				242.02	208.53	220.018	168.16	Phosphate starvation-inducible protein PhoH, predicted ATPase
CH8_0499				11.1119	5.46601	5.43384	7.63702	hypothetical protein
CH8_0500				13.4631	8.42875	8.07988	9.72613	hypothetical protein
CH8_0501				5.34498	2.62922	4.70474	5.05106	hypothetical protein
CH8_0502				6.20961	3.9709	4.85849	3.73428	hypothetical protein
CH8_0503				505.629	447.879	474.732	422.494	Methionyl-tRNA synthetase (EC 6.1.1.10)
CH8_0504	2.517			9.88553	10.837	58.1475	25.5993	Transcriptional regulator, LysR family
CH8_0505	3.18	-4.54		4.6184	2.2069	43.4911	1.47371	Competence protein CoiA
CH8_0506				239.394	248.629	286.473	210.243	Oligoendopeptidase F (EC 3.4.24.-)
CH8_0507		1.279		121.873	151.991	69.481	148.714	O-methyltransferase family protein [C1]
CH8_0508				527.65	521.288	463.266	436.452	Foldase protein PrsA precursor (EC 5.2.1.8)
CH8_0509				501.287	474.993	559.475	317.756	Alanyl-tRNA synthetase (EC 6.1.1.7)
CH8_0510		2.2	1.268	108.442	253.027	67.5772	274.542	cell wall protein precursor, similar to choline binding protein, truncated
CH8_0511		1.944	1.377	58.3516	148.84	46.0702	157.134	cell wall protein precursor, similar to choline binding protein, truncated
CH8_0512		2.049	1.278	60.3822	144.565	42.9491	157.074	cell wall protein precursor, similar to choline binding protein, truncated
CH8_0513				98.2551	127.821	66.7108	115.804	choline binding protein D
CH8_0514				89.8411	121.973	65.8998	96.4783	choline binding protein D
CH8_0515				47.2672	62.0025	37.5989	51.4359	choline binding protein D
CH8_0516				112.066	143.106	173.511	196.965	Aliphatic amidase AmiE (EC 3.5.1.4)
CH8_0517				104.492	127.788	161.625	177.696	Glutamine-dependent 2-keto-4-methylthiobutyrate transaminase
CH8_0518	5.56	-1.234		35.291	24.6083	2163.8	763.707	N-acetyl-gamma-glutamyl-phosphate reductase (EC 1.2.1.38)
CH8_0519	5.746	-1.18		44.6655	29.4341	3040.12	1123.73	Glutamate N-acetyltransferase (EC 2.3.1.35) / N-acetylglutamate synthase (EC 2.3.1.1)
CH8_0520	6.047	-1.169		50.9794	34.1115	4220.71	1579.33	Acetylglutamate kinase (EC 2.7.2.8)
CH8_0521	6.191	-1.221		50.8496	32.3959	4736.8	1703.91	Acetylornithine aminotransferase (EC 2.6.1.11)
CH8_0522				39.7415	32.7446	34.0094	41.3971	Polysaccharide deacetylase
CH8_0523	NA	NA	NA	NA	NA	NA	NA	Mobile element protein
CH8_0524		1.461		16.559	24.4363	13.7657	34.142	hypothetical protein
CH8_0525	2.054			29.2249	34.584	120.535	67.28	FIG01119896: hypothetical protein
CH8_0526	1.837			58.0258	71.4249	205.553	123.689	CDS_ID OB3077
CH8_0527		1.344		6.56838	1.8463	2.75315	5.64291	Mobile element protein
CH8_0528		1.04		11.4171	10.3408	6.55792	12.1438	Polysaccharide deacetylase
CH8_0529	1.485	-1.45		372.351	301.153	1026.46	327.666	Homoserine dehydrogenase (EC 1.1.1.3)
CH8_0530	1.273	-1.437		280.57	187.01	666.511	215.001	Homoserine kinase (EC 2.7.1.39)
CH8_0531	1.369	-1.149		190.801	115.19	484.367	191.217	RarD protein
CH8_0532				466.733	460.79	709.269	444.995	FIG01115902: hypothetical protein
CH8_0533				729.629	836.943	1014.82	787.399	FIG01115437: hypothetical protein
CH8_0534				357.522	313.988	352.598	262.401	Glutamate synthase [NADPH] large chain (EC 1.4.1.13)
CH8_0535				248.514	226.748	263.27	183.646	PhnO protein
CH8_0536				407.78	371.009	396.434	317.906	Valyl-tRNA synthetase (EC 6.1.1.9)
CH8_0537		1.079		1910.38	3303.19	1589.94	2952.63	ATP synthase F0 sector subunit c (EC 3.6.3.14)
CH8_0538		1.158		2663.06	4268.58	2028.29	3981.43	ATP synthase F0 sector subunit a (EC 3.6.3.14)
CH8_0539		1.075		2346.56	3909.92	1903.9	3526.62	ATP synthase F0 sector subunit b (EC 3.6.3.14)
CH8_0540		1.11		2613.72	4157.65	2060.01	3910.09	ATP synthase delta chain (EC 3.6.3.14)
CH8_0541				3239.66	5102.01	2452.49	4292.98	ATP synthase alpha chain (EC 3.6.3.14)
CH8_0542				3889.2	5900.62	2849.51	4868.64	ATP synthase gamma chain (EC 3.6.3.14)
CH8_0543				3641.37	5493.69	2632.63	4137.45	ATP synthase beta chain (EC 3.6.3.14)
CH8_0544				2389.84	3782.24	1877.5	2773.03	ATP synthase epsilon chain (EC 3.6.3.14)
CH8_0545				328.21	206.833	323.704	260.557	Cell division protein FtsW
CH8_0546				15872.7	14070.1	19736.6	9156.33	Translation elongation factor Tu
CH8_0547		-1.058		2171.18	1873.81	3532.13	1489.75	Triosephosphate isomerase (EC 5.3.1.1)
CH8_0548				142.561	181.201	159.092	165.314	Thymidylate kinase (EC 2.7.4.9)
CH8_0549				150.247	187.791	151.753	163.862	DNA polymerase III delta prime subunit (EC 2.7.7.7)
CH8_0550				202.65	238.286	195.893	203.495	Signal peptidase-like protein
CH8_0551				218.625	252.356	209.188	184.769	DNA replication intiation control protein YabA
CH8_0552				195.785	190.89	180.907	151.505	rRNA small subunit methyltransferase I
CH8_0553	2.79	-1.007		3.42947	2.74133	23.4786	10.1278	Ammonium transporter
CH8_0554				21.4831	26.6013	42.7462	34.6848	Nitrogen regulatory protein P-II
CH8_0555				133.81	211.312	104.846	179.391	Peptidoglycan hydrolase
CH8_0556				163.199	257.74	116.657	176.745	Hydrolase (HAD superfamily)
CH8_0557				5.89191	3.86434	11.5248	8.43624	FIG01116111: hypothetical protein
CH8_0558		1.461		3.42947	5.9044	2.93483	7.54979	Phosphate transport system regulatory protein PhoU
CH8_0559		1.147		52.5887	78.4194	37.9546	74.0671	N-acetylglucosamine-6-phosphate deacetylase (EC 3.5.1.25)
CH8_0560		1.266		29.3231	51.5425	28.2962	60.1238	hypothetical protein
CH8_0561		1.183		27.6089	38.3462	23.0311	46.74	hypothetical protein, truncated
CH8_0562		1.036		33.6429	45.9323	29.546	53.9713	hypothetical protein, truncated
CH8_0563				28.1502	36.0028	28.908	37.485	FIG01119385: hypothetical protein
CH8_0564	2.3	-2.893		271.015	253.866	1307.34	154.113	Glycyl-tRNA synthetase alpha chain (EC 6.1.1.14)
CH8_0565	2.148	-2.898		305.59	272.499	1328.08	155.842	Glycyl-tRNA synthetase beta chain (EC 6.1.1.14)
CH8_0566	2.221	-2.924		302.942	251.182	1385.38	159.023	FIG01114118: hypothetical protein
CH8_0567	2.579	-1.976		264.909	210.573	1556.83	346.106	Amino acid permease
CH8_0568	2.054			59.1553	80.34	239.212	205.164	FIG01114817: hypothetical protein
CH8_0569		1.152		64.4115	78.1547	44.7969	89.7673	PTS system, beta-glucoside-specific IIB component (EC 2.7.1.69) / PTS system, beta-glucoside-specific IIC component (EC 2.7.1.69) / PTS system, beta-glucoside-specific IIA component (EC 2.7.1.69)
CH8_0570		1.038		48.6319	67.8992	35.601	64.2958	PTS system, beta-glucoside-specific IIB component (EC 2.7.1.69) / PTS system, beta-glucoside-specific IIC component / PTS system, beta-glucoside-specific IIA component
CH8_0571		1.063		51.0591	69.8735	34.5583	63.4447	PTS system, beta-glucoside-specific IIB component (EC 2.7.1.69) / PTS system, beta-glucoside-specific IIC component / PTS system, beta-glucoside-specific IIA component
CH8_0572				43.1534	52.4977	27.9096	46.2417	PTS system, beta-glucoside-specific IIB component (EC 2.7.1.69) / PTS system, beta-glucoside-specific IIC component / PTS system, beta-glucoside-specific IIA component
CH8_0573				404.562	342.185	574.243	252.21	Peptidyl-prolyl cis-trans isomerase (EC 5.2.1.8)
CH8_0574				14.395	7.55303	8.91644	4.53448	hypothetical protein
CH8_0575		-1.3	-1.372	11.0895	4.19613	7.50858	2.56496	hypothetical protein
CH8_0576		-1.168	-1.216	9.97282	4.59255	8.71599	3.28123	FIG01117011: hypothetical protein
CH8_0577		-1.033	-1.003	10.2158	5.36022	8.65909	3.51056	hypothetical protein
CH8_0578				113.673	135.217	115.003	117.956	Cysteine and methionine metabolism regulator CmbR, LysR family
CH8_0579				112.692	111.677	100.561	96.3429	Lipoprotein signal peptidase (EC 3.4.23.36)
CH8_0580				158.523	149.382	139.882	109.682	Ribosomal large subunit pseudouridine synthase D (EC 4.2.1.70)
CH8_0581	2.736	-2.55		172.299	108.39	1130.45	169.287	Uracil phosphoribosyltransferase (EC 2.4.2.9) / Pyrimidine operon regulatory protein PyrR
CH8_0582	2.501	-2.682		204.386	123.455	1137.22	154.896	Uracil permease
CH8_0583	2.415	-2.818		240.097	150.841	1259.5	156.021	Aspartate carbamoyltransferase (EC 2.1.3.2)
CH8_0584	2.398	-2.924		259.401	157.012	1345.63	154.697	Carbamoyl-phosphate synthase small chain (EC 6.3.5.5)
CH8_0585	2.43	-3.346		268.848	149.668	1425.06	122.208	Carbamoyl-phosphate synthase large chain (EC 6.3.5.5)
CH8_0586	1.299	-1.828		20.8623	14.2851	50.9278	12.3309	Protein-L-isoD(D-D) O-methyltransferase
CH8_0587	NA	NA	NA	NA	NA	NA	NA	hypothetical protein
CH8_0588	1.381	-1.555		14.0751	11.3745	37.8558	11.2282	FIG01119148: hypothetical protein
CH8_0589		-1.799		28.8368	14.185	53.3842	12.8293	FIG01119148: hypothetical protein
CH8_0590	1.502	-2.042		17.274	13.8472	50.6829	10.443	ABC transporter permease protein
CH8_0591	1.167	-2.452	-1.027	19.303	8.90179	44.247	6.73694	ABC transporter permease protein, truncated
CH8_0592	1.329	-1.817		14.5605	12.8922	39.1611	9.38168	hypothetical protein
CH8_0593	1.198	-2.068		13.0402	9.77451	29.7583	5.86815	ABC transporter permease protein
CH8_0594		-1.651		3.67177	0.90308	6.28435	1.57721	hypothetical protein
CH8_0595				7076.26	3611.16	5377.73	2897.96	LSU ribosomal protein L10p (P0)
CH8_0596				6339.29	3297.33	5040.94	2676.45	LSU ribosomal protein L7/L12 (P1/P2)
CH8_0597			-1.022	108.526	52.831	61.3956	31.5722	ABC transporter, ATP-binding/permease protein
CH8_0598			-1.191	165.288	71.3736	84.4652	40.719	Lipid A export ATP-binding/permease protein MsbA
CH8_0599				143.178	99.0793	100.988	69.2159	S-adenosylmethionine:tRNA ribosyltransferase-isomerase (EC 5.-.-.-)
CH8_0600		3.103		4.3308	6.2135	4.05912	31.16	Glucosamine-6-phosphate deaminase (EC 3.5.99.6)
CH8_0601		-1.384		60.6989	43.0562	68.1834	22.7669	sensor histidine kinase, putative
CH8_0602		-1.192		83.9162	49.7799	94.6176	36.1228	Autolysin response regulator
CH8_0603	-4.084	5.501		16713.3	28901.8	933.666	38758.2	Molybdopterin biosynthesis protein MoeB
CH8_0604	-4.054	5.406		15035.4	25456.3	858.818	33310.5	Export ABC transporter ATP-binding protein
CH8_0605	-4.032	5.345		10480.8	16540.5	605.92	22607.1	O-antigen export system permease protein RfbD
CH8_0606	-3.883	5.055		10419.4	15927.2	672.968	20325.7	Rhodanese domain protein UPF0176, Firmicutes subgroup
CH8_0607	-4.162	4.768		151.627	149.172	7.50858	200.616	Transcriptional repressor
CH8_0608	-3.834	4.463		80.2561	85.2842	5.19633	107.867	FIG01114428: hypothetical protein
CH8_0609				110.575	107.814	93.8426	74.9512	Uridine phosphorylase (EC 2.4.2.3)
CH8_0610				184.088	177.099	117.371	114.714	FIG01116922: hypothetical protein
CH8_0611				50.3185	37.3875	49.3845	33.5551	Ribosomal small subunit pseudouridine synthase A (EC 4.2.1.70)
CH8_0612				84.6717	76.5585	77.9457	80.7185	Aminoacylase/N-acyl-L-amino acid amidohydrolase/hippurate hydrolase
CH8_0613				6.42559	6.32156	6.28435	4.73163	Alanine dehydrogenase (EC 1.4.1.1)
CH8_0614				5.60513	3.30863	4.38554	2.5682	Alanine dehydrogenase (EC 1.4.1.1)
CH8_0615	-1.014	2.349		983.879	1758	474.777	2141.02	Putative Dihydrolipoamide dehydrogenase (EC 1.8.1.4) Mercuric ion reductase (EC 1.16.1.1) PF00070 family, FAD-dependent NAD(P)-disulphide oxidoreductase
CH8_0616				20.4389	26.9579	16.4749	22.5759	FIG01114684: hypothetical protein
CH8_0617				79.5508	82.5162	75.829	59.7994	Mevalonate kinase (EC 2.7.1.36)
CH8_0618				110.322	107.349	106.324	77.2733	Diphosphomevalonate decarboxylase (EC 4.1.1.33)
CH8_0619				140.793	122.873	130.484	87.4116	Phosphomevalonate kinase (EC 2.7.4.2)
CH8_0620				137.986	122.894	135.814	71.6879	Isopentenyl-diphosphate delta-isomerase, FMN-dependent (EC 5.3.3.2)
CH8_0621				250.787	304.849	230.225	242.285	N-acetylglucosamine-1-phosphate uridyltransferase (EC 2.7.7.23) / Glucosamine-1-phosphate N-acetyltransferase (EC 2.3.1.157)
CH8_0622				227.278	282.166	210.097	221.223	ADP-ribose pyrophosphatase (EC 3.6.1.13)
CH8_0623				196.081	235.403	172.784	199.726	FIG01115704: hypothetical protein
CH8_0624				266.513	308.056	231.515	238.384	5'-methylthioadenosine nucleosidase (EC 3.2.2.16) @ S-adenosylhomocysteine nucleosidase (EC 3.2.2.9)
CH8_0625				13.2472	9.77451	9.71698	6.40162	hypothetical protein
CH8_0626				8.60644	4.76274	7.89118	4.62112	hypothetical protein, truncated
CH8_0627				5.78896	4.69019	3.66346	4.09566	hypothetical protein
CH8_0628				202.934	309.641	188.241	239.312	Glycosyltransferase LafB, responsible for the formation of Gal-Glc-DAG
CH8_0629				285.619	472.69	211.449	235.505	Glycosyltransferase LafA, responsible for the formation of Glc-DAG
CH8_0630		-1.29		376.139	295.165	420.036	150.354	FIG01115862: hypothetical protein
CH8_0631		-1.118		383.281	302.505	438.552	177.355	Threonyl-tRNA synthetase (EC 6.1.1.3)
CH8_0632		-1.869		167.908	92.8579	183.165	43.531	hypothetical protein
CH8_0633		-1.727		98.7528	54.9422	111.902	29.2547	unknown
CH8_0634		-1.899		95.8471	49.735	100.742	23.5981	hypothetical protein
CH8_0635		-1.825		58.8386	29.2835	67.0233	16.6512	FIG01115265: hypothetical protein
CH8_0636				286.235	399.977	186.934	315.247	Hemolysin III
CH8_0637				434.921	593.008	273.594	425.334	FIG01114273: hypothetical protein
CH8_0638				238.449	331.112	171.869	256.065	FIG01114273: hypothetical protein
CH8_0639				143.307	128.544	93.3083	103.095	Hydroxymethylglutaryl-CoA reductase (EC 1.1.1.34)
CH8_0640				193.676	224.346	148.543	189.8	Hydroxymethylglutaryl-CoA synthase (EC 2.3.3.10)
CH8_0641		1.22		196.414	330.741	122.74	251.908	Thymidylate synthase (EC 2.1.1.45)
CH8_0642				163.372	188.668	124.629	168.208	Dihydrofolate reductase (EC 1.5.1.3)
CH8_0643				82.3394	96.5844	77.4322	83.4344	FIG01114189: hypothetical protein
CH8_0644				248.087	281.752	175.084	200.36	ATP-dependent Clp protease ATP-binding subunit ClpX
CH8_0645				385.517	446.365	264.095	310.702	GTP-binding protein EngB
CH8_0646	2.901	-1.622		26.8097	13.1878	202.553	57.0049	S-methylmethionine permease
CH8_0647	2.671	-1.314	-1.182	39.9872	16.8809	256.393	89.4718	S-methylmethionine permease
CH8_0648	2.787	-1.333		26.907	14.022	187.726	64.6556	Homocysteine S-methyltransferase (EC 2.1.1.10)
CH8_0649		-1.889	-1.217	433.182	184.738	623.345	146.81	hypothetical protein
CH8_0650		-1.977	-1.405	176.643	64.0434	241.933	53.8091	FIG01117638: hypothetical protein
CH8_0651				251.773	211.979	315.132	166.631	Acyl-phosphate:glycerol-3-phosphate O-acyltransferase PlsY
CH8_0652				138.759	129.866	112.71	69.9844	Topoisomerase IV subunit B (EC 5.99.1.-)
CH8_0653				200.197	162.21	142.044	75.8293	Topoisomerase IV subunit A (EC 5.99.1.-)
CH8_0654	2.095			380.028	362.424	1629.6	818.493	Branched-chain amino acid aminotransferase (EC 2.6.1.42)
CH8_0655				1260.73	1241.93	1545.16	1120.31	FIG01114490: hypothetical protein
CH8_0656				78.1951	81.5448	55.0629	47.0242	tRNA-Tyr-GTA
CH8_0657				0	3.46181	1.72072	1.51149	tRNA-Gln-TTG
CH8_0658				3686.87	2547.2	3834.77	2023.21	SSU ribosomal protein S1p
CH8_0659				0	0	0	0	tRNA-Arg-CCG
CH8_0660				194.604	220.753	214.865	214.325	lipoprotein, putative
CH8_0661	NA	NA	NA	NA	NA	NA	NA	contains uncharacterized ACR domain
CH8_0662				195.651	175.544	153.561	138.236	tRNA-dependent lipid II-Ala--L-alanine ligase
CH8_0663				71.6323	49.7017	52.3589	32.0652	NAD-dependent oxidoreductase
CH8_0664			-1.208	22.4748	9.38038	19.3164	10.5317	NAD-dependent oxidoreductase
CH8_0665				53.1407	34.4768	42.9828	22.2097	NAD-dependent oxidoreductase
CH8_0666				514.229	858.802	453.042	654.042	FIG01114027: hypothetical protein
CH8_0667				483.245	791.193	441.583	605.545	Mutator mutT protein (7,8-dihydro-8-oxoguanine-triphosphatase) (EC 3.6.1.-)
CH8_0668		2.042	1.235	743.794	1726.88	465.896	1691.28	ATP-dependent Clp protease, ATP-binding subunit ClpE
CH8_0669	6.386	-1.992		15.4955	13.212	1655.68	339.462	Ornithine carbamoyltransferase (EC 2.1.3.3)
CH8_0670	1.704	-1.255		772.669	834.61	2485.34	908.309	FIG01114188: hypothetical protein
CH8_0671	1.733			334.826	217.042	1100.29	710.335	ABC transporter membrane-spanning permease - glutamine transport
CH8_0672	1.757			344.524	223.138	1152.95	664.662	Glutamate transport ATP-binding protein
CH8_0673	1.356			190.943	183.933	482.839	218.796	Ferrous iron transport protein A
CH8_0674		-1.107		265.256	196.522	479.928	194.709	Ferrous iron transport protein B
CH8_0675		-1.206		158.12	122.857	297.867	112.687	hypothetical protein
CH8_0676				200.422	149.784	336.776	176.27	hypothetical protein
CH8_0677				153.067	113.591	241.976	111.662	hypothetical protein
CH8_0678	1.795	-1.576		245.5	157.421	848.838	246.166	Methylenetetrahydrofolate dehydrogenase (NADP+) (EC 1.5.1.5) / Methenyltetrahydrofolate cyclohydrolase (EC 3.5.4.9)
CH8_0679	1.756	-1.442		196.143	129.539	656.166	210.114	NAD(P)HX dehydratase
CH8_0680				305.22	260.858	304.428	188.377	Cell division protein FtsI [Peptidoglycan synthetase] (EC 2.4.1.129)
CH8_0681				113.945	143.204	65.785	115.208	Recombination protein RecR
CH8_0682				15.4214	10.1145	11.4914	10.4096	Beta-glucoside bgl operon antiterminator, BglG family
CH8_0683				11.1119	10.2032	9.41866	13.3648	Beta-glucoside bgl operon antiterminator, BglG family
CH8_0684		1.054		333.987	590.092	263.207	480.545	Metal-dependent hydrolase YbeY, involved in rRNA and/or ribosome maturation and assembly
CH8_0685				153.575	259.097	122.362	207.175	Diacylglycerol kinase (EC 2.7.1.107)
CH8_0686				324.713	565.244	232.365	373.036	GTP-binding protein Era
CH8_0687				141.162	185.573	99.0228	113.461	Formamidopyrimidine-DNA glycosylase (EC 3.2.2.23)
CH8_0688				174.463	216.827	120.467	122.276	Dephospho-CoA kinase (EC 2.7.1.24)
CH8_0689				143.649	174.719	93.0199	124.565	Multidrug resistance efflux pump PmrA
CH8_0690				528.084	514.276	537.386	480.31	Preprotein translocase subunit SecG (TC 3.A.5.1.1)
CH8_0691				242.976	188.207	197.6	115.48	3'-to-5' exoribonuclease RNase R
CH8_0692				314.374	240.138	246.717	143.699	tmRNA-binding protein SmpB
CH8_0693				827.4	920.737	782.005	768.831	Streptococcal lipoprotein rotamase A Peptidyl-prolyl cis-trans isomerase (EC 5.2.1.8)
CH8_0694				1149.78	1189.05	995.871	959.525	S1 RNA binding domain
CH8_0695				0	0	0	0	IS66 family element, Orf1
CH8_0696	NA	NA	NA	NA	NA	NA	NA	Mobile element protein
CH8_0697				0	0	0	0	FIG01114876: hypothetical protein
CH8_0698	NA	NA	NA	NA	NA	NA	NA	Transposase and inactivated derivative
CH8_0699				1678.75	1646.29	1680.64	981.952	Proline dipeptidase (EC 3.4.13.9)
CH8_0700				303.921	277.484	365.987	264.466	Catabolite control protein A
CH8_0701				16.6342	22.0297	20.6486	35.1766	conserved hypothetical protein, truncated
CH8_0702				21.6922	16.9425	26.0739	37.2716	Protein of unknown function DUF419
CH8_0703				20.2046	14.2939	20.3155	29.1572	Glycerate kinase (EC 2.7.1.31)
CH8_0704				87.5064	108.774	80.6925	72.7903	FIG01117326: hypothetical protein
CH8_0705				4836.01	5750.71	7904.85	3695.71	Enolase (EC 4.2.1.11)
CH8_0706				251.85	256.865	226.485	159.643	Lipoteichoic acid synthase LtaS Type IIc
CH8_0707				172.71	183.619	183.602	160.904	LSU m5C1962 methyltransferase RlmI
CH8_0708				216.358	231.236	208.679	160.994	3-dehydroquinate dehydratase I (EC 4.2.1.10)
CH8_0709				238.44	230.077	228.723	171.232	Shikimate/quinate 5-dehydrogenase I beta (EC 1.1.1.282)
CH8_0710				252.522	258.819	256.019	200.842	3-dehydroquinate synthase (EC 4.2.3.4)
CH8_0711				318.372	319.091	317.319	231.457	Chorismate synthase (EC 4.2.3.5)
CH8_0712				289.284	283.024	292.774	200.648	Prephenate dehydrogenase (EC 1.3.1.12)
CH8_0713				383.765	365.42	376.06	273.513	FIG01116936: hypothetical protein
CH8_0714				513.231	520.516	551.194	384.615	L-lactate dehydrogenase (EC 1.1.1.27)
CH8_0715				418.406	404.352	672.623	359.114	5-Enolpyruvylshikimate-3-phosphate synthase (EC 2.5.1.19)
CH8_0716				351.191	324.734	529.057	295.958	Shikimate kinase I (EC 2.7.1.71)
CH8_0717				437.915	389.585	631.922	346.797	Prephenate dehydratase (EC 4.2.1.51)
CH8_0718				475.367	447.466	673.395	387.931	Cell envelope-associated transcriptional attenuator LytR-CpsA-Psr, subfamily F1 (as in PMID19099556)
CH8_0719	2.406			11.1971	11.6795	60.4285	96.3106	Exfoliative toxin A
CH8_0720	2.701			88.3758	108.828	611.664	848.65	Acyl-CoA dehydrogenase, short-chain specific (EC 1.3.8.1)
CH8_0721	2.736			131.983	159.811	946.225	1151.91	Macrophage infectivity potentiator protein
CH8_0722				183.962	205.254	156.423	131.768	23S rRNA (Uracil-5-) -methyltransferase RumA (EC 2.1.1.-)
CH8_0723				259.641	326.146	195.063	186.782	TfoX N-terminal domain family protein
CH8_0724				180.454	214.763	143.761	117.725	Ribosomal-protein-S5p-alanine acetyltransferase
CH8_0725				222.387	272.79	171.613	155.18	FIG01114410: hypothetical protein
CH8_0726				94.386	92.8579	66.3994	45.5226	hypothetical protein
CH8_0727		-1.717		1231.78	883.168	1542.77	411.304	hypothetical protein
CH8_0728		-1.751		1408.88	1027.38	1797.04	467.796	FIG01114410: hypothetical protein
CH8_0729		-1.861		147.274	111.453	205.479	49.5475	hypothetical protein
CH8_0730		-1.82		998.179	693.95	1293.75	321.13	hypothetical protein
CH8_0731	NA	NA	NA	NA	NA	NA	NA	Positive transcriptional regulator, MutR family
CH8_0732	NA	NA	NA	NA	NA	NA	NA	Mobile element protein
CH8_0733				75.5611	49.9229	70.6399	38.026	Mobile element protein
CH8_0734				52.7046	33.6579	54.862	24.6252	Mobile element protein
CH8_0735		1.477		22.5687	41.5417	17.8005	45.0321	hypothetical protein
CH8_0736		2.27		4.22253	4.74762	2.35984	12.4374	Conserved uncharacterized protein
CH8_0737				89.608	97.6705	93.9432	108.827	Probable type II DNA modification enzyme
CH8_0738				145.809	147.992	152.283	167.209	hypothetical protein
CH8_0739				140.412	159.16	137.823	160.4	hypothetical protein
CH8_0740				94.548	95.7265	100.55	95.4212	hypothetical protein
CH8_0741				100.428	117.327	101.011	127.946	hypothetical protein
CH8_0742				70.2119	85.0155	63.8666	90.2677	hypothetical protein
CH8_0743				59.7528	73.6777	57.6602	80.0806	hypothetical protein
CH8_0744				74.3404	84.2536	75.0329	94.5215	hypothetical protein
CH8_0745				138.267	201.192	115.997	197.917	hypothetical protein
CH8_0746	1.789			448.508	550.9	1530.87	1205.42	CRISPR-associated protein, Csn1 family
CH8_0747	1.789			44.031	65.3188	149.974	246.652	CRISPR-associated protein Cas1
CH8_0748	1.572			64.7455	73.8519	190.885	311.972	CRISPR-associated protein Cas2
CH8_0749	1.712			43.0674	57.1642	139.54	216.518	CRISPR-associated protein Cas7
CH8_0750	NA	NA	NA	NA	NA	NA	NA	Transposase and inactivated derivative
CH8_0751	NA	NA	NA	NA	NA	NA	NA	FIG01114876: hypothetical protein
CH8_0752	NA	NA	NA	NA	NA	NA	NA	Mobile element protein
CH8_0753				0.681054	0	0	0	IS66 family element, Orf1
CH8_0754		1.36	1.035	252.11	508.122	194.188	438.111	ABC transporter, substrate-binding protein
CH8_0755		1.547	1.176	258.419	574.937	206.211	531.078	possible permease
CH8_0756		1.823	1.388	195.772	500.388	162.373	505.388	hypothetical protein
CH8_0757				127.092	139.758	104.666	91.1232	Transcription accessory protein (S1 RNA-binding domain)
CH8_0758				36.8349	40.6578	34.2679	25.4703	Putative metallopeptidase (Zinc) SprT family
CH8_0759		1.316	1.407	31.669	82.6113	15.9557	35.4514	Phage shock protein C, putative stress-responsive transcriptional regulator
CH8_0760				308.79	438.734	278.423	344.62	HPr kinase/phosphorylase (EC 2.7.1.-) (EC 2.7.4.-)
CH8_0761				312.212	436.502	274.845	362.896	Prolipoprotein diacylglyceryl transferase (EC 2.4.99.-)
CH8_0762				418.444	635.307	364.533	524.499	Pyridoxamine 5'-phosphate oxidase (EC 1.4.3.5)
CH8_0763				551.227	832.247	493.038	733.166	FIG01115301: hypothetical protein
CH8_0764				539.972	360.867	478.88	298.268	FIG01114801: hypothetical protein
CH8_0765				396.373	369.051	456.267	335.025	peptidase, U32 family small subunit [C1]
CH8_0766				491.054	417.935	549.089	352.104	peptidase, U32 family large subunit [C1]
CH8_0767				123.392	108.47	131.922	124.345	Substrate-specific component BioY of biotin ECF transporter
CH8_0768				218.962	199.571	237.139	225.882	FIG01114497: hypothetical protein
CH8_0769				57.6881	84.2536	100.044	61.8222	bacterial seryl-tRNA synthetase related
CH8_0770				854.66	476.656	1157.16	611.227	Manganese transport protein MntH
CH8_0771	1.797			2.97361	5.85094	11.0514	6.13112	hypothetical protein
CH8_0772				3.33358	2.1864	2.17354	0.954627	hypothetical protein
CH8_0773				2.11127	2.07708	2.06486	0.906896	hypothetical protein
CH8_0774	NA	NA	NA	NA	NA	NA	NA	Mobile element protein
CH8_0775				1.75939	2.59636	0.860358	0.755746	Mobile element protein
CH8_0776				3.54148	3.75215	2.93077	3.97864	Mobile element protein
CH8_0777	NA	NA	NA	NA	NA	NA	NA	Homoserine/homoserine lactone efflux protein
CH8_0778	2.501			69.9516	89.5899	395.682	415.752	hypothetical protein
CH8_0779	NA	NA	NA	NA	NA	NA	NA	Mobile element protein
CH8_0780	NA	NA	NA	NA	NA	NA	NA	Mobile element protein
CH8_0781	NA	NA	NA	NA	NA	NA	NA	Mobile element protein
CH8_0782				921.396	925.953	991.631	600.485	Lysyl-tRNA synthetase (class II) (EC 6.1.1.6)
CH8_0783				13.4762	18.5612	16.6946	26.2421	hypothetical protein
CH8_0784				16.7968	14.6888	21.4472	26.6557	hypothetical protein
CH8_0785				10.2264	9.08724	15.4864	20.972	hypothetical protein
CH8_0786				286.739	258.083	313.365	166.194	2-haloalkanoic acid dehalogenase (EC 3.8.1.2)
CH8_0787				5.02683	3.95635	4.91633	5.18226	hypothetical protein
CH8_0788				136.39	117.994	151.035	92.6481	Phosphoglycerate mutase family 5
CH8_0789				142.176	165.115	165.973	124.21	Transcriptional regulator
CH8_0790				256.693	219.277	248.567	204.453	Lyzozyme M1 (1,4-beta-N-acetylmuramidase) (EC 3.2.1.17)
CH8_0791				84.7755	64.5494	61.9458	91.2476	Na+ driven multidrug efflux pump
CH8_0792				98.189	59.6292	99.9827	51.897	FIG01115678: hypothetical protein
CH8_0793				39.0809	51.7061	48.7658	46.3096	FIG01115664: hypothetical protein
CH8_0794				7.03756	10.7701	13.7657	12.0919	FIG01115664: hypothetical protein
CH8_0795				36.0027	42.4162	36.0807	45.0584	FIG01115664: hypothetical protein
CH8_0796				19.2679	24.199	25.6604	23.2447	Oxidoreductase, short-chain dehydrogenase/reductase family (EC 1.1.1.-)
CH8_0797				29.2992	37.5853	32.5883	37.0161	Oxidoreductase, short-chain dehydrogenase/reductase family (EC 1.1.1.-)
CH8_0798				18.3588	16.2554	20.6486	21.2923	hypothetical protein
CH8_0799				70.4744	77.0834	105.666	76.2629	Type I restriction-modification system, restriction subunit R (EC 3.1.21.3)
CH8_0800				62.3182	60.0459	90.3514	59.443	hypothetical protein
CH8_0801				105.189	94.4416	151.284	88.164	Type I restriction-modification system, specificity subunit S (EC 3.1.21.3)
CH8_0802				162.288	156.157	211.461	129.806	Phage-related protein
CH8_0803				245.596	255.185	299.194	192.114	transcription regulator, probable
CH8_0804				254.775	248.317	296.35	162.63	Type I restriction-modification system, DNA-methyltransferase subunit M (EC 2.1.1.72)
CH8_0805		-1.724		28.1502	18.9905	45.2302	11.7465	hypothetical protein
CH8_0806				62.5215	79.4112	87.8421	87.9839	competence-induced protein Ccs16
CH8_0807				0.561134	0.828073	0.9604	0.723106	Streptococcal extracellular nuclease 2 Mitogenic factor 2
CH8_0808		1.297		471.93	825.058	569.769	1231.83	LemA protein
CH8_0809		1.344		462.508	761.598	513.462	1147.4	Heat shock protein HtpX (EC 3.4.24.-)
CH8_0810				385.621	247.599	466.029	273.39	Substrate-specific component CbrT of predicted cobalamin ECF transporter
CH8_0811				382.267	271.909	462.403	250.083	Additional lipoprotein component of predicted cobalamin ECF transporter
CH8_0812	1.024			1179.03	1133.5	2352.01	1580.21	Phosphoenolpyruvate carboxylase (EC 4.1.1.31)
CH8_0813				120.067	130.284	148.79	134.378	DNA polymerase III delta subunit (EC 2.7.7.7)
CH8_0814		2.129	1.066	3406.25	7049.54	1941.17	7512.87	Manganese superoxide dismutase (EC 1.15.1.1)
CH8_0815				131.529	107.626	77.3729	86.8118	hypothetical protein
CH8_0816	3.117	-3.659		0.586463	0.384645	6.69167	0.335887	Late competence protein ComC, processing protease
CH8_0817	-1.363	4.435	1.815	421.04	1501.95	156.882	3167.05	Non-specific DNA-binding protein Dps / Iron-binding ferritin-like antioxidant protein / Ferroxidase (EC 1.16.3.1)
CH8_0818		3.571	1.522	654.493	1872.51	361.492	3871.82	Peroxide stress regulator PerR, FUR family
CH8_0819				2195.01	1569.58	2503.3	1183.2	FIG01114576: hypothetical protein
CH8_0820				1576.06	1096.29	1702.26	792.116	Glucokinase (EC 2.7.1.2)
CH8_0821				844.849	540.917	697.032	395.918	GTP-binding protein TypA/BipA
CH8_0822				545.217	344.659	468.337	244.762	FIG01114438: possible membrane protein
CH8_0823				272.92	341.913	270.217	264.387	UDP-N-acetylmuramoylalanine--D-glutamate ligase (EC 6.3.2.9)
CH8_0824				398.834	457.308	374.451	393.953	UDP-N-acetylglucosamine--N-acetylmuramyl-(pentapeptide) pyrophosphoryl-undecaprenol N-acetylglucosamine transferase (EC 2.4.1.227)
CH8_0825				413.02	445.216	374.208	363.048	Cell division protein FtsQ
CH8_0826				883.236	929.122	1083.53	729.784	Cell division protein FtsA
CH8_0827				1177.71	1211.87	1238.17	917.013	Cell division protein FtsZ (EC 3.4.24.-)
CH8_0828				1255.46	1226.76	1290.9	976.265	Hypothetical protein YggS, proline synthase co-transcribed bacterial homolog PROSC
CH8_0829				1617.67	1582.96	1607.76	1219.44	FIG001960: FtsZ-interacting protein related to cell division
CH8_0830				712.921	668.531	749.112	544.137	Cell division protein YlmG/Ycf19 (putative), YggT family
CH8_0831				1041.08	951.258	1009.69	729.864	FIG001583: hypothetical protein, contains S4-like RNA binding domain
CH8_0832				1004.59	922.453	969.07	668.494	Cell division initiation protein DivIVA
CH8_0833		-1.052		397.372	368.694	610.843	258.455	Isoleucyl-tRNA synthetase (EC 6.1.1.5)
CH8_0834				4.11954	1.01321	3.02175	0.884776	hypothetical protein
CH8_0835				2.69523	0	0.878663	2.31548	Mobile element protein
CH8_0836				1.26046	1.24005	1.23275	0.54143	Mobile element protein
CH8_0837	2.993	-1.313		186.153	100.055	1498.76	522.337	Mn2+ and Fe2+ transporters of the NRAMP family
CH8_0838				12955.9	7695.47	9126.68	6165.1	LSU ribosomal protein L31p @ LSU ribosomal protein L31p, zinc-independent
CH8_0839				221.581	273.294	173.289	175.547	Hypothetical similar to thiamin biosynthesis lipoprotein ApbE
CH8_0840				184.049	238.7	143.95	153.28	FIG146085: 3'-to-5' oligoribonuclease A, Bacillus type
CH8_0841				477.323	628.654	291.122	398.896	Glutathione S-transferase, Streptococcal type (EC 2.5.1.18)
CH8_0842				51.3721	50.5403	49.14	36.4911	Adenosine deaminase (EC 3.5.4.4)
CH8_0843				381.938	328.785	387.861	229.868	Thymidine kinase (EC 2.7.1.21)
CH8_0844				450.521	395.685	448.304	272.875	Peptide chain release factor 1
CH8_0845				585.839	489.235	557.958	349.448	Protein-N(5)-glutamine methyltransferase PrmC, methylates polypeptide chain release factors RF1 and RF2
CH8_0846				752.531	614.282	671.999	420.584	TsaC protein (YrdC domain) required for threonylcarbamoyladenosine t(6)A37 modification in tRNA
CH8_0847				614.951	610.673	531.912	340.575	Serine hydroxymethyltransferase (EC 2.1.2.1)
CH8_0848				376.417	321.538	308.778	191.164	Pseudouridylate synthases, 23S RNA-specific
CH8_0849				470.193	369.19	369.191	220.11	Pneumococcal vaccine antigen A homolog
CH8_0850				163.587	116.173	115.134	54.789	Lipid A export ATP-binding/permease protein MsbA
CH8_0851		-1.045		147.463	88.6413	99.8783	42.3736	Lipid A export ATP-binding/permease protein MsbA
CH8_0852	NA	NA	NA	NA	NA	NA	NA	Mobile element protein
CH8_0853				571.961	683.55	484.303	601.024	component involved in D-alanylation of teichoic acids, putative
CH8_0854				1383.96	1758.89	1038.66	1164.47	D-alanine--poly(phosphoribitol) ligase subunit 1 (EC 6.1.1.13)
CH8_0855				1571.27	1785.59	1099.14	1119.93	D-alanyl transfer protein DltB
CH8_0856				2423.21	2516.39	1716.93	1492.75	D-alanine--poly(phosphoribitol) ligase subunit 2 (EC 6.1.1.13)
CH8_0857				1758.09	1683.47	1206.8	960.58	Poly(glycerophosphate chain) D-alanine transfer protein DltD
CH8_0858	NA	NA	NA	NA	NA	NA	NA	Mobile element protein
CH8_0859	NA	NA	NA	NA	NA	NA	NA	hypothetical protein
CH8_0860	NA	NA	NA	NA	NA	NA	NA	Mobile element protein
CH8_0861	NA	NA	NA	NA	NA	NA	NA	Mobile element protein
CH8_0862				9.80231	4.45089	6.63705	9.06896	Mobile element protein
CH8_0863				15.6566	10.7355	10.6723	7.74428	Mobile element protein
CH8_0864				380.556	379.877	285.839	277.165	Lead, cadmium, zinc and mercury transporting ATPase (EC 3.6.3.3) (EC 3.6.3.5) Copper-translocating P-type ATPase (EC 3.6.3.4)
CH8_0865				179.955	132.962	139.315	95.7859	Para-aminobenzoate synthase, aminase component (EC 2.6.1.85) / Aminodeoxychorismate lyase (EC 4.1.3.38)
CH8_0866	NA	NA	NA	NA	NA	NA	NA	Mobile element protein
CH8_0867		-1.275		225.076	135.01	363.194	131.176	unknown protein, phage associated
CH8_0868	4.138			91.6571	55.112	1830.4	1003.1	5-methyltetrahydropteroyltriglutamate--homocysteine methyltransferase (EC 2.1.1.14)
CH8_0869	4.128			129.014	76.3176	2339.28	1682.87	5,10-methylenetetrahydrofolate reductase (EC 1.5.1.20)
CH8_0870				0	0	0	0	IS66 family element, Orf1
CH8_0871	NA	NA	NA	NA	NA	NA	NA	Mobile element protein
CH8_0872				0	0	0	0	FIG01114876: hypothetical protein
CH8_0873				1.49802	0.736881	0.824112	0.804342	Transposase and inactivated derivative
CH8_0874				562.268	929.142	367.639	467.091	Phosphoglucomutase (EC 5.4.2.2)
CH8_0875		-1.123		225.939	165.297	251.891	101.23	Substrate-specific component PanT of predicted pantothenate ECF transporter
CH8_0876		-1.105		193.494	148.82	247.102	100.655	Phosphopantothenoylcysteine decarboxylase (EC 4.1.1.36)
CH8_0877				222.979	179.65	289.624	139.694	Phosphopantothenoylcysteine synthetase (EC 6.3.2.5)
CH8_0878	1.757	-2.255		607.302	317.716	2020.23	368.945	Formate--tetrahydrofolate ligase (EC 6.3.4.3)
CH8_0879				114.123	103.293	137.843	104.416	Two component system response regulator CiaR
CH8_0880				117.809	107.178	130.912	108.465	Sensor histidine kinase CiaH
CH8_0881				58.0169	45.5945	67.8214	47.483	Two component system sensor histidine kinase CiaH (EC 2.7.3.-)
CH8_0882				4809.95	4600.08	5724.63	3142.68	SSU ribosomal protein S20p
CH8_0883				56.9423	62.3802	48.0231	47.3831	Pantothenate kinase (EC 2.7.1.33)
CH8_0884				308.446	334.312	307.566	245.639	Ribosomal RNA small subunit methyltransferase C (EC 2.1.1.52)
CH8_0885				384.874	431.08	375.737	330.051	Pyrimidine-nucleoside phosphorylase (EC 2.4.2.2)
CH8_0886				124.454	135.557	135.484	115.828	Pyrimidine-nucleoside phosphorylase (EC 2.4.2.2)
CH8_0887				193.321	194.195	188.076	151.441	Pyrimidine-nucleoside phosphorylase (EC 2.4.2.2)
CH8_0888				155.113	161.928	135.269	127.336	Pyrimidine-nucleoside phosphorylase (EC 2.4.2.2)
CH8_0889				115.971	119.944	100.044	90.945	Deoxyribose-phosphate aldolase (EC 4.1.2.4)
CH8_0890				81.6356	92.3148	83.5121	74.1639	Deoxyribose-phosphate aldolase (EC 4.1.2.4)
CH8_0891				124.192	116.378	106.583	97.3579	Cytidine deaminase (EC 3.5.4.5)
CH8_0892		-1.311		632.197	410.297	788.811	278.928	Nucleoside-binding protein
CH8_0893				1.02989	2.02642	1.00725	3.5391	Putative deoxyribose-specific ABC transporter, ATP-binding protein
CH8_0894				250.15	205.375	225.162	100.574	Putative deoxyribose-specific ABC transporter, permease protein
CH8_0895				320.065	253.287	279.889	124.634	Putative deoxyribose-specific ABC transporter, permease protein
CH8_0896		-1.256		216.504	131.679	223.823	81.9628	Hydroxyacylglutathione hydrolase (EC 3.1.2.6)
CH8_0897				154.741	173.884	140.231	115.304	DinG family ATP-dependent helicase YoaA
CH8_0898				0	0	0	0	hypothetical protein
CH8_0899				498.836	454.12	488.384	324.455	FIG01114067: hypothetical protein
CH8_0900				622.663	553.327	552.166	381.356	Aspartate aminotransferase (EC 2.6.1.1)
CH8_0901				807.736	723.51	650.178	461.81	Asparaginyl-tRNA synthetase (EC 6.1.1.22)
CH8_0902				1022.46	849.132	780.222	573.072	FIG01116943: hypothetical protein
CH8_0903	NA	NA	NA	NA	NA	NA	NA	Mobile element protein
CH8_0904	NA	NA	NA	NA	NA	NA	NA	Mobile element protein
CH8_0905	NA	NA	NA	NA	NA	NA	NA	Mobile element protein
CH8_0906				0	0	0	0	Mobile element protein
CH8_0907		-1.286	-1.581	44.2202	14.7195	74.465	26.5642	Endoribonuclease L-PSP
CH8_0908	-1.282			180.523	209.614	71.9859	82.5358	Queuosine Biosynthesis QueC ATPase
CH8_0909	-1.337			294.436	321.667	113.288	115.69	6-carboxytetrahydropterin synthase (EC 4.1.2.50) @ Queuosine biosynthesis QueD, PTPS-I
CH8_0910	-1.489			261.479	277.756	90.0244	97.2921	Queuosine Biosynthesis QueE Radical SAM
CH8_0911	-1.459			288.626	310.549	101.984	89.5836	NADPH dependent preQ0 reductase (EC 1.7.1.13)
CH8_0912				11.3941	7.9127	7.86613	9.21291	Choline binding protein A
CH8_0913		1.235		335.502	587.564	274.779	569.121	Acid-resistant locus arl7 (Fragment)
CH8_0914				341.499	562.002	279.069	486.731	Hypothetical ATP-binding protein UPF0042, contains P-loop
CH8_0915				307.4	460.41	254.772	378.273	FIG002813: LPPG:FO 2-phospho-L-lactate transferase like, CofD-like
CH8_0916				305.439	429.219	261.639	339.847	FIG001886: Cytoplasmic hypothetical protein
CH8_0917				376.617	492.748	300.358	371.269	Dipeptidase (EC 3.4.-.-)
CH8_0918				446.84	530.051	353.378	430.259	Dipeptidase (EC 3.4.-.-)
CH8_0919				266.422	322.443	235.001	248.748	FIG00756470: hypothetical protein
CH8_0920				1222.01	1200.99	1003.46	906.354	Cold shock protein CspA
CH8_0921				4049.85	3020.76	3307.47	2040.65	Cold shock protein CspG
CH8_0922	NA	NA	NA	NA	NA	NA	NA	Mobile element protein
CH8_0923	NA	NA	NA	NA	NA	NA	NA	Mobile element protein
CH8_0924		1.855		68.1308	111.613	37.7964	120.815	Lead, cadmium, zinc and mercury transporting ATPase (EC 3.6.3.3) (EC 3.6.3.5) Copper-translocating P-type ATPase (EC 3.6.3.4)
CH8_0925	NA	NA	NA	NA	NA	NA	NA	Mobile element protein
CH8_0926	NA	NA	NA	NA	NA	NA	NA	Mobile element protein
CH8_0927				6.19305	6.64667	4.68035	5.07862	Type I restriction-modification system, restriction subunit R (EC 3.1.21.3)
CH8_0928				5.74795	6.08988	3.67567	5.128	Type I restriction-modification system, restriction subunit R (EC 3.1.21.3)
CH8_0929				84.1729	50.8339	89.2508	84.6038	Cystathionine beta-synthase (EC 4.2.1.22)
CH8_0930				114.81	68.4649	105.491	89.6334	Cystathionine gamma-lyase (EC 4.4.1.1)
CH8_0931				91.019	58.4661	88.4066	70.9394	Serine acetyltransferase (EC 2.3.1.30)
CH8_0932	NA	NA	NA	NA	NA	NA	NA	Mobile element protein
CH8_0933	NA	NA	NA	NA	NA	NA	NA	Mobile element protein
CH8_0934				5.94723	3.51056	4.07155	2.04371	Type I restriction-modification system, specificity subunit S (EC 3.1.21.3)
CH8_0935				0	0	0	0	Type I restriction-modification system, specificity subunit S (EC 3.1.21.3)
CH8_0936				0	0	0	0	Type I restriction-modification system, DNA-methyltransferase subunit M (EC 2.1.1.72)
CH8_0937	NA	NA	NA	NA	NA	NA	NA	hypothetical protein
CH8_0938		1.125		244.365	270.021	183.605	352.954	Glucose uptake protein homolog
CH8_0939				0.703756	0	0.688286	0.604597	D-alanyl-D-alanine carboxypeptidase (EC 3.4.16.4)
CH8_0940	NA	NA	NA	NA	NA	NA	NA	hypothetical protein
CH8_0941		1.108		35.4391	45.0035	21.386	40.8103	Type I restriction-modification system, DNA-methyltransferase subunit M (EC 2.1.1.72)
CH8_0942		1.147		2.17159	1.42429	1.17992	2.48748	FIG01117098: hypothetical protein
CH8_0943				127.496	70.6612	64.5519	40.0795	Candidate zinc-binding lipoprotein ZinT
CH8_0944				270.496	193.653	232.258	150.831	FIG01115268: hypothetical protein
CH8_0945				25.3352	13.7088	15.6929	7.61792	hypothetical protein
CH8_0946				231.485	191.512	209.436	170.691	FIG01115287: hypothetical protein
CH8_0947				162.869	95.127	165.536	74.9904	Peptidoglycan hydrolase, Autolysin2 (EC 3.5.1.28)
CH8_0948				3.82418	2.8217	3.58428	1.91646	Mobile element protein
CH8_0949				185.437	245.183	174.286	180.364	Methionine biosynthesis and transport regulator MtaR, LysR family
CH8_0950	-1.048			305.101	265.991	144.026	80.7333	Glucosamine--fructose-6-phosphate aminotransferase [isomerizing] (EC 2.6.1.16)
CH8_0951		-1.046		674.454	493.213	592.802	251.622	Alkylphosphonate utilization operon protein PhnA
CH8_0952				164.166	126.954	256.274	222.062	ABC transporter membrane-spanning permease - glutamine transport
CH8_0953				290.752	229.271	421.035	382.451	Amino acid ABC transporter, ATP-binding protein
CH8_0954				334.532	246.325	486.114	447.317	Amino acid ABC transporter, amino acid-binding protein
CH8_0955				6.11156	4.37281	10.3243	6.20507	ImpB/MucB/SamB family protein
CH8_0956				5.39375	3.33546	7.53598	4.89856	SOS responce UmuC protein
CH8_0957				3.95862	3.89453	5.16215	3.40086	hypothetical protein
CH8_0958				5.44843	5.36022	7.32692	4.09566	FIG01119696: hypothetical protein
CH8_0959				6.97636	5.77971	8.97765	4.10075	Alcohol dehydrogenase (EC 1.1.1.1)
CH8_0960				3.71427	1.92323	5.16215	4.03065	Alcohol dehydrogenase (EC 1.1.1.1)
CH8_0961				1104.91	1106.56	1195	802.872	GMP synthase [glutamine-hydrolyzing], amidotransferase subunit (EC 6.3.5.2) / GMP synthase [glutamine-hydrolyzing], ATP pyrophosphatase subunit (EC 6.3.5.2)
CH8_0962				88.6188	106.261	118.752	82.3601	Transcriptional regulator in cluster with beta-lactamase, GntR family
CH8_0963				368.235	344.684	352.7	310.796	Signal recognition particle associated protein
CH8_0964				446.405	440.294	402.192	301.138	Signal recognition particle, subunit Ffh SRP54 (TC 3.A.5.1.1)
CH8_0965	-1.276	-1.114		428.011	255.387	172.228	69.46	Substrate-specific component NiaX of predicted niacin ECF transporter
CH8_0966	-1.04			595.083	369.769	282.838	128.02	Transcriptional repressor for NAD biosynthesis in gram-positives
CH8_0967				53.975	70.8015	65.5368	100.468	Pleiotropic regulator of exopolysaccharide synthesis, competence and biofilm formation Ftr, XRE family
CH8_0968				122.231	136.14	117.516	116.464	50S ribosomal subunit maturation GTPase RbgA (B. subtilis YlqF)
CH8_0969				114.965	115.7	103.243	108.261	Ribonuclease HII (EC 3.1.26.4)
CH8_0970				78.6739	75.5057	74.5233	66.5254	Transcriptional regulator
CH8_0971	4.151	-5.151		9.04829	4.89598	167.991	3.8867	Rossmann fold nucleotide-binding protein Smf possibly involved in DNA uptake
CH8_0972		-1.111		166.716	144.96	229.127	92.8965	DNA topoisomerase I (EC 5.99.1.2)
CH8_0973	NA	NA	NA	NA	NA	NA	NA	Mobile element protein
CH8_0974				13.8192	7.25091	12.3141	7.6509	Conserved membrane protein
CH8_0975				53.7413	36.0657	47.8672	34.6269	Two-component response regulator
CH8_0976				34.8289	22.2907	30.4922	20.3499	Sensor histidine kinase
CH8_0977				124.602	135.938	88.8627	103.645	tRNA:m(5)U-54 MTase gid
CH8_0978			-1.285	15.9341	6.27044	21.0382	15.7423	5-methyltetrahydropteroyltriglutamate--homocysteine methyltransferase (EC 2.1.1.14)
CH8_0979			-1.07	18.4059	8.52137	21.7075	18.1379	5-methyltetrahydropteroyltriglutamate--homocysteine methyltransferase (EC 2.1.1.14)
CH8_0980			-1.177	20.8385	8.63204	30.5706	22.1424	5-methyltetrahydropteroyltriglutamate--homocysteine methyltransferase (EC 2.1.1.14)
CH8_0981				240.655	411.931	209.085	255.199	Nucleoside diphosphate kinase (EC 2.7.4.6)
CH8_0982				316.69	519.271	268.01	348.692	FIG01119309: hypothetical protein
CH8_0983		1.199		48.1517	75.0665	35.8633	72.5516	2,3-butanediol dehydrogenase, S-alcohol forming, (R)-acetoin-specific (EC 1.1.1.4) / Acetoin (diacetyl) reductase (EC 1.1.1.5)
CH8_0984				31.8844	27.9771	35.3976	31.8339	2,3-butanediol dehydrogenase, S-alcohol forming, (R)-acetoin-specific (EC 1.1.1.4) / Acetoin (diacetyl) reductase (EC 1.1.1.304)
CH8_0985				236.144	225.794	259.949	145.163	Translation elongation factor LepA
CH8_0986				221.498	228.115	205.037	205.563	hypothetical protein
CH8_0987				0.959667	0	0	0.824451	Transcriptional regulator
CH8_0988	1.047			28.0518	32.8266	57.3251	47.945	Positive transcriptional regulator, MutR family
CH8_0989	-3.432	3.7		9342.71	9010.66	836.152	9673.15	hypothetical protein
CH8_0990	-3.361	3.546		8168.91	7440.95	766.476	7989.39	hypothetical protein
CH8_0991	-3.221	3.464		6964.87	6208.06	719.575	7091.07	COG1180: Radical SAM, Pyruvate-formate lyase-activating enzyme like
CH8_0992	-3.23	3.501		4906.14	4309.78	504.392	5091.78	Agmatinase (EC 3.5.3.11)
CH8_0993	-3.214	3.501		4009.79	3487.8	415.084	4209.85	MFS general substrate transporter
CH8_0994				0.681054	1.34005	0	0.585094	IS66 family element, Orf1
CH8_0995	NA	NA	NA	NA	NA	NA	NA	Mobile element protein
CH8_0996				0	0	0	0	FIG01114876: hypothetical protein
CH8_0997				0.46813	0.18422	0.366272	0.0804342	Transposase and inactivated derivative
CH8_0998				47.7396	24.9696	45.9514	20.3119	Acetolactate synthase, catabolic (EC 2.2.1.6)
CH8_0999		-1.122		142.51	89.1415	135.764	54.5649	Alpha-acetolactate decarboxylase (EC 4.1.1.5)
CH8_1000	NA	NA	NA	NA	NA	NA	NA	Mobile element protein
CH8_1001				9.52316	8.83866	8.6109	9.57064	ABC transporter permease protein
CH8_1002				0.534498	0.350563	0.522749	0.153063	Retinol dehydrogenase 14 (EC 1.1.1.-)
CH8_1003				75.5298	80.743	54.6751	62.844	hypothetical protein
CH8_1004				53.72	68.313	44.0503	57.8398	Transcriptional regulator SczA, TetR family
CH8_1005		1.19		28.5268	42.931	35.0819	70.7318	Cobalt-zinc-cadmium resistance protein CzcD
CH8_1006				106.765	99.4073	93.786	100.57	Ferrochelatase, protoheme ferro-lyase (EC 4.99.1.1)
CH8_1007		1.466		192.455	284.669	130.695	318.305	Alcohol dehydrogenase (EC 1.1.1.1)
CH8_1008		1.196		24.2796	33.2333	25.8107	51.693	hypothetical protein
CH8_1009	NA	NA	NA	NA	NA	NA	NA	Mobile element protein
CH8_1010				87.0897	62.3125	72.2701	92.9568	hypothetical protein, truncated
CH8_1011				61.3675	52.0656	52.5851	62.8781	cell surface hydrolase (putative)
CH8_1012				0.340527	0.335014	0.333042	0.585094	hypothetical protein
CH8_1013				1.96397	0	0.9604	0.843624	hypothetical protein
CH8_1014				178.34	177.896	159.52	111.815	Uridine phosphorylase (EC 2.4.2.3)
CH8_1015				121.697	143.044	106.944	100.785	Phosphoglycolate phosphatase (EC 3.1.3.18)
CH8_1016				1.79682	4.41933	1.75733	2.31548	ferrichrome ABC transporter, substrate-binding protein, truncated
CH8_1017				3.18682	4.70283	3.11677	2.7378	hypothetical protein
CH8_1018				4.30871	5.08674	6.7424	7.40323	MATE efflux family protein DinF, truncated
CH8_1019				12.6676	7.61598	6.53872	8.76666	Multi antimicrobial extrusion protein (Na(+)/drug antiporter), MATE family of MDR efflux pumps
CH8_1020				9.74431	9.58654	7.94177	11.1618	hypothetical protein
CH8_1021				14.6496	13.5646	13.4848	11.1048	Multi antimicrobial extrusion protein (Na(+)/drug antiporter), MATE family of MDR efflux pumps
CH8_1022	NA	NA	NA	NA	NA	NA	NA	Mobile element protein
CH8_1023				172.948	181.942	145.996	153.959	Fibronectin/fibrinogen-binding protein
CH8_1024				40.49	30.3501	23.9486	26.006	hypothetical, predicted membrane protein (TMS5)
CH8_1025			1.01	363.645	719.602	323.156	542.353	ThiJ/PfpI family protein
CH8_1026	1.081	-1.081		85.3491	107.537	176.318	73.1948	Dihydroorotate dehydrogenase electron transfer subunit (EC 1.3.3.1)
CH8_1027		-1.333		89.9293	105.037	175.382	61.072	Dihydroorotate dehydrogenase, catalytic subunit (EC 1.3.3.1)
CH8_1028				90.879	88.7876	110.085	126.586	CRISPR-associated protein Cas1
CH8_1029				90.2087	87.2375	107.748	117.072	CRISPR-associated protein Cas2
CH8_1030				247.468	281.258	313.791	273.407	CRISPR repeat RNA endoribonuclease Cas6
CH8_1031				388.818	403.649	465.26	412.273	CRISPR-associated protein, Csm1 family
CH8_1032				447.717	432.541	534.972	499.554	CRISPR-associated protein, Csm2 family
CH8_1033				379.455	371.056	448.102	400.019	CRISPR-associated RAMP Csm3
CH8_1034				386.08	367.782	434.446	391.174	CRISPR-associated RAMP protein, Csm4 family
CH8_1035				593.786	548.633	622.382	563.149	CRISPR-associated protein, Csm5 family
CH8_1036				508.559	449.767	503.57	446.464	CRISPR-associated protein Csm6
CH8_1037				788.643	676.26	775.789	651.09	CRISPR-associated protein Csm6
CH8_1038	2.348	-4.347	-1.03	110.295	53.7177	553.774	23.6106	Orotidine 5'-phosphate decarboxylase (EC 4.1.1.23)
CH8_1039	1.327	-1.751		340.417	384.162	836.76	217.828	Orotate phosphoribosyltransferase (EC 2.4.2.10)
CH8_1040				8.61175	9.29222	9.23753	4.53448	Amidase family protein
CH8_1041				7.03756	5.93453	7.86613	4.31855	Amidase family protein
CH8_1042		2.398		342.775	480.819	168.346	789.149	Di-/tripeptide transporter
CH8_1043	-1.006	2.145		79.2134	114.642	38.416	150.024	Amidase family protein
CH8_1044	-1.331	1.988		24.7355	29.7429	9.28576	33.4854	Cystine ABC transporter, periplasmic cystine-binding protein FliY
CH8_1045		1.342		14.0751	13.8472	7.50858	17.5883	Cystine ABC transporter, periplasmic cystine-binding protein FliY
CH8_1046		1.196		3.97775	6.02053	2.09478	4.73163	putative ABC transporter (permease) [KO:K02029]
CH8_1047				3.70398	1.4576	1.44902	3.81851	Cystine transport system permease protein
CH8_1048		1.76		2.7419	3.23701	0.536327	3.76892	5'-nucleotidase (EC 3.1.3.5)
CH8_1049	-1.876			2.3032	0	0	1.97868	5'-nucleotidase (EC 3.1.3.5)
CH8_1050				1.83588	0	0.897765	1.57721	5'-nucleotidase (EC 3.1.3.5)
CH8_1051				2.34585	1.97818	1.31102	1.72742	5'-nucleotidase (EC 3.1.3.5)
CH8_1052				1.31954	0.865452	0.860358	1.88937	UDP-sugar hydrolase (EC 3.6.1.45) / 5'-nucleotidase (EC 3.1.3.5)
CH8_1053		1.371		9.38341	9.23148	6.42401	15.3165	hypothetical protein
CH8_1054				208.817	247.25	144.405	211.86	GTPase and tRNA-U34 5-formylation enzyme TrmE
CH8_1055	5.513	-5.761	-1.817	58.5311	16.5054	2648.46	42.3488	Sodium/glycine symporter GlyP
CH8_1056				163.856	129.912	130.864	84.3766	ATP-dependent DNA helicase UvrD/PcrA
CH8_1057	3.298			51.2242	50.2003	563.944	405.321	O-acetylhomoserine sulfhydrylase (EC 2.5.1.49) / O-succinylhomoserine sulfhydrylase (EC 2.5.1.48)
CH8_1058	1.438			45.777	47.7535	125.049	159.342	FIG01120512: hypothetical protein
CH8_1059	1.415			30.8966	36.1379	82.9301	108.533	conserved hypothetical protein, truncated
CH8_1060		1.702		183.232	202.421	124.392	358.581	Thiol peroxidase, Tpx-type (EC 1.11.1.15)
CH8_1061				95.8739	96.3285	76.0108	107.601	Type I restriction-modification system specificity subunit
CH8_1062				118.014	91.6047	110.655	50.6931	FIG01115060: hypothetical protein
CH8_1063				143.66	112.325	132.659	69.7144	hypothetical protein
CH8_1064				166.45	147.406	144.14	72.3176	FIG01115983: hypothetical protein
CH8_1065				81.2026	68.7036	73.8584	32.7878	FIG01115983: hypothetical protein
CH8_1066				137.448	147.091	114.761	108.951	tRNA pseudouridine synthase B (EC 4.2.1.70)
CH8_1067				159.734	156.875	132.586	101.668	Riboflavin kinase (EC 2.7.1.26) / FMN adenylyltransferase (EC 2.7.7.2)
CH8_1068				1202.18	1306.29	1177.49	1164.48	Transcriptional regulator SpxA1
CH8_1069				420.518	369.892	403.355	276.789	FIG006438: hypothetical protein
CH8_1070				423.408	380.204	400.389	252.797	Inositol-1-monophosphatase (EC 3.1.3.25)
CH8_1071				480.422	427.204	437.07	249.116	tRNA and rRNA cytosine-C5-methylases
CH8_1072		-1.063		1025.12	810.205	1326.32	557.306	Phosphate ABC transporter, periplasmic phosphate-binding protein PstS (TC 3.A.1.7.1)
CH8_1073		-1.098		1002.47	779.485	1202.63	492.875	Phosphate transport system permease protein PstC (TC 3.A.1.7.1)
CH8_1074		-1.164		1046.62	760.706	1191.6	465.929	Phosphate transport system permease protein PstA (TC 3.A.1.7.1)
CH8_1075		-1.135		1407.93	1043.04	1537.24	613.305	Phosphate transport ATP-binding protein PstB (TC 3.A.1.7.1)
CH8_1076		-1.174		1570.01	1173.68	1636.05	635.759	Phosphate transport ATP-binding protein PstB (TC 3.A.1.7.1)
CH8_1077		-1.29		1346	1000.6	1442.57	517.138	Phosphate transport system regulatory protein PhoU
CH8_1078				2114.76	1564.56	1974.85	912.035	Lysyl aminopeptidase (EC 3.4.11.15)
CH8_1079				21.8815	24.669	17.4674	15.4452	Tyrosine recombinase XerC
CH8_1080				1.11119	1.0932	0	1.90925	hypothetical protein
CH8_1081	-1.3	2.644	1.039	205.241	417.431	80.8424	450.59	Lipoate-protein ligase A
CH8_1082				28.592	26.08	29.4451	23.4247	hypothetical protein
CH8_1083				15.0594	14.5251	11.8405	9.38605	hypothetical protein
CH8_1084	-1.858	4.435	2.195	395.128	1807.04	105.458	2051.58	Maltodextrin phosphorylase (EC 2.4.1.1)
CH8_1085	-1.799	4.553	2.41	289.557	1541.19	80.4076	1703.71	4-alpha-glucanotransferase (amylomaltase) (EC 2.4.1.25)
CH8_1086				0	1.06517	0	0	Maltose operon transcriptional repressor MalR, LacI family
CH8_1087				0.725521	0.999284	0.709574	1.24659	Maltose operon transcriptional repressor MalR, LacI family
CH8_1088	-3.007	5.063	1.421	14.4184	40.5285	1.00725	53.9713	Maltose/maltodextrin ABC transporter, substrate binding periplasmic protein MalE
CH8_1089	-1.924	3.826	1.536	15.8767	45.1974	3.63415	50.4959	Maltose/maltodextrin ABC transporter, substrate binding periplasmic protein MalE
CH8_1090	-1.995	4.034	1.366	9.67276	24.7054	2.18311	34.6778	Maltose/maltodextrin ABC transporter, permease protein MalF
CH8_1091	-2.101	3.928	1.304	12.3157	30.2908	2.58107	37.7873	Maltose/maltodextrin ABC transporter, permease protein MalF
CH8_1092		-2.742	-1.66	982.577	303.32	817.422	105.373	Twin-arginine translocation protein TatAd
CH8_1093		-2.505	-1.623	1155.05	366.182	818.733	125.142	Twin-arginine translocation protein TatCd
CH8_1094		-2.428	-1.416	890.104	325.02	705.875	113.436	Ferrous iron transport permease EfeU
CH8_1095		-2.245	-1.296	515.737	204.815	422.834	77.1538	Ferrous iron transport peroxidase EfeB
CH8_1096		-2.224	-1.203	514.63	217.633	521.641	96.4466	Ferrous iron transport periplasmic protein EfeO, contains peptidase-M75 domain and (frequently) cupredoxin-like domain
CH8_1097		-3.398	-1.645	1010.14	314.717	1408.25	115.272	Iron compound ABC uptake transporter substrate-binding protein PiuA
CH8_1098		-3.35	-1.956	1057.98	264.746	1424.75	120.2	Uncharacterized iron compound ABC uptake transporter, ATP-binding protein
CH8_1099		-3.251	-1.996	1189.37	289.12	1513.42	136.792	Iron compound ABC uptake transporter permease protein PiuC
CH8_1100		-2.375	-1.121	1996.67	895.367	2336.41	389.338	Iron compound ABC transporter, permease protein
CH8_1101	1.466	-2.524	-1.107	18.1169	8.28027	50.2263	7.35321	Pullulanase (EC 3.2.1.41)
CH8_1102	1.7	-2.677		11.3941	7.9127	38.0196	4.60645	Pullulanase (EC 3.2.1.41)
CH8_1103	1.65	-2.568		20.4616	11.7122	64.2198	9.10891	Pullulanase (EC 3.2.1.41)
CH8_1104	1.369	-2.43	-1.416	26.6529	9.13328	68.2429	10.8056	Pullulanase (EC 3.2.1.41)
CH8_1105	1.323	-2.115		34.8165	18.0439	85.9387	17.2255	N-acetylmuramoyl-L-alanine amidase (EC 3.5.1.28)
CH8_1106				417.294	404.081	426.096	483.74	Dihydrolipoamide dehydrogenase of acetoin dehydrogenase (EC 1.8.1.4)
CH8_1107				239.942	249.686	250.71	313.248	Dihydrolipoamide acetyltransferase component (E2) of acetoin dehydrogenase complex (EC 2.3.1.-)
CH8_1108				273.965	303.082	299.832	442.823	Acetoin dehydrogenase E1 component beta-subunit (EC 1.2.4.-)
CH8_1109				281.502	317.076	319.926	513.907	Acetoin dehydrogenase E1 component alpha-subunit (EC 1.2.4.-)
CH8_1110	1.515			96.1478	93.7691	270.663	188.281	FIG01115891: hypothetical protein
CH8_1111	1.622			113.699	111.171	348.146	171.86	Dihydroorotase (EC 3.5.2.3)
CH8_1112	1.707			69.3425	65.552	226.566	106.331	Uracil-DNA glycosylase, family 1
CH8_1113				230.07	210.936	282.87	202.199	Cobalt-zinc-cadmium resistance protein
CH8_1114				31.1663	15.8254	30.4813	19.8653	D-alanyl-D-alanine carboxypeptidase (EC 3.4.16.4)
CH8_1115				68.7056	35.2048	73.495	47.9579	D-alanyl-D-alanine carboxypeptidase (EC 3.4.16.4)
CH8_1116				19.0428	11.4036	24.2925	13.5145	D-alanyl-D-alanine carboxypeptidase (EC 3.4.16.4)
CH8_1117				22.8196	12.7277	27.0628	15.8996	D-alanyl-D-alanine carboxypeptidase (EC 3.4.16.4)
CH8_1118		1.365		170.388	307.76	143.377	325.077	Predicted esterase of the alpha-beta hydrolase superfamily
CH8_1119		1.391		237.78	460.199	212.637	490.367	platelet activating factor, putative
CH8_1120		1.515		275.995	504.521	228.631	575.682	platelet activating factor, putative
CH8_1121		1.397		321.587	629.206	283.113	656.275	Ubiquinone biosynthesis monooxygenase UbiB
CH8_1122		1.546	1.281	624.753	1489.25	603.028	1549.72	FIG01117214: hypothetical protein
CH8_1123				2.7419	1.079	3.21796	2.82669	6-phospho-beta-glucosidase (EC 3.2.1.86)
CH8_1124				2.1654	1.06517	1.0589	0.930149	6-phospho-beta-glucosidase (EC 3.2.1.86)
CH8_1125				7.28667	5.14676	4.38554	3.8523	6-phospho-beta-glucosidase (EC 3.2.1.86)
CH8_1126				5.06704	3.32333	4.12972	2.17655	6-phospho-beta-glucosidase (EC 3.2.1.86)
CH8_1127				308.613	291.121	291.477	278.817	Permease
CH8_1128		1.423		75.4282	113.263	48.7095	115.959	Phosphoglycerate mutase family
CH8_1129		1.491		83.8109	124.94	60.6943	150.874	HMP-PP hydrolase (pyridoxal phosphatase) Cof, detected in genetic screen for thiamin metabolic genes (PMID:15292217)
CH8_1130		1.53		74.774	135.443	58.9345	150.016	FIG01116184: hypothetical protein
CH8_1131				1.83588	2.70924	1.79553	1.57721	hypothetical protein
CH8_1132				4.85349	4.29742	3.79744	6.25445	Mobile element protein
CH8_1133	NA	NA	NA	NA	NA	NA	NA	Mobile element protein
CH8_1134	NA	NA	NA	NA	NA	NA	NA	Mobile element protein
CH8_1135				632.069	669.44	622.664	525.887	probable glycosyl transferase
CH8_1136				467.341	406.088	405.185	333.861	Membrane protein involved in the export of O-antigen, teichoic acid lipoteichoic acids
CH8_1137				344.677	299.487	327.496	224.404	hypothetical protein
CH8_1138	NA	NA	NA	NA	NA	NA	NA	Mobile element protein
CH8_1139				149.5	117.764	94.6239	111.115	Mobile element protein
CH8_1140		1.435		50.4482	68.4345	36.0807	86.1073	hypothetical, predicted membrane protein (TMS6)
CH8_1141				35.2561	35.0886	31.2736	35.2192	Mobile element protein
CH8_1142				0	0	0	1.29557	Mobile element protein
CH8_1143				2.1575	1.51612	1.20576	2.38308	Mobile element protein
CH8_1144		1.278		3.14073	5.83643	1.7065	3.8974	Mobile element protein
CH8_1145				169.042	160.232	182.064	133.775	Cell envelope-associated transcriptional attenuator LytR-CpsA-Psr, subfamily F2 (as in PMID19099556)
CH8_1146		-1.762		755.427	415.693	666.38	171.738	exopolysaccharide biosynthesis protein
CH8_1147		-1.693		799.023	467.244	718.385	194.326	hypothetical protein
CH8_1148		-1.664		802.835	497.628	725.356	200.231	Glycosyltransferase (EC 2.4.1.-)
CH8_1149		-1.565		470.906	283.884	408.716	120.806	hypothetical protein
CH8_1150		-1.403		796.4	518.974	612.821	202.885	dTDP-rhamnosyl transferase RfbF (EC 2.-.-.-)
CH8_1151		-1.229		634.282	419.556	456.327	170.535	dTDP-rhamnosyl transferase RfbF (EC 2.-.-.-)
CH8_1152		-1.283		374.412	254.571	279.112	100.429	dTDP-4-dehydrorhamnose 3,5-epimerase (EC 5.1.3.13)
CH8_1153		-1.241		582.786	371.443	409.623	151.803	dTDP-4-dehydrorhamnose reductase (EC 1.1.1.133)
CH8_1154		-1.244		289.419	174.821	215.95	79.3534	dTDP-4-dehydrorhamnose reductase (EC 1.1.1.133)
CH8_1155		-1.192		425.191	287.902	341.51	130.908	dTDP-glucose 4,6-dehydratase (EC 4.2.1.46)
CH8_1156				0	0.576968	0.573572	1.00766	hypothetical protein
CH8_1157		-1.169		794.338	543.744	619.867	241.719	putative transferase
CH8_1158		-1.19		742.238	503.303	574.102	220.381	Poly(glycerol-phosphate) alpha-glucosyltransferase (EC 2.4.1.52)
CH8_1159				713.302	497.052	595.322	272.312	Exopolysaccharide biosynthesis glycosyltransferase EpsF (EC 2.4.1.-)
CH8_1160				777.65	538.584	651.517	294.025	Undecaprenyl-phosphate galactosephosphotransferase (EC 2.7.8.6)
CH8_1161				774.581	548.184	674.135	297.172	Tyrosine-protein kinase EpsD (EC 2.7.10.2)
CH8_1162				485.866	361.826	444.436	208.547	Tyrosine-protein kinase transmembrane modulator EpsC
CH8_1163				662.453	469.046	587.808	331.686	Tyrosine-protein phosphatase CpsB (EC 3.1.3.48)
CH8_1164				478.757	325.053	442.604	269.488	Exopolysaccharide biosynthesis transcriptional activator EpsA
CH8_1165	NA	NA	NA	NA	NA	NA	NA	hypothetical protein
CH8_1166	NA	NA	NA	NA	NA	NA	NA	Mobile element protein
CH8_1167	NA	NA	NA	NA	NA	NA	NA	Mobile element protein
CH8_1168	NA	NA	NA	NA	NA	NA	NA	IS66 family element, Orf1
CH8_1169				396.419	326.724	273.572	177.093	Purine nucleoside phosphorylase (EC 2.4.2.1)
CH8_1170				301.161	258.176	210.582	150.799	Para-aminobenzoate synthase, amidotransferase component (EC 2.6.1.85)
CH8_1171				364.58	316.122	264.906	181.379	Para-aminobenzoate synthase, amidotransferase component (EC 2.6.1.85)
CH8_1172				395.733	341.954	297.34	213.327	Chloride channel protein
CH8_1173				434.187	506.628	368.084	315.442	Chloride channel protein
CH8_1174				643.233	683.438	522.945	419.993	Purine nucleoside phosphorylase (EC 2.4.2.1) N-Ribosylnicotinamide phosphorylase (EC 2.4.2.1)
CH8_1175				938.396	996.023	714.198	615.835	FIG01114713: hypothetical protein
CH8_1176				709.678	762.146	604.636	475.267	Phosphopentomutase (EC 5.4.2.7)
CH8_1177				506.704	565.113	498.477	420.608	Ribose 5-phosphate isomerase A (EC 5.3.1.6)
CH8_1178				7.57891	4.26069	6.35341	4.65075	hypothetical protein
CH8_1179			-1.516	10.3572	2.35142	12.4671	6.16005	D-alanyl-D-alanine carboxypeptidase (EC 3.4.16.4)
CH8_1180				8.637	5.66477	8.44715	4.12225	hypothetical protein
CH8_1181				10.9361	7.47153	10.9928	6.00247	hypothetical protein
CH8_1182				129.274	117.595	130.245	107.897	Hypothetical protein VC0266 (sugar utilization related?)
CH8_1183				613.753	762.985	615.759	539.806	Acetylornithine deacetylase/Succinyl-diaminopimelate desuccinylase and related deacylases
CH8_1184				529.86	682.758	606.136	600.891	4-oxalocrotonate tautomerase (EC 5.3.2.-) Xylose transport system permease protein xylH
CH8_1185				6.68122	3.94383	3.65924	3.44391	Protein export cytoplasm protein SecA ATPase RNA helicase (TC 3.A.5.1.1)
CH8_1186				21.8407	11.4598	12.1043	6.8799	Mobile element protein
CH8_1187				2266.44	1203.32	1882.81	939.846	LSU ribosomal protein L20p
CH8_1188				3708.27	1927.66	2775.54	1483.52	LSU ribosomal protein L35p
CH8_1189				2855.58	1508.41	2077.22	1175.58	Translation initiation factor 3
CH8_1190				745.175	577.374	680.767	508.181	Cytidylate kinase (EC 2.7.4.25)
CH8_1191				996.284	913.917	1065.73	919.768	FIG01266132: hypothetical protein
CH8_1192				99.8053	87.4893	106.997	74.2005	Ferredoxin
CH8_1193				845.012	690.04	848.447	661.654	Conjugation pore forming protein EbsA
CH8_1194				132.472	151.912	114.984	91.4898	Tripeptide aminopeptidase (EC 3.4.11.4)
CH8_1195				0.917942	0	0	0	hypothetical protein
CH8_1196				618.624	567.736	740.685	506.496	Signal peptidase I (EC 3.4.21.89)
CH8_1197				230.797	283.902	180.499	184.653	TPR-repeat-containing protein
CH8_1198				240.996	320.706	193.035	233.808	FIG01113973: possible membrane protein
CH8_1199				218.47	278.923	190.326	222.612	Mutator mutT protein (7,8-dihydro-8-oxoguanine-triphosphatase) (EC 3.6.1.-)
CH8_1200				256.349	313.037	300.004	264.462	Cell division protein FtsX
CH8_1201				240.556	300.862	283.359	279.371	Cell division transporter, ATP-binding protein FtsE (TC 3.A.5.1.1)
CH8_1202				197.052	264.749	240.206	235.072	Peptide chain release factor 2 programmed frameshift-containing
CH8_1203				22.6207	20.0861	25.5271	14.5502	Epoxyqueuosine (oQ) reductase QueG
CH8_1204				27.1159	26.5442	16.7564	23.8748	FIG01116656: hypothetical protein
CH8_1205				214.857	221.889	196.701	165.936	Oxygen-insensitive NADPH nitroreductase (EC 1.-.-.-)
CH8_1206		1.316		672.397	916.516	333.746	730.786	Calcium-transporting ATPase (EC 3.6.3.8)
CH8_1207				74.3035	85.0155	63.7065	66.6463	FIG01114378: hypothetical protein
CH8_1208				66.1265	70.5425	58.4394	62.9694	Protein export cytoplasm protein SecA ATPase RNA helicase (TC 3.A.5.1.1)
CH8_1209				60.1711	66.4667	54.7188	61.6689	hypothetical protein
CH8_1210				203.62	245.558	196.391	136.102	Promiscuous sugar phosphatase YidA, haloacid dehalogenase-like phosphatase family
CH8_1211				269.095	291.51	239.014	167.854	tRNA-dependent lipid II--L-alanine ligase
CH8_1212		-1.054		34.3081	20.7708	33.554	14.0569	Hypothetical protein DUF454
CH8_1213				159.085	200.81	163.055	146.977	Zn-dependent hydrolase YycJ/WalJ, required for cell wall metabolism and coordination of cell division with DNA replication
CH8_1214				246.173	322.204	242.979	261.722	Two-component sensor kinase SA14-24
CH8_1215				310.428	443.581	305.704	346.772	Two-component response regulator SA14-24
CH8_1216				1117.32	1356.76	1035.33	1201.92	Glutamate transport ATP-binding protein
CH8_1217				1059.13	1228.62	932.158	1070.53	Glutamine ABC transporter, periplasmic glutamine-binding protein (TC 3.A.1.3.2)
CH8_1218				1307.35	1401.72	1078.16	1258.29	Glutamate transport permease protein
CH8_1219				1311.13	1302.92	1024.63	1224.52	Glutamate transport membrane-spanning protein
CH8_1220				254.932	184.818	169.262	119.562	DNA-entry nuclease (Competence-specific nuclease) (EC 3.1.30.-)
CH8_1221				404.157	420.692	348.732	302.299	Competence-associated EpuA protein
CH8_1222				514.671	556.796	461.379	416.145	UDP-N-acetylglucosamine 1-carboxyvinyltransferase (EC 2.5.1.7)
CH8_1223				156.308	158.879	163.74	120.919	FIG01114865: hypothetical protein
CH8_1224				495.336	575.684	513.527	412.557	UDP-glucose 4-epimerase (EC 5.1.3.2)
CH8_1225				296.674	374.415	331.986	282.904	FIG01117162: hypothetical protein
CH8_1226				606.008	772.279	609.497	1060.11	S-adenosylmethionine synthetase (EC 2.5.1.6)
CH8_1227				44.6536	64.5024	46.5748	57.0214	Biotin operon repressor / Biotin-protein ligase (EC 6.3.4.15)
CH8_1228				142.34	79.7332	163.19	84.8386	FIG00016288: hypothetical protein
CH8_1229				213.732	207.482	191.196	129.698	DNA polymerase III subunits gamma and tau (EC 2.7.7.7)
CH8_1230				123.199	135.866	129.479	98.3715	GAF domain-containing proteins
CH8_1231				98.9918	101.103	100.235	78.6777	tRNA dimethylallyltransferase (EC 2.5.1.75)
CH8_1232		2.048	1.253	1070.66	2523.48	745.449	2734.21	FIG01116605: hypothetical protein
CH8_1233		1.685		52.3018	97.9534	29.565	83.4756	hypothetical protein
CH8_1234				0	6.92361	0	1.51149	tRNA-Arg-CCT
CH8_1235		-1.196		3844.33	2071.71	3035.34	1162.08	LSU ribosomal protein L19p
CH8_1236				243.849	210.471	206.803	120.146	Chloride channel (CIC) family protein
CH8_1237				209.271	201.317	201.494	131.948	Chorismate mutase I (EC 5.4.99.5)
CH8_1238				232.326	299.645	251.76	264.189	Voltage-gated chloride channel family protein
CH8_1239				679.6	703.963	774.322	644.876	Flavodoxin
CH8_1240				237.181	259.856	188.034	267.052	hypothetical protein
CH8_1241				205.571	238.318	154.321	228.633	hypothetical protein
CH8_1242				371.759	423.725	277.896	427.601	putative Zn-dependent protease
CH8_1243				118.587	138.472	124.05	161.087	Tributyrin esterase
CH8_1244				393.29	522.12	413.568	424.506	Ribonuclease J2 (endoribonuclease in RNA processing)
CH8_1245				338.804	254.833	320.42	162.453	ABC transporter ATP-binding protein
CH8_1246				257.72	207.135	257.609	148.231	ABC transporter permease protein
CH8_1247				206.575	157.46	220.952	119.254	ABC transporter substrate-binding protein
CH8_1248	-1.757	4.029	1.72	268.188	882.48	75.8975	1130.92	Glutamate synthase [NADPH] large chain (EC 1.4.1.13)
CH8_1249				4.87215	1.59776	3.97088	4.88328	hypothetical protein
CH8_1250				6.59771	5.19271	5.42026	7.02844	CshA protein
CH8_1251				9.48884	6.53465	4.64013	4.48353	hypothetical protein
CH8_1252				6.36272	5.69064	5.09143	7.45394	hypothetical protein
CH8_1253				2.40663	3.44387	2.35373	2.63141	Mobile element protein
CH8_1254	NA	NA	NA	NA	NA	NA	NA	Mobile element protein
CH8_1255				1.00537	1.97818	0.983266	1.94335	Mobile element protein
CH8_1256				5330.67	5658.13	6055.93	3646.05	Pyruvate kinase (EC 2.7.1.40)
CH8_1257				3714.34	3419.61	4207.94	2269.37	6-phosphofructokinase (EC 2.7.1.11)
CH8_1258				106.113	110.124	97.5283	91.8964	DNA polymerase III alpha subunit (EC 2.7.7.7)
CH8_1259	2.253	-1.512		782.78	516.893	3693.1	1128.43	FIG01115255: hypothetical protein
CH8_1260	1.352			282.502	142.127	712.743	445.438	3-isopropylmalate dehydratase small subunit (EC 4.2.1.33)
CH8_1261	1.339			256.1	131.383	640.509	381.565	3-isopropylmalate dehydratase large subunit (EC 4.2.1.33)
CH8_1262	1.391			280.149	145.396	730.642	427.636	FIG01113965: hypothetical protein
CH8_1263	1.445			275.563	144.796	744.304	402.389	3-isopropylmalate dehydrogenase (EC 1.1.1.85)
CH8_1264	1.579			204.481	121.196	610.739	291.251	2-isopropylmalate synthase (EC 2.3.3.13)
CH8_1265				0	0	0	0	hypothetical protein
CH8_1266				4375.53	3986.2	5482.16	2647.66	Phosphoglycerate mutase (EC 5.4.2.1)
CH8_1267				692.468	682.717	722.635	364.497	Dihydroorotate dehydrogenase, catalytic subunit (EC 1.3.3.1)
CH8_1268				576.659	1045.36	570.764	918.266	FIG01120199: hypothetical protein
CH8_1269				2733.17	4339.3	2474.69	3200.55	DNA-binding protein HBsu
CH8_1270				292.688	261.494	253	169.16	YfaA
CH8_1271				367.447	349.548	323.306	222.997	FIG006988: Lipase/Acylhydrolase with GDSL-like motif
CH8_1272				415.443	452.492	403.055	259.782	Hypothetical protein DUF194, DegV family
CH8_1273				208.17	234.632	179.202	122.504	DNA repair protein RecN
CH8_1274				188.39	229.496	162.878	119.228	Arginine repressor ArgR, putative
CH8_1275				244.293	305.31	228.206	170.082	RNA binding methyltransferase FtsJ like
CH8_1276				177.898	223.84	154.119	132.762	Octaprenyl diphosphate synthase (EC 2.5.1.90) / Dimethylallyltransferase (EC 2.5.1.1) / (2E,6E)-farnesyl diphosphate synthase (EC 2.5.1.10) / Geranylgeranyl diphosphate synthase (EC 2.5.1.29)
CH8_1277				158.931	236.557	145.114	137.042	Exodeoxyribonuclease VII small subunit (EC 3.1.11.6)
CH8_1278				171.452	253.618	153.917	167.421	Exodeoxyribonuclease VII large subunit (EC 3.1.11.6)
CH8_1279				169.416	120.572	215.551	227.387	hypothetical protein
CH8_1280				519.372	351.027	585.388	704.658	hypothetical protein
CH8_1281				212.501	159.791	318.276	417.256	Endonuclease III (EC 4.2.99.18)
CH8_1282				244.653	191.841	403.046	532.616	Chromosome replication initiation protein DnaD
CH8_1283				262.601	236.326	459.382	526.978	Homoserine O-succinyltransferase (EC 2.3.1.46)
CH8_1284				552.59	607.037	430.637	375.13	Adenine phosphoribosyltransferase (EC 2.4.2.7)
CH8_1285				170.334	127.162	107.642	82.3466	Single-stranded-DNA-specific exonuclease RecJ (EC 3.1.-.-)
CH8_1286				409.553	343.53	277.304	179.395	Short chain dehydrogenase
CH8_1287				354.42	329.921	234.195	175.762	Ribonuclease Z (EC 3.1.26.11)
CH8_1288				451.851	439.876	298.15	255.456	Cystathionine beta-lyase (EC 4.4.1.8)
CH8_1289				304.472	294.916	222.785	210.54	GTP-binding protein HflX
CH8_1290				348.27	378.675	284.395	364.816	Cell division protein FtsW
CH8_1291	1.87	-2.147		255.765	217.204	919.944	181.379	Phosphoribosyl-ATP pyrophosphatase (EC 3.6.1.31)
CH8_1292	1.772	-2.181		190.575	144.844	638.462	122.953	Phosphoribosyl-AMP cyclohydrolase (EC 3.5.4.19)
CH8_1293	1.734	-2.129		154.047	125.282	503.075	100.511	Imidazole glycerol phosphate synthase cyclase subunit (EC 4.1.3.-)
CH8_1294	1.648	-2.013		216.229	172.744	666.433	143.894	Phosphoribosylformimino-5-aminoimidazole carboxamide ribotide isomerase (EC 5.3.1.16)
CH8_1295	1.604	-1.973		165.157	141.201	492.922	109.721	Imidazole glycerol phosphate synthase amidotransferase subunit (EC 2.4.2.-)
CH8_1296	1.582	-1.917		190.555	162.971	562.065	129.477	Imidazoleglycerol-phosphate dehydratase (EC 4.2.1.19)
CH8_1297	1.502	-1.881		186.265	162.284	519.302	122.728	Histidinol dehydrogenase (EC 1.1.1.23)
CH8_1298	1.498	-1.787		166.761	140.897	464.355	116.852	ATP phosphoribosyltransferase (EC 2.4.2.17)
CH8_1299	1.442	-1.758		135.457	114.081	361.95	93.2965	ATP phosphoribosyltransferase regulatory subunit (EC 2.4.2.17)
CH8_1300	1.464	-1.668		126.556	122.968	342.496	94.2551	Histidinol-phosphate aminotransferase (EC 2.6.1.9)
CH8_1301	NA	NA	NA	NA	NA	NA	NA	Mobile element protein
CH8_1302	NA	NA	NA	NA	NA	NA	NA	Mobile element protein
CH8_1303	NA	NA	NA	NA	NA	NA	NA	Mobile element protein
CH8_1304	NA	NA	NA	NA	NA	NA	NA	Mobile element protein
CH8_1305				10.3667	7.46258	5.44035	2.82387	Exopolysaccharide biosynthesis protein related to N-acetylglucosamine-1-phosphodiester alpha-N-acetylglucosaminidase
CH8_1306		-1.099		9.96987	10.9624	12.6186	5.03831	Exopolysaccharide biosynthesis protein related to N-acetylglucosamine-1-phosphodiester alpha-N-acetylglucosaminidase
CH8_1307				219.161	185.34	177.394	89.8818	Histidinol-phosphatase (EC 3.1.3.15)
CH8_1308				202.774	168.449	168.365	93.0814	COG4478, integral membrane protein
CH8_1309				226.838	213.183	188.558	118.529	Hypothetical NagD-like phosphatase
CH8_1310				171.455	158.294	139.878	95.0778	Acyl-ACP thioesterase
CH8_1311				184.165	168.249	163.118	122.706	Hypothetical radical SAM family enzyme in heat shock gene cluster, similarity with CPO of BS HemN-type
CH8_1312				28.7132	25.7558	27.2561	34.0993	hypothetical protein
CH8_1313	NA	NA	NA	NA	NA	NA	NA	hypothetical protein
CH8_1314	NA	NA	NA	NA	NA	NA	NA	Mobile element protein
CH8_1315				30.8245	30.3254	25.6043	32.2855	hypothetical protein
CH8_1316				39.3132	37.2443	43.1959	39.1946	hypothetical protein
CH8_1317				21.9924	22.5017	21.5089	25.6954	hypothetical protein
CH8_1318				1246.07	1482.53	1117.15	882.885	dTDP-glucose 4,6-dehydratase (EC 4.2.1.46)
CH8_1319				1087.62	1401.3	997.598	803.564	dTDP-4-dehydrorhamnose 3,5-epimerase (EC 5.1.3.13)
CH8_1320				1046.75	1330.77	1007.94	756.914	Glucose-1-phosphate thymidylyltransferase (EC 2.7.7.24)
CH8_1321				140.364	119.033	122.076	79.0295	Glycine/D-amino acid oxidases family
CH8_1322				157.234	142.116	145.084	86.871	Predicted divalent heavy-metal cations transporter
CH8_1323				98.8457	94.4129	90.1029	56.0626	Predicted divalent heavy-metal cations transporter
CH8_1324				98.8691	98.2815	81.5871	60.1648	Predicted divalent heavy-metal cations transporter
CH8_1325				185.92	173.748	170.842	103.448	FIG137478: Hypothetical protein YbgI
CH8_1326				112.294	101.042	118.481	58.1364	Putative tRNA-m1A22 methylase
CH8_1327				286.385	267.054	298.632	196.926	GtrA family protein MesH protein
CH8_1328				424.968	402.89	441.724	320.611	Phosphoglucosamine mutase (EC 5.4.2.10)
CH8_1329				367.308	381.358	406.046	405.23	Uncharacterized secreted protein associated with spyDAC
CH8_1330				280.011	315.435	341.402	334.322	Diadenylate cyclase spyDAC Bacterial checkpoint controller DisA with nucleotide-binding domain
CH8_1331				325.479	305.36	305.618	229.884	proposed amino acid ligase found clustered with an amidotransferase
CH8_1332				381.794	338.967	340.584	233.655	Putative amidotransferase similar to cobyric acid synthase
CH8_1333				262.62	287.964	260.289	305.236	L-O-lysylphosphatidylglycerol synthase (EC 2.3.2.3)
CH8_1334				315.282	360.028	321.258	373.49	Hydrolase, alpha/beta hydrolase fold family
CH8_1335				161.974	145.656	160.672	95.4508	ABC transporter ATP-binding protein
CH8_1336				453.723	501.831	490.307	323.06	Uridine kinase (EC 2.7.1.48) [C1]
CH8_1337				194.166	187.34	189.784	141.084	ATP-dependent RNA helicase YfmL
CH8_1338				0.093626	0.0921102	0.091568	0	Transposase and inactivated derivative
CH8_1339				0	0	0	0	FIG01114876: hypothetical protein
CH8_1340	NA	NA	NA	NA	NA	NA	NA	Mobile element protein
CH8_1341				0.681054	0	0.666084	0	IS66 family element, Orf1
CH8_1342	1.303	-1.878	-1.508	55.9945	19.8678	138.256	32.3328	hypothetical protein
CH8_1343	1.607	-1.72		1447.94	1138.31	4338.28	1149.97	Non-phosphorylating glyceraldehyde-3-phosphate dehydrogenase (NADP) (EC 1.2.1.9)
CH8_1344				3797.58	5380.58	4107.43	4091.26	Phosphoenolpyruvate-protein phosphotransferase of PTS system (EC 2.7.3.9)
CH8_1345				5077.12	7813.14	6056.14	6375.06	Phosphocarrier protein of PTS system
CH8_1346			-1.573	420.314	135.434	306.463	206.828	Isocitrate dehydrogenase [NADP] (EC 1.1.1.42)
CH8_1347			-1.59	382.393	121.745	308.132	181.379	Citrate synthase (si) (EC 2.3.3.1)
CH8_1348		-1.077	-1.659	296.195	89.352	307.543	125.944	Aconitate hydratase (EC 4.2.1.3)
CH8_1349				140.751	105.793	115.081	66.2638	Glutaredoxin-like protein NrdH, required for reduction of Ribonucleotide reductase class Ib
CH8_1350		-1.109		226.316	145.223	180.446	73.0555	Ribonucleotide reductase of class Ib (aerobic), alpha subunit (EC 1.17.4.1)
CH8_1351				468.162	491.124	466.491	418.811	Ribonucleotide reductase of class Ib (aerobic), beta subunit (EC 1.17.4.1)
CH8_1352				5.89191	5.79651	5.7624	5.90537	hypothetical protein
CH8_1353				4.28373	7.22464	4.78808	4.20589	Mobile element protein
CH8_1354				10.0974	10.5359	6.88286	11.8291	Transposase
CH8_1355	NA	NA	NA	NA	NA	NA	NA	Mobile element protein
CH8_1356				174.523	185.716	131.946	222.709	Extracellular protein
CH8_1357				17.1291	9.40566	15.1942	6.84449	FIG01280259: hypothetical protein
CH8_1358				355.258	254.974	353.302	226.51	Sortase A, LPXTG specific
CH8_1359				344.563	285.164	363.232	257.237	DNA gyrase subunit A (EC 5.99.1.3)
CH8_1360				6091.1	7401.74	7746.8	5115.11	L-lactate dehydrogenase (EC 1.1.1.27)
CH8_1361				295.67	384.034	234.258	315.473	NADH peroxidase (EC 1.11.1.1)
CH8_1362	-1.028			41.5668	30.2857	19.8838	13.4355	ABC transporter ATP-binding protein
CH8_1363	-2.081			97.9792	122.608	22.0519	19.1945	Substrate-specific component PdxU of predicted pyridoxine ECF transporter
CH8_1364	-2.077			194.469	218.761	44.3282	37.607	Pyridoxal kinase (EC 2.7.1.35)
CH8_1365	-1.992			147.789	187.671	34.9811	28.1671	Substrate-specific component PdxU2 of predicted pyridoxin-related ECF transporter
CH8_1366			-1.066	109.261	50.2255	150.49	79.5199	hypothetical protein
CH8_1367				49.5297	29.532	34.2512	30.7743	Predicted transcriptional regulator of pyridoxine metabolism
CH8_1368				681.958	794.806	665.506	909.464	Anaerobic ribonucleoside-triphosphate reductase (EC 1.17.4.2)
CH8_1369				94.2705	73.4225	83.5548	46.3993	hypothetical protein
CH8_1370				504.43	484.467	397.959	207.487	Phenylalanyl-tRNA synthetase beta chain (EC 6.1.1.20)
CH8_1371				356.597	381.319	315.577	172.782	acetyltransferase, GNAT family
CH8_1372				448.583	499.216	398.85	226.203	Phenylalanyl-tRNA synthetase alpha chain (EC 6.1.1.20)
CH8_1373				137.286	127.869	147.064	96.5405	Chromosome partition protein smc
CH8_1374				79.6774	84.5283	94.9835	82.8035	Ribonuclease III (EC 3.1.26.3)
CH8_1375	1.006	-1.27		637.034	498.5	1255.86	455.424	4-hydroxy-tetrahydrodipicolinate synthase (EC 4.3.3.7)
CH8_1376	1.363	-1.545		478.593	345.062	1216.48	362.152	Aspartate-semialdehyde dehydrogenase (EC 1.2.1.11)
CH8_1377		-1.068		204.138	130.641	185.125	77.305	DNA alkylation repair enzyme
CH8_1378				184.211	118.552	163.498	74.673	Phosphinothricin N-acetyltransferase
CH8_1379	NA	NA	NA	NA	NA	NA	NA	Mobile element protein
CH8_1380				4.54734	8.94744	3.17671	5.5809	Mobile element protein
CH8_1381	NA	NA	NA	NA	NA	NA	NA	Mobile element protein
CH8_1382				266.583	286.361	196.85	176.623	Cardiolipin synthetase (EC 2.7.8.-)
CH8_1383				100.25	116.819	74.3488	75.2906	Excinuclease ABC subunit C
CH8_1384				94.461	98.4824	96.6568	99.1331	5'-nucleotidase YjjG (EC 3.1.3.5)
CH8_1385				0.873628	0.572989	0.569616	1.50107	Substrate-specific component BioY of biotin ECF transporter
CH8_1386		3.231		3.03053	4.77034	2.56872	23.6053	L-proline glycine betaine binding ABC transporter protein ProX (TC 3.A.1.12.1) / Osmotic adaptation
CH8_1387		3.407		4.85926	7.58301	4.09694	40.5944	L-proline glycine betaine ABC transport system permease protein ProV (TC 3.A.1.12.1)
CH8_1388		3.007		3.44978	3.66544	3.77883	29.0444	L-proline glycine betaine binding ABC transporter protein ProX (TC 3.A.1.12.1) / Osmotic adaptation
CH8_1389		3.384		1.79682	2.20966	1.53766	16.4013	L-proline glycine betaine binding ABC transporter protein ProX (TC 3.A.1.12.1) / Osmotic adaptation
CH8_1390		3.641		1.77702	2.08125	1.98624	23.4811	Histidine ammonia-lyase (EC 4.3.1.3)
CH8_1391		3.725		1.03268	1.24174	1.79553	22.4752	Conservative hypothetical protein probably involved in hydantoin, pyrimidine utilization
CH8_1392		3.233		0	1.43247	0.71202	13.1343	Urocanate hydratase (EC 4.2.1.49)
CH8_1393		3.8		0.764644	0.835849	1.1633	15.4008	Urocanate hydratase (EC 4.2.1.49)
CH8_1394	NA	NA	NA	NA	NA	NA	NA	Mobile element protein
CH8_1395				12.0644	8.53088	10.8774	9.55479	L-serine dehydratase, beta subunit (EC 4.3.1.17)
CH8_1396				10.0837	11.1605	8.62926	12.4529	L-serine dehydratase, alpha subunit (EC 4.3.1.17)
CH8_1397				7.58416	6.45308	5.61321	4.7546	L-serine dehydratase, alpha subunit (EC 4.3.1.17)
CH8_1398				2.22239	2.62369	2.17354	1.71833	hypothetical protein
CH8_1399				1.8003	1.61014	0.9604	1.54664	ABC-type multidrug transport system, permease component
CH8_1400				3.1278	3.59002	2.03937	4.03065	Daunorubicin resistance transmembrane protein
CH8_1401				0	0	0	0	Daunorubicin resistance transmembrane protein
CH8_1402				1.83588	0	0.897765	1.57721	Daunorubicin resistance ATP-binding protein drrA
CH8_1403				2.26207	0.741816	0.73745	1.94335	ABC transporter, ATP-binding protein
CH8_1404	NA	NA	NA	NA	NA	NA	NA	hypothetical protein
CH8_1405				175.834	128.139	137.041	92.0431	Two-component response regulator
CH8_1406				161.035	115.634	118.008	87.8571	sensor histidine kinase
CH8_1407		1.032		6.69426	11.8208	6.88286	12.6818	ABC transporter permease protein
CH8_1408		1.002		5.60132	8.90179	6.46146	11.3516	ABC transporter ATP binding protein
CH8_1409				5.63004	8.30834	4.818	9.06896	FIG01119611: hypothetical protein
CH8_1410				7.84185	8.30834	7.66948	10.3645	FIG01114479: hypothetical protein
CH8_1411	2.544			200.199	289.066	1155.53	1202.67	COG0385 sodium-dependent transporter
CH8_1412		1.294		33.4988	61.4817	33.5884	73.0353	Cytidine/deoxycytidylate deaminase family protein
CH8_1413		1.229		38.3514	67.0765	39.0239	80.7054	ABC transporter permease protein
CH8_1414		1.072		35.4484	60.5175	41.2972	77.478	ABC transporter ATP binding protein
CH8_1415		1.092		37.9762	61.1368	41.2972	78.0272	ABC transporter ATP binding protein
CH8_1416		1.16		56.6203	72.6979	51.6215	102.232	ABC transporter ATP binding protein
CH8_1417				38.8623	65.805	45.8655	68.0573	FIG01118086: hypothetical protein
CH8_1418				96.6237	103.293	95.0579	86.2776	FIG01115991: hypothetical protein
CH8_1419				67.3046	75.7821	75.3361	60.2399	FIG01120277: hypothetical protein
CH8_1420				23.4867	18.809	25.3851	14.1405	ABC transporter permease protein
CH8_1421				19.3602	13.6283	18.6082	11.4706	ABC transporter ATP-binding protein
CH8_1422				94.8767	86.1605	73.9271	67.4014	Two-component system histidine kinase
CH8_1423				80.1723	80.8873	66.221	61.2055	Two-component response regulator
CH8_1424	2.851	-1.282		16.6262	8.82761	121.569	43.531	Xanthine phosphoribosyltransferase (EC 2.4.2.22)
CH8_1425	2.866	-1.318		15.0225	8.38822	111.979	38.8337	Xanthine permease
CH8_1426	3.269	-1.699		5.52951	2.96726	55.5545	14.6831	Xanthine permease
CH8_1427		-1.408		161.864	82.6218	234.66	77.3884	Dihydrolipoamide acetyltransferase
CH8_1428	-1.897	3.362	1.009	250.821	499.024	65.2678	597.693	Peptide methionine sulfoxide reductase MsrA (EC 1.8.4.11) / Peptide methionine sulfoxide reductase MsrB (EC 1.8.4.12)
CH8_1429	-1.468	1.591		451.039	503.376	157.731	422.29	Branched-chain amino acid transport system carrier protein
CH8_1430				6.62358	4.07271	7.28774	3.9121	Mannose-6-phosphate isomerase (EC 5.3.1.8)
CH8_1431				2.71172	1.52447	2.65211	2.32964	Mannose-6-phosphate isomerase (EC 5.3.1.8)
CH8_1432	-1.431	3.827	1.461	1093.31	2996.11	392.006	5019.46	FIG01114250: hypothetical protein
CH8_1433				315.41	208.248	254.845	225.978	Cationic amino acid transporter - APC Superfamily
CH8_1434		3.393	2.47	0.426518	3.3569	0.417143	4.9467	Choline binding protein A
CH8_1435		3.387		0.720569	1.13424	0.422838	4.4571	Choline binding protein A
CH8_1436		3.007		0.76219	1.04979	0.298175	2.75015	Choline binding protein A
CH8_1437				495.714	369.892	473.503	470.095	Mobile element protein
CH8_1438				120.887	138.026	127.222	107.657	hypothetical protein
CH8_1439				60.2963	61.4324	61.5958	57.7954	hypothetical protein
CH8_1440				1566.97	1507.56	1358.43	1481.9	putative amino acid ABC transporter, ATP-binding protein
CH8_1441				955.694	920.085	819.993	954.894	FIG01116645: hypothetical protein
CH8_1442				1393.07	1332.57	1212.81	1374.24	FIG01115927: hypothetical protein
CH8_1443				1398.55	1372.31	1240.49	1448.9	FIG01116301: hypothetical protein
CH8_1444				1290.47	1248	1058.97	1352.99	FIG01118726: hypothetical protein
CH8_1445	NA	NA	NA	NA	NA	NA	NA	Mobile element protein
CH8_1446		1.505	1.31	85.762	208.999	73.1037	183.858	Glutathione peroxidase family protein
CH8_1447				1.45605	1.90996	0.949361	2.08482	FIG01115097: hypothetical protein
CH8_1448				2.01073	2.63757	1.96653	2.87903	FIG00337082: hypothetical protein
CH8_1449				0.490992	2.41521	1.9208	2.10906	FIG00337082: hypothetical protein
CH8_1450				3.07466	4.03317	2.60613	2.81754	ABC transporter, ATP-binding protein
CH8_1451				1.21337	1.43247	1.1867	2.08482	Transcriptional regulator, TetR family
CH8_1452		1.265		18.4514	30.7199	14.2284	30.4839	Oxidoreductase, aldo/keto reductase family
CH8_1453		1.662		16.6086	27.6945	10.462	29.988	Oxidoreductase, aldo/keto reductase family
CH8_1454		1.87		128.357	167.82	96.1546	310.781	Nitroreductase family protein
CH8_1455				3.38391	2.6054	2.73396	4.55028	Glyoxalase family protein
CH8_1456				0	0	0	0	Rrf2 family transcriptional regulator, group III
CH8_1457		2.141		8.50371	8.51028	4.58858	18.2639	Cell surface hydrolase
CH8_1458		2.107		8.83285	9.6436	4.95145	18.9708	PTS cellobiose-specific IIC component
CH8_1459		1.769		630.778	1082.45	396.531	1194.52	NADH dehydrogenase (EC 1.6.99.3)
CH8_1460		2.095		417.562	708.109	239.956	904.05	FIG01117936: hypothetical protein
CH8_1461		2.295		321.273	585.279	173.566	753.014	oxidoreductase of aldo/keto reductase family, subgroup 1
CH8_1462		1.543		1.98552	2.34404	1.42404	3.75267	UDP-glucose 4-epimerase (EC 5.1.3.2)
CH8_1463				431.551	420.284	423.651	230.993	Cell division protein FtsH (EC 3.4.24.-)
CH8_1464		1.464		296.312	500.668	213.668	518.902	hypothetical protein
CH8_1465		1.769		121.398	157.67	62.4151	188.387	Flavohemoprotein (Hemoglobin-like protein) (Flavohemoglobin) (Nitric oxide dioxygenase) (EC 1.14.12.17)
CH8_1466		1.317		59.9011	69.5582	32.6536	72.5516	Flavohemoprotein (Hemoglobin-like protein) (Flavohemoglobin) (Nitric oxide dioxygenase) (EC 1.14.12.17)
CH8_1467	-1.187	2.851	1.6	227.287	678.001	96.8699	618.033	DNA-binding response regulator
CH8_1468	-1.115	2.965	1.599	144.473	434.643	64.5055	451.199	DNA-binding response regulator
CH8_1469	1.968		1.105	3.05578	7.10581	13.0412	15.99	Cell wall surface anchor family protein
CH8_1470		1.072		43.4318	32.6399	24.1884	44.5674	hypothetical protein
CH8_1471	1.638			5.72547	9.41729	17.5863	22.903	ImpB/MucB/SamB family protein
CH8_1472	1.308			6.53812	5.62823	16.2524	26.6803	hypothetical protein
CH8_1473	NA	NA	NA	NA	NA	NA	NA	hypothetical protein
CH8_1474	1.855			136.912	107.001	493.063	426.791	Homoserine/homoserine lactone efflux protein
CH8_1475	NA	NA	NA	NA	NA	NA	NA	Homoserine/homoserine lactone efflux protein
CH8_1476				190.952	170.782	133.986	139.057	hypothetical protein
CH8_1477				126.676	120.552	86.6431	83.221	Preprotein translocase SecY2 subunit (TC 3.A.5.1.1)
CH8_1478				174.104	152.24	138.683	112.725	Beta-1,3-glucosyltransferase
CH8_1479				57.349	63.4433	52.0652	58.1037	ABC transporter permease component
CH8_1480				119.545	137.734	98.3791	114.632	ABC transporter ATP-binding protein
CH8_1481				11.059	5.93453	5.8996	7.77339	hypothetical protein
CH8_1482	NA	NA	NA	NA	NA	NA	NA	hypothetical protein
CH8_1483		1.565		5.18557	5.83041	3.62256	10.8191	hypothetical protein
CH8_1484				106.161	117.257	98.1392	75.1183	Exonuclease SbcC
CH8_1485				64.6477	73.3937	59.845	48.2477	Exonuclease SbcD
CH8_1486				2321.65	2692.85	1676.78	2158.18	Beta-galactosidase (EC 3.2.1.23)
CH8_1487				1300.54	1524.42	1089.99	1193.5	Lactose and galactose permease, GPH translocator family
CH8_1488				272.347	199.257	158.326	117.247	Aldose 1-epimerase (EC 5.1.3.3)
CH8_1489				535.781	557.455	290.564	369.058	UDP-glucose 4-epimerase (EC 5.1.3.2)
CH8_1490				338.81	325.148	196.962	234.098	Galactose-1-phosphate uridylyltransferase (EC 2.7.7.10)
CH8_1491				384.044	328.809	234.088	242.647	Galactokinase (EC 2.7.1.6)
CH8_1492	NA	NA	NA	NA	NA	NA	NA	Mobile element protein
CH8_1493				988.225	925.178	1055.44	743.108	Galactose operon repressor, GalR-LacI family of transcriptional regulators
CH8_1494				0	1.29818	0	0.56681	Mobile element protein
CH8_1495				12.4052	9.0359	9.09938	7.78803	Zinc metalloprotease zmpB precursor (EC 3.4.24.-)
CH8_1496				12.5112	6.15432	8.15747	8.06129	Zinc metalloprotease zmpB precursor (EC 3.4.24.-)
CH8_1497				18.3242	9.40566	15.5838	11.6356	FIG01114802: hypothetical protein
CH8_1498				22.4053	12.2929	14.5383	7.03307	ABC transporter, ATP-binding transmembrane protein
CH8_1499				12.5356	5.19271	8.38849	6.23491	Lipid A export ATP-binding/permease protein MsbA
CH8_1500				208.107	233.954	223.716	265.895	Glutathione biosynthesis bifunctional protein gshF (EC 6.3.2.2)(EC 6.3.2.3)
CH8_1501				0.586463	0.576968	0.286786	0.503831	Mobile element protein
CH8_1502				0	0	0	0	Mobile element protein
CH8_1503				1.34049	0.659392	1.31102	2.30323	Mobile element protein
CH8_1504				0	1.01321	0	0.884776	Mobile element protein
CH8_1505				116.133	146.041	96.6508	86.2058	Cell division protein FtsK
CH8_1506				267.554	181.137	214.919	117.216	Thioredoxin reductase (EC 1.8.1.9)
CH8_1507				237.342	172.225	199.603	121.524	tRNA (Guanine37-N1) -methyltransferase (EC 2.1.1.31)
CH8_1508				205.025	158.002	176.169	125.393	16S rRNA processing protein RimM
CH8_1509				3.51878	3.46181	3.44143	3.02299	tRNA-Glu-TTC
CH8_1510				5.27817	5.19271	5.16215	3.02299	tRNA-Gln-TTG
CH8_1511				148.672	174.668	121.971	147.972	Two component transcriptional regulator VraR
CH8_1512				139.832	162.962	113.475	147.902	Sensor histidine kinase VraS
CH8_1513	NA	NA	NA	NA	NA	NA	NA	Transporter associated with VraSR
CH8_1514				90.6123	101.626	74.0868	104.312	Transporter associated with VraSR
CH8_1515				70.3756	45.3881	89.4772	44.3371	potassium channel protein, truncated
CH8_1516				608.41	468.143	562.608	334.621	Serine/threonine protein kinase PrkC, regulator of stationary phase
CH8_1517				543.78	447.84	525.616	367.919	Protein serine/threonine phosphatase PrpC, regulation of stationary phase
CH8_1518				369.208	275.437	315.301	204.823	Ribosomal RNA small subunit methyltransferase B (EC 2.1.1.-)
CH8_1519				331.442	247.519	275.579	165.799	Methionyl-tRNA formyltransferase (EC 2.1.2.9)
CH8_1520				241.99	191.643	211.706	141.063	Helicase PriA essential for oriC/DnaA-independent DNA replication
CH8_1521				988.641	815.655	1129.32	544.486	DNA-directed RNA polymerase omega subunit (EC 2.7.7.6)
CH8_1522				646.249	544.394	759.278	379.514	Guanylate kinase (EC 2.7.4.8)
CH8_1523				301.584	315.323	239.506	204.364	Signal recognition particle receptor protein FtsY (alpha subunit) (TC 3.A.5.1.1)
CH8_1524				189.704	228.174	160.482	162.841	HMP-PP hydrolase (pyridoxal phosphatase) Cof, detected in genetic screen for thiamin metabolic genes (PMID:15292217)
CH8_1525				163.484	208.492	144.774	170.565	HMP-PP hydrolase (pyridoxal phosphatase) Cof, detected in genetic screen for thiamin metabolic genes (PMID:15292217)
CH8_1526		1.023		341.824	441.133	258.271	461.221	Transcriptional regulator, GntR family
CH8_1527		1.021		329.104	428.61	226.337	404.016	ABC-type multidrug transport system, ATPase component
CH8_1528		1.149		460.127	524.82	260.078	507.585	ABC transporter, ATP-binding protein
CH8_1529	1.891			713.168	390.441	2602.99	1656	Oligopeptide transport ATP-binding protein OppF (TC 3.A.1.5.1)
CH8_1530	1.979			656.709	363.547	2543.77	1605.36	Oligopeptide transport ATP-binding protein OppD (TC 3.A.1.5.1)
CH8_1531	2.047			495.772	287.162	2021.02	1242.65	Oligopeptide transport system permease protein OppC (TC 3.A.1.5.1)
CH8_1532	2.222			413.859	254.172	1906.47	1106.05	Oligopeptide transport system permease protein OppB (TC 3.A.1.5.1)
CH8_1533	2.394			341.232	222.394	1803.99	844.048	Oligopeptide ABC transporter, periplasmic oligopeptide-binding protein OppA (TC 3.A.1.5.1)
CH8_1534				3.77012	4.45089	3.68725	7.12561	Mobile element protein
CH8_1535	2.179			1555.39	1435.01	6931.67	4953.6	Oligopeptide ABC transporter, periplasmic oligopeptide-binding protein OppA (TC 3.A.1.5.1)
CH8_1536	1.732			211.867	112.235	697.705	436.583	Oligopeptide transport ATP-binding protein OppF (TC 3.A.1.5.1)
CH8_1537	1.202			28.1502	14.2668	64.6572	41.7722	Oligopeptide transport ATP-binding protein OppF (TC 3.A.1.5.1)
CH8_1538				17.3232	13.3146	11.1185	7.44119	Putative deoxyribonuclease YcfH
CH8_1539	1.259	-1.433		514.687	419.55	1207.69	391.905	Major facilitator:Oxalate:Formate Antiporter
CH8_1540				37.8215	29.0537	20.0152	16.9139	Mobile element protein
CH8_1541				43.1433	28.8986	26.9329	14.9835	Mobile element protein
CH8_1542	NA	NA	NA	NA	NA	NA	NA	Mobile element protein
CH8_1543	NA	NA	NA	NA	NA	NA	NA	Mobile element protein
CH8_1544	NA	NA	NA	NA	NA	NA	NA	Mobile element protein
CH8_1545				128.35	137.29	101.732	83.5008	Phosphate acetyltransferase (EC 2.3.1.8)
CH8_1546				131.76	103.368	124.996	64.7869	Similar to ribosomal large subunit pseudouridine synthase D, Bacillus subtilis YjbO type
CH8_1547				141.508	118.223	136.177	83.3434	NAD kinase (EC 2.7.1.23)
CH8_1548				102.467	91.9456	118.202	79.1619	GTP pyrophosphokinase (EC 2.7.6.5)
CH8_1549				153.727	151.021	162.823	139.435	Adenylate cyclase (EC 4.6.1.1)
CH8_1550				1.05563	0	1.03243	0	hypothetical protein
CH8_1551				601.32	566.07	694.15	387.614	Ribose-phosphate pyrophosphokinase (EC 2.7.6.1)
CH8_1552				496.461	458.638	555.341	256.864	Cysteine desulfurase (EC 2.8.1.7)
CH8_1553		-1.001		440.454	385.335	504.11	221.095	FIG01114333: hypothetical protein
CH8_1554				88.2893	83.8387	101.554	75.8494	Redox-sensitive transcriptional regulator (AT-rich DNA-binding protein)
CH8_1555				109.931	105.824	120.687	91.7841	Para-aminobenzoate synthase, amidotransferase component (EC 2.6.1.85)
CH8_1556	3.578	-4.396		12.1697	7.25619	150.581	5.86116	DNA repair protein RadC
CH8_1557				481.724	493.334	465.166	330.994	Alpha-L-Rha alpha-1,2-L-rhamnosyltransferase/alpha-L-Rha alpha-1,3-L- rhamnosyltransferase (EC 2.4.1.-)
CH8_1558				278.063	314.159	273.711	204.979	putative glycosyltransferase - possibly involved in cell wall localization and side chain formation of rhamnose-glucose polysaccharide
CH8_1559				455.971	505.32	423.656	363.48	ABC-transporter (ATP-binding protein) -possibly involved in cell wall localization and side chain formation of rhamnose-glucose polysaccharide
CH8_1560				382.687	420.033	342.002	323.93	rhamnose-containing polysacharide translocation permease
CH8_1561				236.277	270.346	209.205	216.631	Alpha-L-Rha alpha-1,3-L-rhamnosyltransferase (EC 2.4.1.-)
CH8_1562				207.158	254.348	191.606	208.373	Alpha-D-GlcNAc alpha-1,2-L-rhamnosyltransferase (EC 2.4.1.-)
CH8_1563				441.477	355.367	340.662	227.465	membrane protein, related to Actinobacillus protein (1944168)
CH8_1564				303.14	263.139	226.456	166.869	Beta-1,3-glucosyltransferase
CH8_1565				313.759	299.784	249.143	193.841	Heteropolysaccharide repeat unit export protein
CH8_1566				234.332	261.226	183.791	160.463	DNA for glycosyltransferase, lytic transglycosylase, dTDP-4-rhamnose reductase
CH8_1567				310.815	352.562	242.935	218.128	Glycosyltransferase involved in cell wall biogenesis (EC 2.4.-.-)
CH8_1568				385.232	487.383	319.617	312.815	dTDP-4-dehydrorhamnose reductase (EC 1.1.1.133)
CH8_1569				208.095	146.781	153.541	141.197	hypothetical protein
CH8_1570				400.085	324.025	311.794	284.765	hypothetical protein
CH8_1571				362.81	276.945	284.002	269.427	Bactoprenol glucosyl transferase (EC 2.4.1.-)
CH8_1572				355.108	291.473	285.018	281.286	Probable aromatic ring hydroxylating enzyme, evidenced by COGnitor PaaD-like protein (DUF59) involved in Fe-S cluster assembly
CH8_1573				343.166	298.539	284.951	277.657	RNA polymerase sigma factor RpoD
CH8_1574				254.121	241.547	208.879	254.171	DNA primase (EC 2.7.7.-)
CH8_1575				3.0161	2.96726	1.96653	3.45484	Large-conductance mechanosensitive channel
CH8_1576		-1.053		4135.94	2828.35	5044.56	2130.44	SSU ribosomal protein S21p
CH8_1577	2.632			299.242	214.136	1894.22	869.662	Amino acid ABC transporter, amino acid-binding protein
CH8_1578	3.628			99.0583	78.3678	1348.86	657.965	Aspartate aminotransferase (EC 2.6.1.1)
CH8_1579	5.389			37.8451	19.6504	2035.56	1013.92	Amino acid ABC transporter, amino acid-binding/permease protein
CH8_1580	5.388			26.2193	14.0972	1429.45	766.507	Amino acid ABC transporter, amino acid-binding/permease protein
CH8_1581				95.3475	124.357	69.8056	87.062	MutT/nudix family protein
CH8_1582				98.441	124.875	63.7494	94.6231	Excinuclease ABC subunit B
CH8_1583				6.3338	2.07708	4.12972	3.62758	hypothetical protein
CH8_1584				41.9798	42.5078	38.416	39.2285	CAAX amino terminal protease family
CH8_1585				49.4126	55.6835	56.2345	51.3264	CAAX amino terminal protease family
CH8_1586				360.376	281.717	470.855	267.516	Glutamine ABC transporter, periplasmic glutamine-binding protein (TC 3.A.1.3.2) / Glutamine transport system permease protein GlnP (TC 3.A.1.3.2)
CH8_1587				505.165	369.671	594.546	350.715	Glutamate transport ATP-binding protein
CH8_1588				367.872	279.462	342.892	211.609	FIG01114098: hypothetical protein
CH8_1589				299.241	238.817	287.1	188.005	GTP-binding protein Obg
CH8_1590				400.65	390.299	357.269	347.573	hypothetical protein
CH8_1591				74.9327	64.3556	54.8372	49.8049	Ribosomal small subunit pseudouridine synthase A (EC 4.2.1.70)
CH8_1592				114.766	100.659	82.5944	92.5499	hypothetical protein
CH8_1593				70.0761	56.5674	58.8705	59.4306	hypothetical protein
CH8_1594	NA	NA	NA	NA	NA	NA	NA	hypothetical protein
CH8_1595				84.4507	79.1888	72.2701	84.1712	Phenylacetic acid degradation protein PaaD, thioesterase
CH8_1596				43.9143	29.0792	32.6248	35.5503	Salt-stress induced protein
CH8_1597				0	0	0.509842	0.44785	hypothetical protein
CH8_1598				51.1822	49.2346	39.7677	54.5969	Permease of the drug/metabolite transporter (DMT) superfamily
CH8_1599				228.906	231.759	318.423	259.659	hypothetical protein
CH8_1600				0.093626	0.0921102	0.274704	0	Transposase and inactivated derivative
CH8_1601				0	0	0	0	FIG01114876: hypothetical protein
CH8_1602	NA	NA	NA	NA	NA	NA	NA	Mobile element protein
CH8_1603				0	0	0	0	IS66 family element, Orf1
CH8_1604				166.751	143.473	177.425	113.698	Phosphoserine phosphatase (EC 3.1.3.3)
CH8_1605				887.98	826.21	816.248	754.474	Septation ring formation regulator EzrA
CH8_1606				366.991	494.671	335.452	457.432	DNA gyrase subunit B (EC 5.99.1.3)
CH8_1607				199.421	244.726	177.046	273.326	hydrolase, haloacid dehalogenase-like family
CH8_1608				771.158	937.911	555.02	764.45	LrgA-associated membrane protein LrgB
CH8_1609				689.793	877.693	541.489	782.107	Antiholin-like protein LrgA
CH8_1610				0	1.75528	1.74495	3.06556	tRNA-Thr-GGT
CH8_1611				284.842	238.689	419.971	301.889	Arsenate reductase (EC 1.20.4.1)
CH8_1612				285.021	230.787	448.151	271.061	Methylated-DNA--protein-cysteine methyltransferase (EC 2.1.1.63)
CH8_1613				177.739	152.642	298.684	182.223	Methylated-DNA--protein-cysteine methyltransferase (EC 2.1.1.63)
CH8_1614				484.463	384.868	680.51	386.573	D-3-phosphoglycerate dehydrogenase (EC 1.1.1.95)
CH8_1615				501.71	390.402	742.017	356.127	PhnO protein
CH8_1616				420.865	349.178	663.357	328.47	Phosphoserine aminotransferase (EC 2.6.1.52)
CH8_1617				2.45756	0.879189	1.52953	1.34355	Sugar kinase and transcription regulator (EC 2.7.1.-)
CH8_1618				3.44697	2.11947	1.2642	1.85081	transcriptional regulator, truncated
CH8_1619				352.518	590.395	376.993	414.149	Lactoylglutathione lyase (EC 4.4.1.5)
CH8_1620	-1.023	-1.014	-1.164	82.9845	36.9259	39.8633	17.3822	Putative stomatin/prohibitin-family membrane protease subunit YbbK
CH8_1621		-1.054	-1.068	77.2229	36.6764	45.3897	18.9549	Putative stomatin/prohibitin-family membrane protease subunit YbbK
CH8_1622		-1.346		253.589	154.731	185.025	63.7884	ABC transporter, periplasmic spermidine putrescine-binding protein PotD (TC 3.A.1.11.1)
CH8_1623		-1.3		225.581	136.448	165.824	59.1575	Spermidine Putrescine ABC transporter permease component potC (TC_3.A.1.11.1)
CH8_1624		-1.262		249.935	155.121	194.312	70.8742	Spermidine Putrescine ABC transporter permease component PotB (TC 3.A.1.11.1)
CH8_1625		-1.382		232.623	154.19	194.687	65.4849	Putrescine transport ATP-binding protein PotA (TC 3.A.1.11.1)
CH8_1626				183.438	138.245	151.378	72.0759	UDP-N-acetylenolpyruvoylglucosamine reductase (EC 1.1.1.158)
CH8_1627				121.784	154.008	105.257	107.943	2-amino-4-hydroxy-6-hydroxymethyldihydropteridine pyrophosphokinase (EC 2.7.6.3)
CH8_1628				145.677	173.783	127.677	131.5	Dihydroneopterin aldolase (EC 4.1.2.25)
CH8_1629		1.167		562.714	977.603	388.74	769.587	Cytoplasmic alpha-amylase (EC 3.2.1.1)
CH8_1630				388.884	403.592	357.136	277.571	Dihydropteroate synthase (EC 2.5.1.15)
CH8_1631				364.98	422.046	349.928	306.608	GTP cyclohydrolase I (EC 3.5.4.16) type 1
CH8_1632		1.263		303.679	388.398	184.326	389.537	Aminoacid specific permease
CH8_1633				92.8757	98.5752	79.5535	96.2473	Dihydrofolate synthase (EC 6.3.2.12) @ Folylpolyglutamate synthase (EC 6.3.2.17)
CH8_1634				2015.11	1051.05	1730.5	849.204	KH domain RNA binding protein YlqC
CH8_1635				3195.2	1816.88	2695.21	1457.41	SSU ribosomal protein S16p
CH8_1636				69.3603	69.8717	83.0006	63.5124	Tellurite resistance protein TehB
CH8_1637		1.421		62.1429	90.9214	52.9851	125.939	FIG01115894: hypothetical protein
CH8_1638				87.2045	78.2669	60.2999	94.8954	Exodeoxyribonuclease III (EC 3.1.11.2)
CH8_1639				56.2125	53.2253	43.8783	63.4827	Substrate-specific component QueT (COG4708) of predicted queuosine-regulated ECF transporter
CH8_1640				12.3586	8.10569	10.0725	4.42388	Mobile element protein
CH8_1641				78.977	81.8012	56.5924	85.9871	Transposase
CH8_1642				163.28	186.569	93.5907	86.6112	Transcription regulator [contains diacylglycerol kinase catalytic domain]
CH8_1643				144.698	166.487	87.6849	94.7978	DNA ligase (EC 6.5.1.2)
CH8_1644				164.182	135.133	165.189	99.4384	Substrate-specific component QueT (COG4708) of predicted queuosine-regulated ECF transporter
CH8_1645				455.392	494.951	442.769	404.2	Ribonuclease BN (EC 3.1.-.-)
CH8_1646				351.78	400.219	351.53	319.91	Methionine aminopeptidase (EC 3.4.11.18)
CH8_1647				348.087	392.262	366.549	350.949	FIG009439: Cytosolic protein containing multiple CBS domains
CH8_1648				318.546	366.115	353.522	370.731	Ribosomal-protein-S5p-alanine acetyltransferase
CH8_1649				334.994	291.877	335.38	262.461	UDP-N-acetylglucosamine 1-carboxyvinyltransferase (EC 2.5.1.7)
CH8_1650	3.448	-4.272	-1.038	3.10896	1.4459	34.2761	1.50542	Late competence protein ComEC, DNA transport
CH8_1651	3.751	-4.054		2.18407	1.43247	31.1509	1.56361	Late competence protein ComEA, DNA receptor
CH8_1652				248.158	175.069	296.619	161.946	1-acyl-sn-glycerol-3-phosphate acyltransferase (EC 2.3.1.51)
CH8_1653				451.043	379.81	467.141	357.576	Peptidoglycan N-acetylglucosamine deacetylase (EC 3.5.1.-)
CH8_1654				126.236	101.258	121.31	94.8462	Peptidoglycan N-acetylglucosamine deacetylase (EC 3.5.1.-)
CH8_1655				58.4531	63.5343	58.6258	49.5058	tRNA (adenine37-N(6))-methyltransferase TrmN6 (EC 2.1.1.223)
CH8_1656				54.4238	45.6959	51.3921	35.8728	COG2827: putative endonuclease containing a URI domain
CH8_1657				648.546	431.123	509.228	380.108	DEAD-box ATP-dependent RNA helicase CshA (EC 3.6.4.13)
CH8_1658				181.862	217.168	161.645	201.852	Magnesium and cobalt transport protein CorA
CH8_1659				181.536	232.241	167.465	211.657	DUF1696 domain-containing protein
CH8_1660		1.08		240.157	244.923	167.125	310.99	Substrate-specific component ThiT of thiamin ECF transporter
CH8_1661				331.243	221.179	261.415	163.558	Peptide chain release factor 3
CH8_1662				90.9469	84.8264	91.2581	73.5664	membrane protein, putative
CH8_1663				156.824	198.547	138.138	151.677	UDP-N-acetylmuramoylalanyl-D-glutamyl-2,6-diaminopimelate--D-alanyl-D-alanine ligase (EC 6.3.2.10)
CH8_1664				25.9848	27.6945	24.3547	14.8824	hypothetical protein
CH8_1665				15.8345	14.28	16.4543	9.63577	hypothetical protein
CH8_1666				19.5488	14.6165	19.8838	10.7484	hypothetical protein
CH8_1667	2.856		-1.383	106.971	36.7316	832.464	434.801	Lysine-arginine-ornithine-binding periplasmic protein precursor (TC 3.A.1.3.1)
CH8_1668	2.933		-1.224	70.4312	27.2566	576.365	263.107	Amino acid ABC transporter, ATP-binding protein
CH8_1669	2.884	-1.01	-1.364	65.7669	22.4252	530.285	222.952	ABC-type amino acid transport system, permease component
CH8_1670	3.13	-1.348	-1.403	51.154	16.8363	495.384	162.522	ABC transporter membrane-spanning permease - glutamine transport
CH8_1671				344.941	252.464	324.106	201.96	D-alanine--D-alanine ligase A (EC 6.3.2.4)
CH8_1672		1.722		16.7659	21.9927	9.71698	29.3407	Copper chaperone
CH8_1673		1.527		23.4711	24.1534	13.5063	34.5182	Copper-translocating P-type ATPase (EC 3.6.3.4)
CH8_1674		1.57		18.1804	19.3284	10.3243	27.4588	Negative transcriptional regulator-copper transport operon
CH8_1675		2.04		135.736	106.799	169.303	815.581	Tryptophan synthase alpha chain (EC 4.2.1.20)
CH8_1676		2.523		100.796	87.6189	129.835	931.199	Tryptophan synthase beta chain (EC 4.2.1.20)
CH8_1677		3.011		103.922	99.8722	128.171	1363.82	Phosphoribosylanthranilate isomerase (EC 5.3.1.24)
CH8_1678		3.227		91.0484	86.6534	116.471	1468.89	Indole-3-glycerol phosphate synthase (EC 4.1.1.48)
CH8_1679		3.506		91.2571	79.6112	114.03	1790.4	Anthranilate phosphoribosyltransferase (EC 2.4.2.18)
CH8_1680		3.607		87.3551	83.7428	114.277	1946.8	Anthranilate synthase, amidotransferase component (EC 4.1.3.27) @ Para-aminobenzoate synthase, amidotransferase component (EC 2.6.1.85)
CH8_1681		3.717		69.2234	61.3935	89.9036	1665.24	Anthranilate synthase, aminase component (EC 4.1.3.27)
CH8_1682		3.392		36.8349	36.2385	62.8244	877.18	Isochorismate pyruvate-lyase (EC 4.-.-.-)
CH8_1683				293.412	264.518	190.955	202.462	hypothetical protein
CH8_1684				217.386	242.622	154.242	193.866	FIG01116834: hypothetical protein
CH8_1685				43.4889	39.0036	40.0614	60.52	FIG00744899: hypothetical protein
CH8_1686				385.94	534.226	367.545	383.798	FIG000557: hypothetical protein co-occurring with RecR
CH8_1687				20.895	15.4175	19.1585	16.829	Transposase
CH8_1688				87.2371	89.4095	71.9032	105.145	Transcriptional regulator, MerR family
CH8_1689				1.11119	0	1.08677	0	hypothetical protein
CH8_1690				87.2371	96.3683	72.9514	102.567	DNA polymerase III epsilon subunit (EC 2.7.7.7)
CH8_1691				590.683	670.701	720.278	515.157	Transcriptional regulator OrfX
CH8_1692				272.353	202.17	345.864	158.102	probably aromatic ring hydroxylating enzyme, evidenced by COGnitor PaaD-like protein (DUF59) involved in Fe-S cluster assembly
CH8_1693				515.694	569.404	912.574	742.863	Dihydroxy-acid dehydratase (EC 4.2.1.9)
CH8_1694		-1.079		60.5516	44.0721	97.2685	40.419	NAD(FAD)-utilizing dehydrogenases
CH8_1695				18.9286	25.7845	17.0885	13.7598	tRNA-Ser-GGA
CH8_1696				502.758	390.181	424.55	260.711	tRNA (guanine46-N7-)-methyltransferase (EC 2.1.1.33)
CH8_1697				497.107	431.152	460.213	317.688	aminoglycoside phosphotransferase family protein
CH8_1698				182.692	178.533	156.834	137.03	ABC transporter, permease protein EscB
CH8_1699				178.246	187.108	164.342	152.983	ABC transporter, ATP-binding protein EcsA
CH8_1700				397.22	508.292	393.208	380.119	Histidine triad (HIT) nucleotide-binding protein, similarity with At5g48545 and yeast YDL125C (HNT1)
CH8_1701				480.524	589.476	474.505	438.212	Hypothetical protein in cluster with Ecs transporter (in Streptococci)
CH8_1702				122.158	80.3481	165.189	76.1344	immunity region
CH8_1703				125.183	77.6284	179.58	79.3305	FIG01116954: hypothetical protein
CH8_1704				62.3326	37.5853	87.5107	41.4581	hypothetical protein
CH8_1705		1.909	1.21	3488.22	7958.19	2579.25	8538.98	putative ATP-dependent Clp proteinase (ATP-binding subunit)
CH8_1706				116.352	177.351	91.3303	124.075	FIG007079: UPF0348 protein family
CH8_1707				140.503	230.527	114.44	184.956	FIG145533: Methyltransferase (EC 2.1.1.-)
CH8_1708				627.297	701.28	533.364	471.278	Ribosomal silencing factor RsfA (former Iojap)
CH8_1709				436.829	472.774	359.097	351.894	Hydrolase (HAD superfamily), YqeK
CH8_1710				379.228	409.117	334.096	311.869	Nicotinate-nucleotide adenylyltransferase (EC 2.7.7.18)
CH8_1711				505.907	546.704	458.944	437.705	FIG004454: RNA binding protein
CH8_1712				346.18	395.147	344.438	337.472	GTP-binding protein YqeH, required for biogenesis of 30S ribosome subunit
CH8_1713				315.97	358.297	339.294	309.993	FIG001553: Hydrolase, HAD subfamily IIIA
CH8_1714				261.243	187.414	170.334	134.399	Drug/metabolite transporter (DMT) superfamily protein
CH8_1715				9.59667	5.28712	7.88401	3.2978	unknown, predicted membrane protein (TMS4)
CH8_1716				530.319	488.827	450.234	358.459	Aspartyl-tRNA(Asn) amidotransferase subunit B (EC 6.3.5.6) @ Glutamyl-tRNA(Gln) amidotransferase subunit B (EC 6.3.5.7)
CH8_1717				366.644	375.404	342.37	265.429	Aspartyl-tRNA(Asn) amidotransferase subunit A (EC 6.3.5.6) @ Glutamyl-tRNA(Gln) amidotransferase subunit A (EC 6.3.5.7)
CH8_1718				334.458	406.368	358.999	303.496	Aspartyl-tRNA(Asn) amidotransferase subunit C (EC 6.3.5.6) @ Glutamyl-tRNA(Gln) amidotransferase subunit C (EC 6.3.5.7)
CH8_1719		-1.089		4.22253	4.15417	6.19458	2.26724	Poly(glycerol-phosphate) alpha-glucosyltransferase (EC 2.4.1.52)
CH8_1720				1.91933	2.51768	3.75429	2.74817	Putative CDP-glycerol:glycerophosphate glycerophosphotransferase (EC 2.7.8.-)
CH8_1721	1.887			6.97299	6.86009	26.5211	16.6403	6-phospho-beta-glucosidase (EC 3.2.1.86)
CH8_1722	1.88			10.7377	6.56673	39.878	22.1893	6-phospho-beta-glucosidase (EC 3.2.1.86)
CH8_1723	2.605			25.8193	23.5491	158.876	100.278	Peptide methionine sulfoxide reductase MsrA (EC 1.8.4.11)
CH8_1724	2.65			29.487	29.2416	188.721	112.678	Methionine ABC transporter substrate-binding protein
CH8_1725	2.719			32.9214	33.7966	223.285	129.117	Methionine ABC transporter substrate-binding protein
CH8_1726	2.007	-1.016		146.182	137.72	584.894	251.959	Nicotinamidase (EC 3.5.1.19)
CH8_1727	1.819			494.778	584.12	1744.88	891.25	GTP-sensing transcriptional pleiotropic repressor codY
CH8_1728				768.084	1160.91	674.419	966.012	Aspartate aminotransferase (EC 2.6.1.1)
CH8_1729		1.713	1.35	1632.81	4106.3	1416.68	4092.68	Universal stress protein family
CH8_1730	NA	NA	NA	NA	NA	NA	NA	hypothetical protein
CH8_1731				1.45605	0	0.71202	1.25089	hypothetical protein
CH8_1732				1.01341	0.664667	1.32151	1.45103	FIG01119489: hypothetical protein
CH8_1733				71.1663	87.9066	64.8072	81.7904	Pyruvate formate-lyase activating enzyme (EC 1.97.1.4)
CH8_1734	NA	NA	NA	NA	NA	NA	NA	Mobile element protein
CH8_1735	NA	NA	NA	NA	NA	NA	NA	Mobile element protein
CH8_1736				402.282	351.982	380.232	386.534	Magnesium and cobalt efflux protein CorC
CH8_1737				153.856	127.331	156.17	126.201	ABC transporter ATP binding protein
CH8_1738				358.64	361.033	231.84	241.032	Na+/H+ antiporter
CH8_1739				258.565	310.793	167.738	196.158	FIG01114034: hypothetical protein
CH8_1740				344.263	405.429	227.699	263.247	SAM-dependent methyltransferase, MraW methylase family (EC 2.1.1.-)
CH8_1741				289.277	330.355	203.077	248.633	COG1242: Predicted Fe-S oxidoreductase
CH8_1742		1.101		493.28	690.12	389.339	734.533	Lon-like protease with PDZ domain
CH8_1743		1.17		475.925	667.169	378.64	749.992	Phosphopantetheine adenylyltransferase (EC 2.7.7.3)
CH8_1744		1.139		549.868	766.675	463.446	898.431	16S rRNA (guanine(966)-N(2))-methyltransferase (EC 2.1.1.171)
CH8_1745		1.374		390.619	586.184	324.862	741.35	Thioredoxin reductase (EC 1.8.1.9)
CH8_1746				179.035	196.077	180.056	226.845	FIG01115859: hypothetical protein
CH8_1747				409.994	440.208	462.928	456.52	ABC-type multidrug transport system, ATPase component
CH8_1748				485.2	497.218	513.156	531.598	Cysteine ABC transporter, permease protein
CH8_1749				1322.4	1849.28	1086.7	1837.63	L-Cystine ABC transporter, periplasmic cystine-binding protein TcyA
CH8_1750				29.7743	22.9012	30.7082	23.2537	hypothetical protein
CH8_1751				20.4242	17.3843	23.2297	14.392	DNA polymerase IV (EC 2.7.7.7)
CH8_1752	1.242	-2.071		308.08	235.978	713.959	148.731	Pyruvate formate-lyase (EC 2.3.1.54)
CH8_1753		2.01	1.444	22.2408	60.5684	17.969	63.9673	Carbonic anhydrase (EC 4.2.1.1)
CH8_1754		1.766	1.073	24.3255	49.6694	18.8531	57.5682	Carbonic anhydrase (EC 4.2.1.1)
CH8_1755				40.5475	51.1705	36.9213	56.696	GNAT family acetyltransferase YjcF
CH8_1756		-1.098		96.5709	55.7736	75.3291	30.5657	Type I restriction-modification system, specificity subunit S (EC 3.1.21.3)
CH8_1757				57.8643	32.8231	46.1407	21.4968	plasmid mobilization protein, truncated
CH8_1758				340.484	290.297	252.372	192.607	YbbM seven transmembrane helix protein
CH8_1759				259.19	187.99	184.41	134.237	YbbL ABC transporter ATP-binding protein
CH8_1760				223.834	173.72	185.514	129.41	Beta-lactamase, class C
CH8_1761				307.977	269.362	279.248	193.615	C3-degrading proteinase
CH8_1762				0.917942	0	0	0	hypothetical protein
CH8_1763				0	0	0	0.65956	hypothetical protein
CH8_1764		-1.96	-1.167	2240.73	979.259	3315.82	745.922	Aquaporin (Major Intrinsic Protein Family)
CH8_1765				323.616	290.132	419.254	304.938	Xaa-Pro dipeptidyl-peptidase (EC 3.4.14.11)
CH8_1766				87.1105	96.1674	92.6748	98.5446	bacteriocin self-immunity protein, putative
CH8_1767				102.23	131.913	115.197	124.101	hypothetical protein
CH8_1768				116.866	150.221	134.737	125.316	Mundticin KS immunity protein
CH8_1769				6.55927	6.72196	4.27673	5.16549	Immunity/modification protein
CH8_1770				0	0	0	0	Mobile element protein
CH8_1771				2.18407	1.43247	1.85125	1.25089	Mobile element protein
CH8_1772				288.623	406.62	354.67	411.837	pore-forming peptide, putative bacteriocin
CH8_1773				87.4668	96.436	104.718	97.8152	Cytochrome c-type biogenesis protein DsbD, protein-disulfide reductase (EC 1.8.1.8)
CH8_1774				440.238	567.736	731.878	654.308	FIG01117550: hypothetical protein
CH8_1775				1240.44	1573.19	1872.85	1745.01	Bacteriocin BlpU
CH8_1776				26.4696	52.0821	38.2153	53.0602	hypothetical protein
CH8_1777				64.4115	111.247	74.8949	121.124	hypothetical protein
CH8_1778		1.073		172.163	300.08	168.378	311.441	Response regulator of the competence regulon ComE
CH8_1779				128.187	196.37	116.131	186.735	Histidine kinase of the competence regulon ComD
CH8_1780				10.1654	4.61574	11.4714	8.06129	signal peptide, putative
CH8_1781				7.87095	6.19481	7.24512	4.85269	Competence-stimulating peptide ABC transporter permease protein ComB
CH8_1782				4.84744	4.07947	4.74089	2.85992	Competence-stimulating peptide ABC transporter ATP-binding protein ComA
CH8_1783	1.94	-3.219		30.7893	19.0399	123.031	9.8247	Mobile element protein
CH8_1784	NA	NA	NA	NA	NA	NA	NA	hypothetical protein
CH8_1785				120.143	73.3642	64.5171	51.0599	Lipid A export ATP-binding/permease protein MsbA
CH8_1786				131.971	85.9483	74.4385	64.7052	Lipid A export ATP-binding/permease protein MsbA
CH8_1787				87.405	61.8163	50.7406	50.0804	Lipid A export ATP-binding/permease protein MsbA
CH8_1788				94.242	65.0218	56.2599	60.4597	FIG01117375: hypothetical protein
CH8_1789				147.069	116.6	83.7676	99.5524	VanZF-related protein
CH8_1790				152.769	134.851	86.7241	112.362	Ribosomal RNA large subunit methyltransferase N (EC 2.1.1.-)
CH8_1791				125.099	109.973	75.5687	98.1404	Hypothetical DUF1027 domain protein
CH8_1792				69.7187	82.8987	49.4648	80.9354	5'-nucleotidase family protein in cluster with NagD-like phosphatase
CH8_1793				9.62096	12.0944	13.0687	11.9389	hypothetical protein
CH8_1794				249.676	264.272	235.892	212.23	DEAD-box ATP-dependent RNA helicase CshB (EC 3.6.4.13)
CH8_1795				253.971	241.819	203.7	167.337	Phospho-N-acetylmuramoyl-pentapeptide-transferase (EC 2.7.8.13)
CH8_1796				246.869	252.698	192.435	171.846	Cell division protein FtsI [Peptidoglycan synthetase] (EC 2.4.1.129)
CH8_1797				193.763	214.308	172.522	165.445	Cell division protein FtsL
CH8_1798				185.369	206.185	174.687	184.402	rRNA small subunit methyltransferase H
CH8_1799				24.2841	19.0771	25.7	17.1259	FIG01116506: hypothetical protein
CH8_1800				22.913	19.9658	31.0529	17.4349	FIG01115248: hypothetical protein
CH8_1801	-1.762	3.219		3.78945	5.32586	0.529451	8.83642	hypothetical protein
CH8_1802	NA	NA	NA	NA	NA	NA	NA	hypothetical protein
CH8_1803				0.474442	0	1.39204	0.815187	hypothetical protein
CH8_1804				469.845	550.303	250.358	270.024	Gamma-glutamyl phosphate reductase (EC 1.2.1.41)
CH8_1805				481.022	575.693	265.504	305.231	Glutamate 5-kinase (EC 2.7.2.11)
CH8_1806				2.62912	2.03789	2.49341	1.77957	ABC transporter permease protein
CH8_1807				2.52846	1.99002	2.2256	1.0861	ABC transporter, ATP-binding protein
CH8_1808				2.72421	1.34005	2.66433	1.95031	ABC transporter, ATP-binding protein
CH8_1809				5.83112	6.7258	4.91633	5.355	Putative inner membrane protein
CH8_1810				0.861741	0	1.6856	0.740323	Putative inner membrane protein
CH8_1811				164.741	168.895	99.6829	89.9152	ATP-dependent nuclease, subunit A
CH8_1812				105.621	121.285	66.3292	71.7324	ATP-dependent nuclease, subunit B
CH8_1813				94.7724	62.7741	66.0755	42.7249	hypothetical protein
CH8_1814				92.3465	70.5871	69.5001	52.4967	hypothetical protein
CH8_1815				16.8901	12.4625	13.4216	9.06896	hypothetical protein
CH8_1816				24.7414	22.069	16.4543	15.5873	hypothetical protein
CH8_1817				24.2571	18.5612	12.3013	14.6647	hypothetical protein
CH8_1818				40.7642	32.9171	26.7217	27.4893	unknown, predicted membrane protein (TMS5)
CH8_1819				22.9647	21.864	15.2148	15.9104	hypothetical protein
CH8_1820				219.627	270.65	162.686	156.174	Hydrolase (HAD superfamily)
CH8_1821				76.4762	67.0069	75.818	59.7484	L-asparaginase (EC 3.5.1.1)
CH8_1822				85.0153	96.9717	65.781	67.5388	ATP-dependent DNA helicase RecG (EC 3.6.1.-)
CH8_1823				392.305	382.342	339.131	339.593	Alanine racemase (EC 5.1.1.1)
CH8_1824				511.982	492.269	435.685	443.17	Holo-[acyl-carrier protein] synthase (EC 2.7.8.7)
CH8_1825				454.659	479.903	408.89	430.564	2-keto-3-deoxy-D-arabino-heptulosonate-7-phosphate synthase I alpha (EC 2.5.1.54)
CH8_1826				1092.33	1029.12	1051.4	793.85	2-keto-3-deoxy-D-arabino-heptulosonate-7-phosphate synthase I alpha (EC 2.5.1.54)
CH8_1827				704.413	700.336	759.463	642.582	Protein export cytoplasm protein SecA ATPase RNA helicase (TC 3.A.5.1.1)
CH8_1828				38.2974	33.813	29.7724	31.6359	hypothetical protein
CH8_1829				47.4367	56.6597	35.0242	47.0667	Mannose-6-phosphate isomerase (EC 5.3.1.8)
CH8_1830				156.29	161.148	132.484	139.017	Fructokinase (EC 2.7.1.4)
CH8_1831		1.697		136	214.523	80.1843	229.213	PTS system, sucrose-specific IIB component (EC 2.7.1.69) / PTS system, sucrose-specific IIC component (EC 2.7.1.69) / PTS system, sucrose-specific IIA component (EC 2.7.1.69)
CH8_1832		1.384		115.966	211.249	108.437	250.16	Sucrose-6-phosphate hydrolase (EC 3.2.1.B3)
CH8_1833		1.266		126.676	210.289	115.555	245.707	Sucrose operon repressor ScrR, LacI family
CH8_1834				989.529	1158.58	1010.5	956.181	Transcription termination protein NusB
CH8_1835				896.476	1092.23	924.739	925.033	Alkaline shock protein
CH8_1836				1318.02	1637.68	1420.89	1349.77	Translation elongation factor P
CH8_1837				180.847	239.138	197.248	196.653	dCMP deaminase (EC 3.5.4.12) Late competence protein ComEB
CH8_1838				200.63	264.036	243.7	225.136	Aminopeptidase YpdF (MP-, MA-, MS-, AP-, NP- specific)
CH8_1839				8.00059	6.99649	6.95532	4.20036	hypothetical protein
CH8_1840				4.47844	2.51768	5.00572	4.39707	peptide ABC transporter ATP binding protein, putative, truncated
CH8_1841				5.82418	7.16236	4.98414	5.62901	peptide ABC transporter ATP binding protein, putative, truncated
CH8_1842				7.15684	2.81639	4.19971	4.91876	peptide ABC transporter ATP binding protein, putative, truncated
CH8_1843				2.13799	1.05169	2.61375	1.83675	peptide ABC transporter ATP binding protein, putative, truncated
CH8_1844				9.74431	3.19551	6.35341	4.88328	peptide ABC transporter ATP binding protein, putative, truncated
CH8_1845				4.96769	4.07271	5.66824	3.55645	hypothetical protein
CH8_1846				132.055	150.291	77.2021	107.98	Excinuclease ABC subunit A
CH8_1847				237.534	149.55	202.291	100.421	Magnesium and cobalt transport protein CorA
CH8_1848				277.669	160.047	204.274	106.236	Integral membrane protein
CH8_1849				50.2755	37.8059	25.8479	45.149	hypothetical protein
CH8_1850		-1.026		2795.32	1390.61	2474.73	1065.6	SSU ribosomal protein S18p @ SSU ribosomal protein S18p, zinc-independent
CH8_1851				4708.49	2352.27	3878.35	1778.56	Single-stranded DNA-binding protein
CH8_1852				4275.64	2323.76	3661.83	1721.79	SSU ribosomal protein S6p
CH8_1853		-1.04		22.9716	11.6264	21.2979	9.01192	hypothetical protein
CH8_1854	-1.67	1.939		106.675	169.446	32.603	111.691	hypothetical protein
CH8_1855				52.0119	44.138	52.8045	38.732	A/G-specific adenine glycosylase (EC 3.2.2.-)
CH8_1856				5.06704	4.985	3.30377	5.80413	hypothetical protein
CH8_1857				35.0887	29.8398	36.644	32.1884	hypothetical protein
CH8_1858				18.9009	17.4079	19.6653	15.8923	hypothetical protein
CH8_1859				192.701	205.159	133.653	144.444	DNA polymerase I (EC 2.7.7.7)
CH8_1860				147.681	167.862	150.334	121.32	Recombination inhibitory protein MutS2
CH8_1861				153.504	154.691	151.727	106.022	Colicin V production protein
CH8_1862				104.508	97.623	109.438	77.5396	FIG01114225: hypothetical protein
CH8_1863				268.349	225.758	216.881	222.408	Ribonuclease HIII (EC 3.1.26.4)
CH8_1864				322.171	258.038	261.88	233.351	Signal peptidase I (EC 3.4.21.89)
CH8_1865				62.1496	37.4124	41.5939	31.8011	RecD-like DNA helicase YrrC
CH8_1866				64.3065	55.643	57.9676	29.9525	FIG01116135: hypothetical protein
CH8_1867				74.9454	44.9585	55.2417	31.4076	Branched-chain amino acid transport protein AzlC
CH8_1868				195.136	164.446	138.431	94.8752	TsaD/Kae1/Qri7 protein, required for threonylcarbamoyladenosine t(6)A37 formation in tRNA
CH8_1869				185.118	153.524	142.146	94.8954	Ribosomal-protein-S18p-alanine acetyltransferase (EC 2.3.1.-)
CH8_1870				134.052	112.29	111.809	78.888	TsaB protein, required for threonylcarbamoyladenosine (t(6)A) formation in tRNA
CH8_1871				740.314	1025.59	825.944	803.721	hypothetical protein
CH8_1872				1.11119	1.0932	1.08677	2.86388	Protein of unknown function DUF1447
CH8_1873				780.228	936.206	792.081	672.299	Ribonuclease J1 (endonuclease and 5' exonuclease)
CH8_1874			-1.149	230.899	103.195	199.275	135.602	Glucan-binding protein
CH8_1875		-1.206		1951.79	1118.66	2256.32	856.449	Glutamine synthetase type I (EC 6.3.1.2)
CH8_1876				2737.21	1694.9	3035.51	1459.74	Transcriptional regulator, repressor of the glutamine synthetase, MerR family
CH8_1877				373.493	226.996	328.903	174.901	FIG01114549: hypothetical protein
CH8_1878				0.917942	2.70924	0.897765	0	Mobile element protein
CH8_1879	NA	NA	NA	NA	NA	NA	NA	Mobile element protein
CH8_1880				4.44477	3.64401	1.44902	1.27284	Mobile element protein
CH8_1881				3767.24	4768.36	4522.87	3377.1	Phosphoglycerate kinase (EC 2.7.2.3)
CH8_1882	NA	NA	NA	NA	NA	NA	NA	Mobile element protein
CH8_1883	NA	NA	NA	NA	NA	NA	NA	Mobile element protein
CH8_1884	NA	NA	NA	NA	NA	NA	NA	Mobile element protein
CH8_1885				14529.1	19175.1	19994.1	13266.2	NAD-dependent glyceraldehyde-3-phosphate dehydrogenase (EC 1.2.1.12)
CH8_1886				3526.48	2627.36	3196.49	2148.17	Translation elongation factor G
CH8_1887				4137.81	2812.13	3603.38	2378.49	SSU ribosomal protein S7p (S5e)
CH8_1888				10314	6756.24	8132.85	5812.02	SSU ribosomal protein S12p (S23e)
CH8_1889				370.815	242.906	553.983	267.122	PurR: transcription regulator associated with purine metabolism
CH8_1890				211.53	266.052	216.35	203.907	3'->5' exoribonuclease Bsu YhaM
CH8_1891				210.232	249.641	217.369	204.681	DNA recombination protein RmuC
CH8_1892				151.691	178.373	169.495	173.471	Thiamin pyrophosphokinase (EC 2.7.6.2)
CH8_1893				249.129	297.212	242.715	224.58	Ribulose-phosphate 3-epimerase (EC 5.1.3.1)
CH8_1894				270.039	318.629	265.948	274.624	Ribosome small subunit-stimulated GTPase EngC
CH8_1895				6.10487	1.50151	4.47801	6.55587	tRNA-Leu-CAG
CH8_1896				343.897	277.087	312.07	213.666	SSU rRNA (adenine(1518)-N(6)/adenine(1519)-N(6))-dimethyltransferase (EC 2.1.1.182)
CH8_1897				311.158	259.469	300.343	244.425	Ribonuclease M5 (EC 3.1.26.8)
CH8_1898				259.058	229.361	266.757	235.583	Putative deoxyribonuclease YcfH
CH8_1899		1.523		717.831	1360.2	562.674	1426.09	Succinyl-CoA synthetase, alpha subunit-related enzymes
CH8_1900		1.573		761.262	1469.39	598.613	1571.26	Thioredoxin
CH8_1901				88.0099	171.578	84.1766	145.659	COG2110, Macro domain, possibly ADP-ribose binding module
CH8_1902				15.273	10.6064	9.6653	13.121	hypothetical protein
CH8_1903				182.097	182.487	119.836	180.731	putative transport accessory protein
CH8_1904	NA	NA	NA	NA	NA	NA	NA	tRNA-Asn-GTT
CH8_1905	NA	NA	NA	NA	NA	NA	NA	5S RNA
CH8_1906	NA	NA	NA	NA	NA	NA	NA	Large Subunit Ribosomal RNA lsuRNA LSU rRNA
CH8_1907	NA	NA	NA	NA	NA	NA	NA	tRNA-Ala-TGC
CH8_1908	NA	NA	NA	NA	NA	NA	NA	Small Subunit Ribosomal RNA ssuRNA SSU rRNA
CH8_1909	-1.615			175.994	109.469	55.93	35.1333	tRNA-guanine transglycosylase (EC 2.4.2.29)
CH8_1910				3.61931	2.96726	2.35984	1.55468	Mobile element protein
CH8_1911				1430.97	1120.7	1415.12	856.916	LSU ribosomal protein L34p
CH8_1912				304.867	316.548	303.475	290.932	RNA-binding protein Jag
CH8_1913				247.387	260.832	282.325	274.833	Inner membrane protein translocase component YidC, short form OxaI-like
CH8_1914				144.396	164.683	192.843	175.549	Ribonuclease P protein component (EC 3.1.26.5)
CH8_1915	4.391			96.4236	64.5605	2130.56	3609.92	Argininosuccinate lyase (EC 4.3.2.1)
CH8_1916	4.011			231.395	140.722	4255.98	4713.68	Argininosuccinate synthase (EC 6.3.4.5)
CH8_1917				503.657	498.072	458.867	340.02	Glutamyl-tRNA synthetase (EC 6.1.1.17) @ Glutamyl-tRNA(Gln) synthetase (EC 6.1.1.24)
CH8_1918				18.1729	11.5686	22.2168	11.7093	Oligopeptide ABC transporter, periplasmic oligopeptide-binding protein OppA (TC 3.A.1.5.1)
CH8_1919				10.9786	9.97	13.2151	9.43171	Oligopeptide ABC transporter, periplasmic oligopeptide-binding protein OppA (TC 3.A.1.5.1)
CH8_1920				30.3046	19.4992	31.4645	19.2484	Oligopeptide ABC transporter, periplasmic oligopeptide-binding protein OppA (TC 3.A.1.5.1)
CH8_1921				32.6744	18.7927	30.4813	23.3202	Oligopeptide ABC transporter, periplasmic oligopeptide-binding protein OppA (TC 3.A.1.5.1)
CH8_1922				4695.64	3036.52	3318.32	2035.39	LSU ribosomal protein L1p (L10Ae)
CH8_1923				5903.52	3893.8	4147.75	2669.85	LSU ribosomal protein L11p (L12e)
CH8_1924				81.2301	84.4916	93.7936	87.6153	FIG01114676: hypothetical protein
CH8_1925				755.986	1367.37	741.608	1039.76	Carbonic anhydrase (EC 4.2.1.1)
CH8_1926				86.1625	99.3632	71.991	54.9039	HTH DNA-binding protein
CH8_1927				80.0636	99.2684	67.0409	59.8316	HTH DNA-binding protein
CH8_1928				57.3831	83.0834	49.7684	36.2758	hypothetical protein
CH8_1929				111.045	138.805	93.9114	95.224	DNA repair protein RadA
CH8_1930				74.2486	107.339	64.5788	87.4028	Deoxyuridine 5'-triphosphate nucleotidohydrolase (EC 3.6.1.23)
CH8_1931				29.2762	31.5717	20.6486	25.1512	Fumarate reductase, flavoprotein subunit precursor (EC 1.3.99.1)
CH8_1932				17.4934	16.0232	13.5691	15.8059	Fumarate reductase, flavoprotein subunit precursor (EC 1.3.99.1)
CH8_1933				19.5423	20.0842	16.7237	19.1872	Fumarate reductase, flavoprotein subunit precursor (EC 1.3.99.1)
CH8_1934				15.921	13.6202	8.12404	7.73091	formate/nitrite transporter family protein, truncated
CH8_1935				41.0524	48.4653	43.5915	45.3448	hypothetical protein
CH8_1936				0	0	0	0.930149	Formate-nitrate transporter
CH8_1937				28.7569	23.6358	27.7688	24.0796	Substrate-specific component BL0695 of predicted ECF transporter
CH8_1938				321.135	384.078	347.766	354.803	Glycerol-3-phosphate dehydrogenase [NAD(P)+] (EC 1.1.1.94)
CH8_1939				526.501	589.347	516.553	491.567	UTP--glucose-1-phosphate uridylyltransferase (EC 2.7.7.9)
CH8_1940				52.9224	79.76	50.8414	76.4211	GlpG protein (membrane protein of glp regulon)
CH8_1941				64.5376	95.357	71.8008	91.514	5-formyltetrahydrofolate cyclo-ligase (EC 6.3.3.2)
CH8_1942	1.776			147.789	145.726	497.205	345.196	N-acetyl-L,L-diaminopimelate deacetylase (EC 3.5.1.47)
CH8_1943	1.705			369.155	393.665	1189.64	644.558	2,3,4,5-tetrahydropyridine-2,6-dicarboxylate N-acetyltransferase (EC 2.3.1.89)
CH8_1944		1.062		23.3747	32.6399	21.386	40.1625	conserved hypothetical protein, truncated
CH8_1945				16.5885	28.189	16.9613	27.8546	conserved hypothetical protein, truncated
CH8_1946				20.0911	29.4812	21.9808	35.6907	conserved hypothetical protein, truncated
CH8_1947				86.1214	80.3936	91.9531	61.7211	Ribosomal RNA large subunit methyltransferase A (EC 2.1.1.51)
CH8_1948				0.754024	2.96726	1.4749	1.94335	hypothetical protein
CH8_1949				0.959667	1.41619	0.938572	0.824451	hypothetical protein
CH8_1950	1.066	-1.367		79.6466	61.1931	164.2	55.6084	tRNA-specific adenosine-34 deaminase (EC 3.5.4.-)
CH8_1951	3.605	-2.979		34.1671	27.9059	425.582	45.9678	FIG107367: tRNA-binding protein
CH8_1952				18.8903	19.131	22.2787	30.5481	FIG01118690: hypothetical protein
CH8_1953		1.057		26.5136	30.794	32.2934	59.37	putative transport system permease protein
CH8_1954				314.66	339.523	293.647	248.524	Phenylalanyl-tRNA synthetase domain protein (Bsu YtpR)
CH8_1955				302.012	309.387	294.98	269.132	FIG009688: Thioredoxin
CH8_1956				137.788	137.306	150.409	144.721	FIG014356: hypothetical protein
CH8_1957				127.743	185.304	143.38	169.865	Glutamyl aminopeptidase (EC 3.4.11.7)
CH8_1958				142.12	196.555	153.458	180.109	Pyrroline-5-carboxylate reductase (EC 1.5.1.2)
CH8_1959				304.748	225.19	287.398	255.244	Membrane-bound protease, CAAX family
CH8_1960				3.0161	3.39116	2.5284	3.33145	FIG01114296: hypothetical protein
CH8_1961				3.92092	4.15417	3.53976	3.10936	Membrane-bound protease, CAAX family
CH8_1962				2.43608	1.59776	1.58835	1.39522	Membrane-bound protease, CAAX family
CH8_1963				5.758	5.66477	3.12857	5.49634	Transcriptional regulator, Cro/CI family
CH8_1964				367.085	353.417	329.132	283.006	Acetate kinase (EC 2.7.2.1)
CH8_1965				259.176	235.446	261.506	179.105	Adenine-specific methyltransferase (EC 2.1.1.72)
CH8_1966			-1.323	52.5825	20.3789	58.0498	27.378	Late competence protein ComGG, FIG068335
CH8_1967				50.9018	27.0305	50.6315	25.0949	Late competence protein ComGF, access of DNA to ComEA, FIG012620
CH8_1968			-1.173	43.7069	18.9488	48.5423	22.911	Late competence protein ComGE, FIG075573
CH8_1969				45.3661	23.3457	43.6863	22.7848	Late competence protein ComGD, access of DNA to ComEA, FIG038316
CH8_1970				47.6488	26.6781	51.9056	28.9541	Late competence protein ComGC, access of DNA to ComEA, FIG007487
CH8_1971			-1.117	43.6471	19.5819	48.2496	25.7717	Late competence protein ComGB, access of DNA to ComEA
CH8_1972				44.9749	22.4132	49.3645	26.8272	Late competence protein ComGA, access of DNA to ComEA
CH8_1973	NA	NA	NA	NA	NA	NA	NA	Transposase and inactivated derivative
CH8_1974				0	0	0	0	FIG01114876: hypothetical protein
CH8_1975	NA	NA	NA	NA	NA	NA	NA	Mobile element protein
CH8_1976	1.963	-2.484		0.681054	0	3.33042	0	IS66 family element, Orf1
CH8_1977	4.214	-5.155	-1.039	15.4826	6.46204	300.093	6.8521	Late competence protein ComGA, access of DNA to ComEA
CH8_1978		1.873		145.52	263.67	122.868	396.336	DNA binding protein, FIG046916
CH8_1979				3.0161	1.97818	1.96653	2.59113	hypothetical protein
CH8_1980				1341.32	1070.77	1142.6	644.107	DNA-directed RNA polymerase beta' subunit (EC 2.7.7.6)
CH8_1981				1136.48	991.225	1024.58	624.254	DNA-directed RNA polymerase beta subunit (EC 2.7.7.6)
CH8_1982				147.945	140.357	153.382	190.673	Multimodular transpeptidase-transglycosylase (EC 2.4.1.129) (EC 3.4.-.-)
CH8_1983				492.898	413.037	556.576	338.517	Tyrosyl-tRNA synthetase (EC 6.1.1.1)
CH8_1984	2.629			916.079	644.932	5607.58	2546.97	Ketol-acid reductoisomerase (EC 1.1.1.86)
CH8_1985	2.586			283.892	206.402	1709.81	790.083	Acetolactate synthase small subunit (EC 2.2.1.6)
CH8_1986	2.7	-1.048		385.241	291.598	2541.93	1064.09	Acetolactate synthase large subunit (EC 2.2.1.6)
CH8_1987	2.996			38.9658	52.0364	323.205	257.176	Dihydroxy-acid dehydratase (EC 4.2.1.9)
CH8_1988				488.401	664.144	476.774	514.386	Dihydroxyacetone kinase family protein
CH8_1989				489.052	765.116	506.737	692.809	FIG001802: Putative alkaline-shock protein
CH8_1990	1.676			63.2398	46.8552	199.283	92.7143	Multi antimicrobial extrusion (MATE) family transporter
CH8_1991	1.741	-1.128		219.913	218.954	730.501	290.5	Threonine synthase (EC 4.2.3.1)
CH8_1992	NA	NA	NA	NA	NA	NA	NA	hypothetical protein
CH8_1993				8.22086	12.8669	10.5984	17.6564	Alcohol dehydrogenase (EC 1.1.1.1) Acetaldehyde dehydrogenase (EC 1.2.1.10)
CH8_1994		1.229		12.6046	8.68035	8.62926	18.4086	Alcohol dehydrogenase (EC 1.1.1.1) Acetaldehyde dehydrogenase (EC 1.2.1.10)
CH8_1995		1.359		12.8932	13.9529	9.77262	22.1532	Alcohol dehydrogenase (EC 1.1.1.1) Acetaldehyde dehydrogenase (EC 1.2.1.10)
CH8_1996				3.2481	3.19551	3.17671	5.5809	Alcohol dehydrogenase (EC 1.1.1.1) Acetaldehyde dehydrogenase (EC 1.2.1.10)
CH8_1997		1.261		10.8181	13.0461	8.87377	18.8874	Alcohol dehydrogenase (EC 1.1.1.1) Acetaldehyde dehydrogenase (EC 1.2.1.10)
CH8_1998				4.58971	5.41848	6.28435	6.30884	Alcohol dehydrogenase (EC 1.1.1.1) Acetaldehyde dehydrogenase (EC 1.2.1.10)
CH8_1999		1.348		11.1961	12.5884	10.3243	23.3594	Alcohol dehydrogenase (EC 1.1.1.1) Acetaldehyde dehydrogenase (EC 1.2.1.10)
[truncated: 162 more rows]
