# Supplementary material for: Genome-Scale Metabolic Modeling Combined with Transcriptome Profiling Provides Mechanistic Understanding of Streptococcus thermophilus CH8 Metabolism
Source: Appl Environ Microbiol. 2022 Aug 4;88(16):e00780-22. doi: 10.1128/aem.00780-22 (PMC9477255; doi:10.1128/aem.00780-22)
Supplement: Supplemental file 6 — Table S4. Download aem.00780-22-s0005.xlsx, XLSX file, 0.09 MB [file aem.00780-22-s0005.xlsx]

## Sheet: Fluxes
ID	Reaction	Description	Gene-reaction association	Bounds_CDM	Flux_CDM	Bounds_casein	Flux_casein
PGM	3pg_c <=> 2pg_c	phosphoglycerate mutase	CH8_0788 or CH8_1266	(-1000.0, 1000.0)	43.5219	(-1000.0, 1000.0)	39.8432
ENO	2pg_c <=> h2o_c + pep_c	enolase	CH8_0705	(-1000.0, 1000.0)	43.5219	(-1000.0, 1000.0)	39.8432
PYK	adp_c + h_c + pep_c --> atp_c + pyr_c	pyruvate kinase	CH8_1256	(0.0, 1000.0)	43.3989	(0.0, 1000.0)	39.1301
PGK	13dpg_c + adp_c <=> 3pg_c + atp_c	phosphoglycerate kinase	CH8_1881	(-1000.0, 1000.0)	41.719	(-1000.0, 1000.0)	37.4966
GAPD	g3p_c + nad_c + pi_c <=> 13dpg_c + h_c + nadh_c	glyceraldehyde-3-phosphate dehydrogenase	CH8_1885	(-1000.0, 1000.0)	41.719	(-1000.0, 1000.0)	37.4966
EX_lac_DASH_L_LPAREN_e_RPAREN_	lac_DASH_L_e -->	L-Lactate exchange		(40.79, 40.79)	40.79	(0, 40.79)	36.7522
EX_h_LPAREN_e_RPAREN_	h_e <=>	H exchange		(-1000.0, 1000.0)	39.6939	(-1000.0, 1000.0)	34.9673
LACZ	h2o_c + lcts_c --> gal_c + glc_DASH_D_c	b-galactosidase	CH8_1486	(0.0, 1000.0)	25.11	(0.0, 1000.0)	22.6393
EX_gal_LPAREN_e_RPAREN_	gal_e -->	D-Galactose exchange		(24.04, 24.04)	24.04	(0, 24.04)	21.6644
HEX1	atp_c + glc_DASH_D_c --> adp_c + g6p_c + h_c	hexokinase (D-glucose:ATP)	CH8_0820	(0.0, 1000.0)	22.57	(0.0, 1000.0)	20.3502
PGI	g6p_c <=> f6p_c	glucose-6-phosphate isomerase	CH8_0244	(-1000.0, 1000.0)	22.451	(-1000.0, 1000.0)	20.5549
PFK	atp_c + f6p_c --> adp_c + fdp_c + h_c	phosphofructokinase	CH8_1257	(0.0, 1000.0)	22.1052	(0.0, 1000.0)	20.2651
FBA	fdp_c <=> dhap_c + g3p_c	fructose-bisphosphate aldolase	CH8_2042	(-1000.0, 1000.0)	22.1052	(-1000.0, 1000.0)	20.2651
TPI	dhap_c <=> g3p_c	triose-phosphate isomerase	CH8_0547	(-1000.0, 1000.0)	21.6164	(-1000.0, 1000.0)	19.9511
H2Ot5	h2o_e <=> h2o_c	H2O transport via diffusion		(-1000.0, 1000.0)	17.7369	(-1000.0, 1000.0)	17.3988
NDPK1	atp_c + gdp_c <=> adp_c + gtp_c	nucleoside-diphosphate kinase (ATP:GDP)	CH8_0981	(-1000.0, 1000.0)	4.77267	(-1000.0, 1000.0)	3.09174
PPA	h2o_c + ppi_c --> h_c + 2.0 pi_c	inorganic diphosphatase	CH8_0423	(0.0, 1000.0)	4.68414	(0.0, 1000.0)	3.28008
ATPM	atp_c + h2o_c --> adp_c + h_c + pi_c	ATP maintenance requirement		(4.0, 1000.0)	4	(4.0, 1000.0)	11.4861
ADK1	amp_c + atp_c <=> 2.0 adp_c	adenylate kinase	CH8_2056	(-1000.0, 1000.0)	2.73704	(-1000.0, 1000.0)	2.01249
EX_glc_DASH_D_LPAREN_e_RPAREN_	glc_DASH_D_e -->	D-Glucose exchange		(2.54, 2.54)	2.54	(0, 2.54)	2.28911
PROTS_STR	0.082 alatrna_c + 0.023 argtrna_c + 0.08 asntrna_c + 0.054 asptrna_c + 0.306 atp_c + 0.006 cystrna_c + 0.093 glntrna_c + 0.025 glutrna_c + 0.054 glytrna_c + 2.0 gtp_c + 2.306 h2o_c + 0.017 histrna_c + 0.036 iletrna_c + 0.072 leutrna_c + 0.051 lystrna_c + 0.015 mettrna_c + 0.031 phetrna_c + 0.128 protrna_c + 0.058 sertrna_c + 0.044 thrtrna_c + 0.047 trptrna_c + 0.032 tyrtrna_c + 0.052 valtrna_c --…	protein synthesis (for thermophilus CNRZ1066)		(0.0, 1000.0)	2.30392	(0.0, 1000.0)	1.49248
GAPN	g3p_c + h2o_c + nadp_c <=> 3pg_c + 2.0 h_c + nadph_c	Glyceraldehyde-3-phosphate dehydrogenase (NADP+)	CH8_1343	(-1000.0, 1000.0)	1.80289	(-1000.0, 1000.0)	2.58758
EX_co2_LPAREN_e_RPAREN_	co2_e <=>	CO2 exchange		(-1000.0, 1000.0)	1.56339	(-1000.0, 1000.0)	1.47422
ACCOAC	accoa_c + atp_c + hco3_c --> adp_c + h_c + malcoa_c + pi_c	acetyl-CoA carboxylase	CH8_1227 or ( CH8_0443 and CH8_0439 and CH8_0441 and CH8_0442 and CH8_1227 )	(0.0, 1000.0)	1.4139	(0.0, 1000.0)	0.915924
MACPMT	acp_c + malcoa_c --> coa_c + malacp_c	Malonyl-CoA-acyl carrier protein S-malonyltransferase	CH8_0436	(0.0, 1000.0)	1.4139	(0.0, 1000.0)	0.915924
HCO3E	co2_c + h2o_c <=> h_c + hco3_c	HCO3 equilibration reaction	CH8_1925	(-1000.0, 1000.0)	1.4139	(-1000.0, 1000.0)	0.916652
NDPK2	atp_c + udp_c <=> adp_c + utp_c	nucleoside-diphosphate kinase (ATP:UDP)	CH8_0981	(-1000.0, 1000.0)	1.24802	(-1000.0, 1000.0)	0.852933
EX_for_LPAREN_e_RPAREN_	for_e -->	Formate exchange		(0.0, 1000.0)	1.08976	(0.0, 1000.0)	1.03037
PFL	coa_c + pyr_c <=> accoa_c + for_c	pyruvate formate lyase	CH8_1752	(-1000.0, 1000.0)	1.08974	(-1000.0, 1000.0)	1.09856
LCTSt6	h_e + lcts_e --> h_c + lcts_c	lactose transport inout via proton symport	CH8_1487	(1.07, 1.07)	1.07	(-1000, 1000)	0.9749
GALM	gal_c <=> a_DASH_gal_DASH_D_c	aldose 1-epimerase	CH8_1488	(-1000.0, 1000.0)	1.07	(-1000.0, 1000.0)	0.9749
GALT	gal1p_c + udpg_c <=> g1p_c + udpgal_c	galactose-1-phosphate uridylyltransferase	CH8_1490	(-1000.0, 1000.0)	1.07	(-1000.0, 1000.0)	0.9749
GALK2	a_DASH_gal_DASH_D_c + atp_c --> adp_c + gal1p_c + h_c	galactokinase	CH8_1491	(0.0, 1000.0)	1.07	(0.0, 1000.0)	0.9749
biomass_STR	0.24804 CPS_LLA_c + 3.2e-05 DNA_STU_c + 0.000148 LTAAlaGal_LLA_c + 0.12447 PG_c + 0.002332 PROT_STR_c + 0.002674 RNA_LLA_c + 18.15 atp_c + 0.000241 clpn_LLA_c + 0.00018 coa_c + 0.000172 d12dg_LLA_c + 1e-05 fad_c + 18.15 h2o_c + 2.4e-05 lyspg_LLA_c + 2.3e-05 m12dg_LLA_c + 0.0018 nad_c + 0.000107 pg_LLA_c + 1e-05 thf_c + 1e-05 thmpp_c + 1.8e-05 udcpdp_c --> 18.15 adp_c + 18.15 h_c + 18.15 pi_c	biomass equation (STU specific)		(0.0, 1000.0)	0.987957	(0.64, 0.64)	0.64
GALU	g1p_c + h_c + utp_c <=> ppi_c + udpg_c	UTP-glucose-1-phosphate uridylyltransferase	CH8_1939	(-1000.0, 1000.0)	0.943954	(-1000.0, 1000.0)	0.611494
PIabc	atp_c + h2o_c + pi_e --> adp_c + h_c + 2.0 pi_c	phosphate transport via ABC system	CH8_1072 and CH8_1073 and CH8_1074 and CH8_1075 and CH8_1076 and CH8_1077	(0.0, 1000.0)	0.839523	(0.0, 1000.0)	0.543844
ACLS	h_c + 2.0 pyr_c --> alac_DASH_S_c + co2_c	acetolactate synthase	CH8_0998 or ( CH8_1985 and CH8_1986 )	(0.0, 1000.0)	0.759579	(0.0, 1000.0)	0.409553
ACLDC	alac_DASH_S_c + h_c --> actn_DASH_R_c + co2_c	acetolactate decarboxylase	CH8_0999	(0.0, 1000.0)	0.759579	(0.0, 1000.0)	0.367834
ACTD2	actn_DASH_R_c + coa_c + nad_c <=> acald_c + accoa_c + h_c + nadh_c	acetoin dehydrogenase	CH8_1108 and CH8_1109 and CH8_1107 and CH8_1106	(-1000.0, 1000.0)	0.759579	(-1000.0, 1000.0)	0.235255
EX_acald_LPAREN_e_RPAREN_	acald_e -->	acetaldehyde exchange		(0.0, 1000.0)	0.658206	(0.0, 1000.0)	0.038318
ALA_Lt6	ala_DASH_L_e + h_e <=> ala_DASH_L_c + h_c	L-alanine transport inout via proton symport	CH8_0567 and CH9_1055	(-1000.0, 1000.0)	0.645565	(-1000.0, 1000.0)	0
URIDK1	atp_c + ump_c --> adp_c + udp_c	uridylate kinase (UMP)	CH8_0493	(0.0, 1000.0)	0.426143	(0.0, 1000.0)	0.320524
GLNt2	gln_DASH_L_e + h_e <=> gln_DASH_L_c + h_c	L-glutamine transport via proton symport		(-1000.0, 1000.0)	0.394843	(-1000.0, 1000.0)	0
CYTK1	atp_c + cmp_c <=> adp_c + cdp_c	cytidylate kinase (CMP)	CH8_1190	(-1000.0, 1000.0)	0.363153	(-1000.0, 1000.0)	0.190784
NDPK3	atp_c + cdp_c <=> adp_c + ctp_c	nucleoside-diphosphate kinase (ATP:CDP)	CH8_0981	(-1000.0, 1000.0)	0.353689	(-1000.0, 1000.0)	0.190899
ALAR	ala_DASH_L_c <=> ala_DASH_D_c	alanine racemase	CH8_1823	(-1000.0, 1000.0)	0.333673	(-1000.0, 1000.0)	0.216154
PRPPS	atp_c + r5p_c <=> amp_c + h_c + prpp_c	phosphoribosylpyrophosphate synthetase	CH8_0051 or CH8_1551	(-1000.0, 1000.0)	0.324105	(-1000.0, 1000.0)	0.270502
PROTRS	atp_c + pro_DASH_L_c + trnapro_c --> amp_c + h_c + ppi_c + protrna_c	Prolyl-tRNA synthetase	CH8_0250	(0.0, 1000.0)	0.294901	(0.0, 1000.0)	0.191037
PROt6	h_e + pro_DASH_L_e <=> h_c + pro_DASH_L_c	L-proline transport in/out via proton symport		(-1000.0, 1000.0)	0.294901	(-1000.0, 1000.0)	-0.032234
DASYN_LLA	ctp_c + h_c + 0.01 pa_LLA_c <=> 0.01 cdpdag_LLA_c + ppi_c	CDP Diacylglycerol synthetase (Lactis specific)	CH8_0248	(-1000.0, 1000.0)	0.29451	(-1000.0, 1000.0)	0.190784
PGSA_LLA	0.01 cdpdag_LLA_c + glyc3p_c <=> cmp_c + h_c + 0.01 pgp_LLA_c	Phosphatidylglycerol synthase (lactis specific)	CH8_2144	(-1000.0, 1000.0)	0.29451	(-1000.0, 1000.0)	0.190784
PGPP_LLA	h2o_c + 0.01 pgp_LLA_c --> 0.01 pg_LLA_c + pi_c	Phosphatidylglycerol phosphate phosphatase (lactis specific)		(0.0, 1000.0)	0.29451	(0.0, 1000.0)	0.190784
GLUTRS	atp_c + glu_DASH_L_c + trnaglu_c --> amp_c + glutrna_c + h_c + ppi_c	Glutamyl-tRNA synthetase	CH8_1917	(0.0, 1000.0)	0.271862	(0.0, 1000.0)	0.176113
RNAS_LLA	0.66 atp_c + 0.2 ctp_c + 0.32 gtp_c + 0.4 h2o_c + 0.22 utp_c --> 0.01 RNA_LLA_c + 0.4 adp_c + 0.4 h_c + 0.4 pi_c + ppi_c	RNA synthesis (lactis specific)		(0.0, 1000.0)	0.26418	(0.0, 1000.0)	0.171136
NDPK4	atp_c + dtdp_c <=> adp_c + dttp_c	nucleoside-diphosphate kinase (ATP:dTDP)	CH8_0981	(-1000.0, 1000.0)	0.254695	(-1000.0, 1000.0)	0.164992
SERt6	h_e + ser_DASH_L_e <=> h_c + ser_DASH_L_c	L-serine transport inout via proton symport		(-1000.0, 1000.0)	0.251528	(-1000.0, 1000.0)	0
ASPt2	asp_DASH_L_e + h_e <=> asp_DASH_L_c + h_c	L-aspartate transport via proton symport		(-1000.0, 1000.0)	0.246557	(-1000.0, 1000.0)	0
G1PACT	accoa_c + gam1p_c --> acgam1p_c + coa_c + h_c	glucosamine-1-phosphate N-acetyltransferase	CH8_0621	(0.0, 1000.0)	0.245942	(0.0, 1000.0)	0.159322
UAGDP	acgam1p_c + h_c + utp_c --> ppi_c + uacgam_c	UDP-N-acetylglucosamine diphosphorylase	CH8_0621	(0.0, 1000.0)	0.245942	(0.0, 1000.0)	0.159322
GF6PTA	f6p_c + gln_DASH_L_c --> gam6p_c + glu_DASH_L_c	glutamine-fructose-6-phosphate transaminase	CH8_0950	(0.0, 1000.0)	0.245942	(0.0, 1000.0)	0.159322
TDPGDH	dtdpglc_c --> dtdpddg_c + h2o_c	dTDPglucose 4,6-dehydratase	CH8_1318	(0.0, 1000.0)	0.245053	(0.0, 1000.0)	0.158746
TDPDRE	dtdpddg_c <=> dtdpddm_c	dTDP-4-dehydrorhamnose 3,5-epimerase	CH8_1319	(-1000.0, 1000.0)	0.245053	(-1000.0, 1000.0)	0.158746
G1PTMT	dttp_c + g1p_c + h_c --> dtdpglc_c + ppi_c	glucose 1-phosphate thymidylyltransferase	CH8_1320	(0.0, 1000.0)	0.245053	(0.0, 1000.0)	0.158746
CPSS_LLA	dtdp6dm_c + 4.0 h2o_c + 2.0 udpg_c + udpgal_c <=> CPS_LLA_c + dtdp_c + 5.0 h_c + 2.0 udp_c + ump_c	CPS synthase complex (LLA specific)		(-1000.0, 1000.0)	0.245053	(-1000.0, 1000.0)	0.158746
LYSt6	h_e + lys_DASH_L_e <=> h_c + lys_DASH_L_c	L-lysine transport inout via proton symport		(-1000.0, 1000.0)	0.242842	(-1000.0, 1000.0)	0
GLNTAL	atp_c + gln_DASH_L_c + glutrna_c + h2o_c <=> adp_c + glntrna_c + glu_DASH_L_c + h_c + pi_c	glutamyl-tRNA(Gln) L-glutamine amido ligase (ADP forming)	CH8_1717 and CH8_1716 and CH8_1718	(-1000.0, 1000.0)	0.214264	(-1000.0, 1000.0)	0.138801
DAGK_LLA	0.01 12dgr_LLA_c + atp_c --> adp_c + h_c + 0.01 pa_LLA_c	Diacylglycerol kinase (lactis specific)	CH8_0685	(0.0, 1000.0)	0.200061	(0.0, 1000.0)	0.1296
ALATRS	ala_DASH_L_c + atp_c + trnaala_c --> alatrna_c + amp_c + h_c + ppi_c	Alanyl-tRNA synthetase	CH8_0509	(0.0, 1000.0)	0.188921	(0.0, 1000.0)	0.122383
kaasIII	accoa_c + h_c + malacp_c --> aaacp_c + co2_c + coa_c	beta ketoacyl ACP synthase III	CH8_0433	(0.0, 1000.0)	0.188897	(0.0, 1000.0)	0.122368
HBUR1	aaacp_c + h_c + nadph_c --> 3hbacp_c + nadp_c	3,3-Hydroxybutanoyl acyl carrier proteinNADP oxidoreductase	CH8_0437	(0.0, 1000.0)	0.188897	(0.0, 1000.0)	0.122368
HDDR5	3oxddacp_c + h_c + nadph_c --> 3hddacp_c + nadp_c	3,3-Hydroxydodecanoyl acyl carrier protein-NADP oxidoreductase	CH8_0437	(0.0, 1000.0)	0.188897	(0.0, 1000.0)	0.122368
HDER4	3oxdeacp_c + h_c + nadph_c --> 3hdeacp_c + nadp_c	3,3-Hydroxydecanoyl acyl carrier proteinNADP oxidoreductase	CH8_0437	(0.0, 1000.0)	0.188897	(0.0, 1000.0)	0.122368
HHYR2	3oxhacp_c + h_c + nadph_c --> 3hhacp_c + nadp_c	3,3-Hydroxyhexanoyl acyl carrier proteinNADP oxidoreductase	CH8_0437	(0.0, 1000.0)	0.188897	(0.0, 1000.0)	0.122368
HOCR3	3oxocacp_c + h_c + nadph_c --> 3hocacp_c + nadp_c	3,3-Hydroxyoctanoyl acyl carrier proteinNADP oxidoreductase	CH8_0437	(0.0, 1000.0)	0.188897	(0.0, 1000.0)	0.122368
HTDR6	3oxtdacp_c + h_c + nadph_c --> 3htdacp_c + nadp_c	3,3-Hydroxytetradecanoyl acyl carrier protein-NADP oxidoreductase	CH8_0437	(0.0, 1000.0)	0.188897	(0.0, 1000.0)	0.122368
MCMAT2	butacp_c + h_c + malacp_c --> 3oxhacp_c + acp_c + co2_c	Butyryl acyl carrier protein-malonyl-acyl carrier protein C-acyltransferase decarboxylating	CH8_0438	(0.0, 1000.0)	0.188897	(0.0, 1000.0)	0.122368
MCMAT3	h_c + hexacp_c + malacp_c --> 3oxocacp_c + acp_c + co2_c	Hexanoyl acyl carrier protein-malonyl acyl carrier protein C-acyltransferase	CH8_0438	(0.0, 1000.0)	0.188897	(0.0, 1000.0)	0.122368
MCMAT4	h_c + malacp_c + octacp_c --> 3oxdeacp_c + acp_c + co2_c	Octanoyl acyl carrier protein-malonyl acyl carrier protein C-acyltransferase decarboxylating	CH8_0438	(0.0, 1000.0)	0.188897	(0.0, 1000.0)	0.122368
MCMAT5	decacp_c + h_c + malacp_c --> 3oxddacp_c + acp_c + co2_c	Decanoyl acyl carrier protein-malonyl acyl carrier protein C-acyltransferase	CH8_0438	(0.0, 1000.0)	0.188897	(0.0, 1000.0)	0.122368
MCMAT6	ddeacp_c + h_c + malacp_c --> 3oxtdacp_c + acp_c + co2_c	Dodecanoyl acyl carrier protein-malonyl acyl carrier protein C-acyltransferase	CH8_0438	(0.0, 1000.0)	0.188897	(0.0, 1000.0)	0.122368
HBUHL1	3hbacp_c --> 2beacp_c + h2o_c	3,3-Hydroxybutanoyl acyl carrier protein hydro lyase	CH8_0440	(0.0, 1000.0)	0.188897	(0.0, 1000.0)	0.122368
HDDHL5	3hddacp_c --> 2tddacp_c + h2o_c	3,3-Hydroxybutanoyl acyl carrier protein hydro lyase	CH8_0440	(0.0, 1000.0)	0.188897	(0.0, 1000.0)	0.122368
HDEHL4	3hdeacp_c --> 2tdeacp_c + h2o_c	3,3-Hydroxybutanoyl acyl carrier protein hydro lyase	CH8_0440	(0.0, 1000.0)	0.188897	(0.0, 1000.0)	0.122368
HHYHL2	3hhacp_c --> 2theacp_c + h2o_c	3,3-Hydroxybutanoyl acyl carrier protein hydro lyase	CH8_0440	(0.0, 1000.0)	0.188897	(0.0, 1000.0)	0.122368
HOCHL3	3hocacp_c --> 2toceacp_c + h2o_c	3,3-Hydroxybutanoyl acyl carrier protein hydro lyase	CH8_0440	(0.0, 1000.0)	0.188897	(0.0, 1000.0)	0.122368
HTDHL6	3htdacp_c --> 2ttdeacp_c + h2o_c	3,3-Hydroxypalmitoyl acyl carrier protein hydro lyase	CH8_0440	(0.0, 1000.0)	0.188897	(0.0, 1000.0)	0.122368
BTMAT1	2beacp_c + h_c + nadh_c --> butacp_c + nad_c	Butyryl acyl carrier protein-malonyl-CoA C-acyltransferase		(0.0, 1000.0)	0.188897	(0.0, 1000.0)	0.122368
DDMAT5	2tddacp_c + h_c + nadh_c --> ddeacp_c + nad_c	Dodecanoyl acyl carrier protein-malonyl CoA C-acyltransferase		(0.0, 1000.0)	0.188897	(0.0, 1000.0)	0.122368
DEMAT4	2tdeacp_c + h_c + nadh_c --> decacp_c + nad_c	Decanoyl acyl carrier protein malonyl- CoA C-acyltransferase		(0.0, 1000.0)	0.188897	(0.0, 1000.0)	0.122368
HEMAT2	2theacp_c + h_c + nadh_c --> hexacp_c + nad_c	Hexanoyl acyl carrier protein-malonyl-CoA C-acyltransferase		(0.0, 1000.0)	0.188897	(0.0, 1000.0)	0.122368
OCMAT3	2toceacp_c + h_c + nadh_c --> nad_c + octacp_c	Octanoyl acyl carrier protein-malonyl CoA C-acyltransferase		(0.0, 1000.0)	0.188897	(0.0, 1000.0)	0.122368
TDMAT6	2ttdeacp_c + h_c + nadh_c --> nad_c + tdeacp_c	Tetradecanoyl acyl carrier protein-malonyl-CoA C-acyltransferase		(0.0, 1000.0)	0.187953	(0.0, 1000.0)	0.121756
ASNTRS	asn_DASH_L_c + atp_c + trnaasn_c --> amp_c + asntrna_c + h_c + ppi_c	Asparaginyl-tRNA synthetase	CH8_0901	(0.0, 1000.0)	0.184313	(0.0, 1000.0)	0.119398
ASNt2r	asn_DASH_L_e + h_e <=> asn_DASH_L_c + h_c	L-asparagine transport via proton symport		(-1000.0, 1000.0)	0.184313	(-1000.0, 1000.0)	0
HHDR7	3oxhdacp_c + h_c + nadph_c --> 3hpaacp_c + nadp_c	3,3-Hydroxypalmitoyl acyl carrier protein-NADP oxidoreductase	CH8_0437	(0.0, 1000.0)	0.170952	(0.0, 1000.0)	0.110743
MCMAT7	h_c + malacp_c + tdeacp_c --> 3oxhdacp_c + acp_c + co2_c	Tetradecanoyl acyl carrier protein-malonyl acyl carrier protein C-acyltransferase	CH8_0438	(0.0, 1000.0)	0.170952	(0.0, 1000.0)	0.110743
HHDHL7	3hpaacp_c --> 2thdeacp_c + h2o_c	3,3-Hydroxypalmitoyl acyl carrier protein hydro lyase	CH8_0440	(0.0, 1000.0)	0.170952	(0.0, 1000.0)	0.110743
LEUTRS	atp_c + leu_DASH_L_c + trnaleu_c --> amp_c + h_c + leutrna_c + ppi_c	Leucyl-tRNA synthetase	CH8_0271	(0.0, 1000.0)	0.165882	(0.0, 1000.0)	0.107459
LEUt6	h_e + leu_DASH_L_e <=> h_c + leu_DASH_L_c	L-leucine transport inout via proton symport	CH8_1429	(-1000.0, 1000.0)	0.165882	(-1000.0, 1000.0)	-0.008941
HDMAT7	2thdeacp_c + h_c + nadh_c --> hdeacp_c + nad_c	Hexadecanoyl acyl carrier protein-malonyl CoA C-acyltransferase		(0.0, 1000.0)	0.165285	(0.0, 1000.0)	0.107072
GLYt6	gly_e + h_e <=> gly_c + h_c	glycine transport inout via proton symport	CH8_0567	(-1000.0, 1000.0)	0.149734	(-1000.0, 1000.0)	0
GLNS	atp_c + glu_DASH_L_c + nh4_c --> adp_c + gln_DASH_L_c + h_c + pi_c	glutamine synthetase	CH8_1875	(0.0, 1000.0)	0.149074	(0.0, 1000.0)	0.677944
SERTRS	atp_c + ser_DASH_L_c + trnaser_c --> amp_c + h_c + ppi_c + sertrna_c	Seryl-tRNA synthetase	CH8_0368	(0.0, 1000.0)	0.133627	(0.0, 1000.0)	0.086564
GUAPRT	gua_c + prpp_c --> gmp_c + ppi_c	guanine phosphoribosyltransferase	CH8_0012	(0.0, 1000.0)	0.129157	(0.0, 1000.0)	0
GUAt2	gua_e + h_e --> gua_c + h_c	R_guanine_transport_in_via_proton_symport	CH8_0375	(0.0, 1000.0)	0.129157	(0.0, 1000.0)	0
UPPRTr	prpp_c + ura_c --> ppi_c + ump_c	uracil phosphoribosyltransferase (r)	CH8_0581	(0.0, 1000.0)	0.126763	(0.0, 1000.0)	0.082117
URAt2	h_e + ura_e --> h_c + ura_c	uracil transport in via proton symport	CH8_0582	(0.0, 1000.0)	0.126763	(0.0, 1000.0)	0.082117
GLYTRS	atp_c + gly_c + trnagly_c --> amp_c + glytrna_c + h_c + ppi_c	Glycyl-tRNA synthetase	CH8_0564 and CH8_0565	(0.0, 1000.0)	0.124411	(0.0, 1000.0)	0.080594
ASPTRS	asp_DASH_L_c + atp_c + trnaasp_c --> amp_c + asptrna_c + h_c + ppi_c	Aspartyl-tRNA synthetase	CH8_2106	(0.0, 1000.0)	0.124411	(0.0, 1000.0)	0.080594
PGGT2	uaaAgla_c --> PG_c + udcpdp_c	peptidoglycan glycosyltransferase	( ( CH8_0555 or CH8_0947 or CH8_0149 ) and ( CH8_1211 or CH8_0662 ) and CH8_0280 and CH8_0263 and CH8_0680 ) or CH8_1211 or CH8_0662 or ( ( CH8_0555 or CH8_0947 or CH8_0149 ) and ( CH8_1211 or CH8_0662 ) and CH8_0280 and CH8_0263 and CH8_1796 ) or CH8_0280 or CH8_1982 or CH8_0124	(0.0, 1000.0)	0.122971	(0.0, 1000.0)	0.079661
UAGCVT	pep_c + uacgam_c --> pi_c + uaccg_c	UDP-N-acetylglucosamine 1-carboxyvinyltransferase	CH8_1222 or CH8_1649	(0.0, 1000.0)	0.122971	(0.0, 1000.0)	0.079661
UAMAS	ala_DASH_L_c + atp_c + uamr_c --> adp_c + h_c + pi_c + uama_c	UDP-N-acetylmuramoyl-L-alanine synthetase	CH8_0289	(0.0, 1000.0)	0.122971	(0.0, 1000.0)	0.079661
UAMAGS	atp_c + glu_DASH_D_c + uama_c --> adp_c + h_c + pi_c + uamag_c	UDP-N-acetylmuramoyl-L-alanyl-D-glutamate synthetase	CH8_0823	(0.0, 1000.0)	0.122971	(0.0, 1000.0)	0.079661
UAGPT1	uaAgla_c + uacgam_c --> h_c + uaaAgla_c + udp_c	UDP-N-acetylglucosamine-N-acetylmuramyl-(pentapeptide)pyrophosphoryl-undecaprenol N-acetylglucosamine transferase	CH8_0824	(0.0, 1000.0)	0.122971	(0.0, 1000.0)	0.079661
UAAGLS1	atp_c + lys_DASH_L_c + uamag_c --> adp_c + 2.0 h_c + pi_c + uAgl_c	UDP-N-acetylmuramoyl-L-alanyl-D-glutamate-lysine synthetase (alpha-glutamate)	CH8_1331	(0.0, 1000.0)	0.122971	(0.0, 1000.0)	0.079661
UAPGR	h_c + nadph_c + uaccg_c --> nadp_c + uamr_c	UDP-N-acetylenolpyruvoylglucosamine reductase	CH8_1626	(0.0, 1000.0)	0.122971	(0.0, 1000.0)	0.079661
UGLDDS1	alaala_c + atp_c + uAgl_c --> adp_c + pi_c + uAgla_c	UDP-N-acetylmuramoyl-L-alanyl-D-glutamyl-L-lysyl-D-alanyl-D-alanine synthetase (alpha-glutamate)	CH8_1663	(0.0, 1000.0)	0.122971	(0.0, 1000.0)	0.079661
ALAALA	2.0 ala_DASH_D_c + atp_c <=> adp_c + alaala_c + h_c + pi_c	D-alanine D-alanine ligase reversible	CH8_1671	(-1000.0, 1000.0)	0.122971	(-1000.0, 1000.0)	0.079661
PAPPT1	uAgla_c + udcpp_c --> uaAgla_c + ump_c	phospho-N-acetylmuramoyl-pentapeptide-transferase (alpha-glutamate)	CH8_1795	(0.0, 1000.0)	0.122971	(0.0, 1000.0)	0.079661
UDCPDP	h2o_c + udcpdp_c --> h_c + pi_c + udcpp_c	undecaprenyl-diphosphatase		(0.0, 1000.0)	0.122971	(0.0, 1000.0)	0.079661
EX_fum_LPAREN_e_RPAREN_	fum_e -->	fumarate exchange		(0.0, 1000.0)	0.122146	(0.0, 1000.0)	0.163521
LYSTRS	atp_c + lys_DASH_L_c + trnalys_c --> amp_c + h_c + lystrna_c + ppi_c	Lysyl-tRNA synthetase	CH8_0782	(0.0, 1000.0)	0.119871	(0.0, 1000.0)	0.077652
VALTRS	atp_c + trnaval_c + val_DASH_L_c --> amp_c + h_c + ppi_c + valtrna_c	Valyl-tRNA synthetase	CH8_0536	(0.0, 1000.0)	0.119804	(0.0, 1000.0)	0.077609
VALt6	h_e + val_DASH_L_e <=> h_c + val_DASH_L_c	L-valine transport in/out via proton symport	CH8_1429	(-1000.0, 1000.0)	0.119804	(-1000.0, 1000.0)	-0.04811
GHMT	ser_DASH_L_c + thf_c <=> gly_c + h2o_c + mlthf_c	glycine hydroxymethyltransferase	CH8_0847	(-1000.0, 1000.0)	0.117901	(-1000.0, 1000.0)	0.1679
ATPS3r	adp_c + 3.0 h_e + pi_c <=> atp_c + h2o_c + 2.0 h_c	ATP synthase (three protons for one ATP)	CH8_0537 and CH8_0538 and CH8_0539 and CH8_0540 and CH8_0541 and CH8_0542 and CH8_0543 and CH8_0544	(-1000.0, 1000.0)	0.116351	(-1000.0, 1000.0)	1.51617
HODR8	3oxocdacp_c + h_c + nadph_c --> 3hocdacp_c + nadp_c	3,3-Hydroxyoctadecanoyl acyl carrier protein-NADP oxidoreductase	CH8_0437	(0.0, 1000.0)	0.109561	(0.0, 1000.0)	0.070973
MCMAT8	h_c + hdeacp_c + malacp_c --> 3oxocdacp_c + acp_c + co2_c	Hexadecanoyl acyl carrier protein-malonyl acyl carrier protein C-acyltransferase	CH8_0438	(0.0, 1000.0)	0.109561	(0.0, 1000.0)	0.070973
HODHL8	3hocdacp_c --> 2tocdacp_c + h2o_c	3,3-Hydroxyoctadecanoyl acyl carrier protein hydro lyase	CH8_0440	(0.0, 1000.0)	0.109561	(0.0, 1000.0)	0.070973
TRPTRS	atp_c + trnatrp_c + trp_DASH_L_c --> amp_c + h_c + ppi_c + trptrna_c	Tryptophanyl-tRNA synthetase	CH8_2151	(0.0, 1000.0)	0.108284	(0.0, 1000.0)	0.070147
TRPt6	h_e + trp_DASH_L_e <=> h_c + trp_DASH_L_c	L-tryptophan transport inout via proton symport		(-1000.0, 1000.0)	0.108284	(-1000.0, 1000.0)	0
FABM2	2tocdacp_c <=> 2cocdacp_c	Fatty acid enoyl isomerase (FabM reaction 181)		(-1000.0, 1000.0)	0.107672	(-1000.0, 1000.0)	0.06975
THRTRS	atp_c + thr_DASH_L_c + trnathr_c --> amp_c + h_c + ppi_c + thrtrna_c	Threonyl-tRNA synthetase	CH8_0631	(0.0, 1000.0)	0.101372	(0.0, 1000.0)	0.065669
SBP	h2o_c + s17bp_c <=> pi_c + s7p_c	Sedoheptulose-bisphosphatase	CH8_1070	(-1000.0, 1000.0)	0.099846	(-1000.0, 1000.0)	0.062065
SBPL	dhap_c + e4p_c <=> s17bp_c	sedoheptulose 1,7-bisphosphate D-glyceraldehyde-3-phosphate-lyase	CH8_2042	(-1000.0, 1000.0)	0.099846	(-1000.0, 1000.0)	0.062065
AGAT_LLA	0.03 2chdeacp_c + 0.44 2cocdacp_c + 0.005 2ctdeacp_c + 0.01 agly3p_LLA_c + 0.13 cpocdacp_c + 0.295 hdeacp_c + 0.01 ocdacp_c + 0.09 tdeacp_c --> acp_c + 0.01 pa_LLA_c	1-Acyl glycerol 3-phosphate acyltransferase (lactis specific)	CH8_1652	(0.0, 1000.0)	0.094449	(0.0, 1000.0)	0.061184
GAT1_LLA	0.03 2chdeacp_c + 0.44 2cocdacp_c + 0.005 2ctdeacp_c + 0.13 cpocdacp_c + glyc3p_c + 0.295 hdeacp_c + 0.01 ocdacp_c + 0.09 tdeacp_c --> acp_c + 0.01 agly3p_LLA_c	glycerol 3-phosphate acyltransferase Lactis specific		(0.0, 1000.0)	0.094449	(0.0, 1000.0)	0.061184
GK1	atp_c + gmp_c <=> adp_c + gdp_c	guanylate kinase (GMP:ATP)	CH8_1522	(-1000.0, 1000.0)	0.090712	(-1000.0, 1000.0)	0.058764
UREA2	h2o_c + 2.0 h_c + urea_c --> co2_c + 2.0 nh4_c	urease	CH8_0330 and CH8_0331 and CH8_0332 and CH8_0333 and CH8_0334 and CH8_0335 and CH8_0336	(0.0, 1000.0)	0.085705	(0.0, 1000.0)	1.02
UREAt	urea_e <=> urea_c	Urea transport via facilitate diffusion	CH8_0329	(-1000.0, 1000.0)	0.085705	(-1000.0, 1000.0)	1.02
MTHFC	h2o_c + methf_c <=> 10fthf_c + h_c	methenyltetrahydrofolate cyclohydrolase	CH8_0678	(-1000.0, 1000.0)	0.083701	(-1000.0, 1000.0)	0.153359
MTHFD	mlthf_c + nadp_c <=> methf_c + nadph_c	methylenetetrahydrofolate dehydrogenase (NADP)	CH8_0678	(-1000.0, 1000.0)	0.083701	(-1000.0, 1000.0)	0.153359
ILETRS	atp_c + ile_DASH_L_c + trnaile_c --> amp_c + h_c + iletrna_c + ppi_c	Isoleucyl-tRNA synthetase	CH8_0833	(0.0, 1000.0)	0.082941	(0.0, 1000.0)	0.053729
ILEt6	h_e + ile_DASH_L_e <=> h_c + ile_DASH_L_c	L-isoeucine transport inout via proton symport	CH8_1429	(-1000.0, 1000.0)	0.082941	(-1000.0, 1000.0)	-0.013471
ADSS	asp_DASH_L_c + gtp_c + imp_c --> dcamp_c + gdp_c + 2.0 h_c + pi_c	adenylosuccinate synthase	CH8_2083	(0.0, 1000.0)	0.080295	(0.0, 1000.0)	0.052015
ADSL1r	dcamp_c <=> amp_c + fum_c	adenylsuccinate lyase		(-1000.0, 1000.0)	0.080295	(-1000.0, 1000.0)	0.052015
TYRTRS	atp_c + trnatyr_c + tyr_DASH_L_c --> amp_c + h_c + ppi_c + tyrtrna_c	tyrosyl-tRNA synthetase	CH8_1983	(0.0, 1000.0)	0.073725	(0.0, 1000.0)	0.047759
TYRt6	h_e + tyr_DASH_L_e <=> h_c + tyr_DASH_L_c	L-tyrosine transport inout via proton symport		(-1000.0, 1000.0)	0.073725	(-1000.0, 1000.0)	-0.000241
PHETRS	atp_c + phe_DASH_L_c + trnaphe_c --> amp_c + h_c + phetrna_c + ppi_c	Phenylalanyl-tRNA synthetase	CH8_1370 and CH8_1372	(0.0, 1000.0)	0.071421	(0.0, 1000.0)	0.046267
PHEt6	h_e + phe_DASH_L_e <=> h_c + phe_DASH_L_c	L-phenylalanine transport inout via proton symport		(-1000.0, 1000.0)	0.071421	(-1000.0, 1000.0)	-0.008381
ARGTRS	arg_DASH_L_c + atp_c + trnaarg_c --> amp_c + argtrna_c + h_c + ppi_c	Arginyl-tRNA synthetase	CH8_0074	(0.0, 1000.0)	0.05299	(0.0, 1000.0)	0.034327
ARGt	arg_DASH_L_e + h_e <=> arg_DASH_L_c + h_c	L-arginine transport in via proton symport	CH8_0647	(-1000.0, 1000.0)	0.05299	(-1000.0, 1000.0)	0
AIRC	air_c + co2_c --> 5aizc_c + h_c	phosphoribosylaminoimidazole carboxylase	( CH8_0069 and CH8_0070 ) or CH8_0069	(0.0, 1000.0)	0.041851	(0.0, 1000.0)	0.110779
PRASCS	5aizc_c + asp_DASH_L_c + atp_c <=> 25aics_c + adp_c + h_c + pi_c	phosphoribosylaminoimidazolesuccinocarboxamide synthase	CH8_0058	(-1000.0, 1000.0)	0.041851	(-1000.0, 1000.0)	0.110779
PRFGS	atp_c + fgam_c + gln_DASH_L_c + h2o_c --> adp_c + fpram_c + glu_DASH_L_c + 2.0 h_c + pi_c	phosphoribosylformylglycinamidine synthase	CH8_0059	(0.0, 1000.0)	0.041851	(0.0, 1000.0)	0.110779
GLUPRT	gln_DASH_L_c + h2o_c + prpp_c --> glu_DASH_L_c + ppi_c + pram_c	glutamine phosphoribosyldiphosphate amidotransferase	CH8_0060	(0.0, 1000.0)	0.041851	(0.0, 1000.0)	0.110779
PRAIS	atp_c + fpram_c --> adp_c + air_c + h_c + pi_c	phosphoribosylaminoimidazole synthase	CH8_0061	(0.0, 1000.0)	0.041851	(0.0, 1000.0)	0.110779
GARFT	10fthf_c + gar_c <=> fgam_c + h_c + thf_c	phosphoribosylglycinamide formyltransferase	CH8_0062	(-1000.0, 1000.0)	0.041851	(-1000.0, 1000.0)	0.110779
AICART	10fthf_c + aicar_c <=> fprica_c + thf_c	phosphoribosylaminoimidazolecarboxamide formyltransferase	CH8_0063	(-1000.0, 1000.0)	0.041851	(-1000.0, 1000.0)	0.110779
PRAGS	atp_c + gly_c + pram_c --> adp_c + gar_c + h_c + pi_c	phosphoribosylglycinamide synthetase	CH8_0068	(0.0, 1000.0)	0.041851	(0.0, 1000.0)	0.110779
ADSL2r	25aics_c <=> aicar_c + fum_c	adenylosuccinate lyase		(-1000.0, 1000.0)	0.041851	(-1000.0, 1000.0)	0.110779
HISTRS	atp_c + his_DASH_L_c + trnahis_c --> amp_c + h_c + histrna_c + ppi_c	Histidyl-tRNA synthetase	CH8_2108	(0.0, 1000.0)	0.039167	(0.0, 1000.0)	0.025372
HISt6	h_e + his_DASH_L_e <=> h_c + his_DASH_L_c	L-histidine transport in via proton symport		(-1000.0, 1000.0)	0.039167	(-1000.0, 1000.0)	-0.003428
GMPR	gmp_c + 2.0 h_c + nadph_c --> imp_c + nadp_c + nh4_c	GMP reductase	CH8_2150	(0.0, 1000.0)	0.038445	(0.0, 1000.0)	0
METTRS	atp_c + met_DASH_L_c + trnamet_c --> amp_c + h_c + mettrna_c + ppi_c	Methionyl-tRNA synthetase	CH8_0503	(0.0, 1000.0)	0.034559	(0.0, 1000.0)	0.022387
METt6	h_e + met_DASH_L_e <=> h_c + met_DASH_L_c	L-methionine transport inout via proton symport		(-1000.0, 1000.0)	0.034559	(-1000.0, 1000.0)	0
DAGGT_LLA	0.01 12dgr_LLA_c + 2.0 udpg_c --> 0.01 d12dg_LLA_c + 2.0 h_c + 2.0 udp_c	1,2-diacylglycerol 3 glucosyltransferase Lactis specific	CH8_0628 and CH8_0629	(0.0, 1000.0)	0.031615	(0.0, 1000.0)	0.02048
TRDR	h_c + nadph_c + trdox_c --> nadp_c + trdrd_c	thioredoxin reductase (NADPH)	CH8_1900 and ( CH8_1506 or CH8_1745 )	(0.0, 1000.0)	0.031615	(0.0, 1000.0)	0.02048
DNAS_STU	1.37 atp_c + 0.305 datp_c + 0.195 dctp_c + 0.195 dgtp_c + 0.305 dttp_c + 1.37 h2o_c --> 0.001 DNA_STU_c + 1.37 adp_c + 1.37 h_c + 1.37 pi_c + ppi_c	DNA synthesis (STU specific)		(0.0, 1000.0)	0.031615	(0.0, 1000.0)	0.02048
CFAS180	2cocdacp_c + amet_c --> ahcys_c + cpocdacp_c + h_c	cyclopropane fatty acid synthase (n180)	CH8_0178	(0.0, 1000.0)	0.024557	(0.0, 1000.0)	0.015908
AHCYSNS	ahcys_c + h2o_c --> ade_c + rhcys_c	S-adenosylhomocysteine nucleosidase	CH8_0624	(0.0, 1000.0)	0.024557	(0.0, 1000.0)	0.015908
METS	5mthf_c + hcys_DASH_L_c --> h_c + met_DASH_L_c + thf_c	methionine synthase	CH8_0869	(0.0, 1000.0)	0.024557	(0.0, 1000.0)	0.008295
METAT	atp_c + h2o_c + met_DASH_L_c --> amet_c + pi_c + ppi_c	methionine adenosyltransferase	CH8_1226	(0.0, 1000.0)	0.024557	(0.0, 1000.0)	0.015908
ADPT	ade_c + prpp_c --> amp_c + ppi_c	adenine phosphoribosyltransferase	CH8_1284	(0.0, 1000.0)	0.024557	(0.0, 1000.0)	0.015908
RBK	atp_c + rib_DASH_D_c --> adp_c + h_c + r5p_c	ribokinase		(0.0, 1000.0)	0.024557	(0.0, 1000.0)	0.015908
RHC	h2o_c + rhcys_c --> hcys_DASH_L_c + rib_DASH_D_c	ribosylhomocysteinase		(0.0, 1000.0)	0.024557	(0.0, 1000.0)	0.015908
CLPNS_LLA	0.02 pg_LLA_c <=> 0.01 clpn_LLA_c + glyc_c	Cardiolipin Synthase (lactis specific)	CH8_1382	(-1000.0, 1000.0)	0.02381	(-1000.0, 1000.0)	0.015424
GLYCt5	glyc_c <=> glyc_e	glycerol transport inout via diffusion (reversible)	CH8_1764	(-1000.0, 1000.0)	0.02381	(-1000.0, 1000.0)	0.015424
EX_glyc_LPAREN_e_RPAREN_	glyc_e -->	Glycerol exchange		(0.0, 1000.0)	0.02381	(0.0, 1000.0)	0.015424
DALTAL_LLA	0.01 LTA_LLA_c + 6.0 ala_DASH_D_c + 6.0 atp_c --> 0.01 LTAala_LLA_c + 6.0 adp_c + 6.0 pi_c	D-Alanine:lipoteichoic acid ligase	CH8_0854 and CH8_0855 and CH8_0856 and CH8_0857 and stu0760	(0.0, 1000.0)	0.014622	(0.0, 1000.0)	0.009472
GALTAL	0.01 LTAala_LLA_c + 9.8 udpgal_c --> 0.01 LTAAlaGal_LLA_c + 9.8 h_c + 9.8 udp_c	Galactose:lipoteichoic acid ligase	CH8_0464	(0.0, 1000.0)	0.014622	(0.0, 1000.0)	0.009472
LTAS_LLA	0.01 d12dg_LLA_c + 0.16 pg_LLA_c --> 0.16 12dgr_LLA_c + 0.01 LTA_LLA_c	Lipoteichoic acid synthase (LPL-specific)		(0.0, 1000.0)	0.014622	(0.0, 1000.0)	0.009472
CYSt6	cys_DASH_L_e + h_e <=> cys_DASH_L_c + h_c	L-cysteine transport in via proton symport		(-1000.0, 1000.0)	0.014001	(-1000.0, 1000.0)	-0.002143
CYSTRS	atp_c + cys_DASH_L_c + trnacys_c --> amp_c + cystrna_c + h_c + ppi_c	Cysteinyl-tRNA synthetase	CH8_0128	(0.0, 1000.0)	0.013823	(0.0, 1000.0)	0.008955
DHFR	dhf_c + h_c + nadph_c <=> nadp_c + thf_c	dihydrofolate reductase	CH8_0642	(-1000.0, 1000.0)	0.009652	(-1000.0, 1000.0)	0.006253
RNTR1	atp_c + trdrd_c --> datp_c + h2o_c + trdox_c	ribonucleoside-triphosphate reductase (ATP)	CH8_0194 or CH8_2100	(0.0, 1000.0)	0.009642	(0.0, 1000.0)	0.006246
RNDR3	cdp_c + trdrd_c --> dcdp_c + h2o_c + trdox_c	ribonucleoside-diphosphate reductase (CDP)	CH8_1350 and CH8_1351	(0.0, 1000.0)	0.009642	(0.0, 1000.0)	0
DTMPK	atp_c + dtmp_c <=> adp_c + dtdp_c	dTMP kinase	CH8_0548	(-1000.0, 1000.0)	0.009642	(-1000.0, 1000.0)	0.006246
TMDS	dump_c + mlthf_c --> dhf_c + dtmp_c	thymidylate synthase	CH8_0641	(0.0, 1000.0)	0.009642	(0.0, 1000.0)	0.006246
DCMPDA	dcmp_c + h2o_c + h_c <=> dump_c + nh4_c	DCMP deaminase	CH8_1837	(-1000.0, 1000.0)	0.009642	(-1000.0, 1000.0)	0
RNTR3	ctp_c + trdrd_c --> dctp_c + h2o_c + trdox_c	ribonucleoside-triphosphate reductase (CTP)	CH8_0194 or CH8_2100	(0.0, 1000.0)	0.006165	(0.0, 1000.0)	0.003994
RNDR2	gdp_c + trdrd_c --> dgdp_c + h2o_c + trdox_c	ribonucleoside-diphosphate reductase (GDP)	CH8_1350 and CH8_1351	(0.0, 1000.0)	0.006165	(0.0, 1000.0)	0.003994
NDPK5	atp_c + dgdp_c <=> adp_c + dgtp_c	nucleoside-diphosphate kinase (ATP:dGDP)	CH8_0981	(-1000.0, 1000.0)	0.006165	(-1000.0, 1000.0)	0.003994
FABM1	2thdeacp_c <=> 2chdeacp_c	Fatty acid enoyl isomerase (FabM reaction)		(-1000.0, 1000.0)	0.005667	(-1000.0, 1000.0)	0.003671
LPGS_LLA	lystrna_c + 0.01 pg_LLA_c --> 0.01 lyspg_LLA_c + trnalys_c	lysylphosphatidyl glycerol synthetase	CH8_1333	(0.0, 1000.0)	0.002371	(0.0, 1000.0)	0.001536
UGT1_LLA	0.01 12dgr_LLA_c + udpg_c --> h_c + 0.01 m12dg_LLA_c + udp_c	UDP glucosyltransferase monoacylglycerol		(0.0, 1000.0)	0.002272	(0.0, 1000.0)	0.001472
OCDMAT8	2tocdacp_c + h_c + nadh_c --> nad_c + ocdacp_c	Octadecanoyl acyl carrier protein-malonyl CoA C-acyltransferase		(0.0, 1000.0)	0.001889	(0.0, 1000.0)	0.001224
NAPRT	h_c + nac_c + prpp_c --> nicrnt_c + ppi_c	NAPRTase	CH8_0276	(0.0, 1000.0)	0.001778	(0.0, 1000.0)	0
NADS1	atp_c + dnad_c + nh4_c --> amp_c + h_c + nad_c + ppi_c	NAD synthase (nh3)	CH8_0277	(0.0, 1000.0)	0.001778	(0.0, 1000.0)	0.001152
NNAT	atp_c + h_c + nicrnt_c --> dnad_c + ppi_c	nicotinate-nucleotide adenylyltransferase	CH8_1710	(0.0, 1000.0)	0.001778	(0.0, 1000.0)	0.001152
NACabc	atp_c + h2o_c + nac_e --> adp_c + h_c + nac_c + pi_c	nicotinic acid transport via ECF system	CH8_2141 and CH8_2142 and CH8_2143 and CH8_0965	(0.0, 1000.0)	0.001778	(0.0, 1000.0)	0.001152
FABM	2ttdeacp_c <=> 2ctdeacp_c	Fatty acid enoyl isomerase (FabM reaction)		(-1000.0, 1000.0)	0.000944	(-1000.0, 1000.0)	0.000612
MEVK	atp_c + mev_DASH_R_c --> 5pmev_c + adp_c + h_c	mevalonate kinase	CH8_0617	(0.0, 1000.0)	0.000196	(0.0, 1000.0)	0.000127
DPMVD	5dpmev_c + atp_c --> adp_c + co2_c + ipdp_c + pi_c	diphosphomevalonate decarboxylase	CH8_0618	(0.0, 1000.0)	0.000196	(0.0, 1000.0)	0.000127
PMEVK	5pmev_c + atp_c --> 5dpmev_c + adp_c	phosphomevalonate kinase	CH8_0619	(0.0, 1000.0)	0.000196	(0.0, 1000.0)	0.000127
ACACT1	2.0 accoa_c --> aacoa_c + coa_c	acetyl-CoA C-acetyltransferase		(0.0, 1000.0)	0.000196	(0.0, 1000.0)	0.000127
DPCOAK	atp_c + dpcoa_c --> adp_c + coa_c + h_c	dephospho-CoA kinase	CH8_0688	(0.0, 1000.0)	0.000178	(0.0, 1000.0)	0.000115
PPCDC	4ppcys_c + h_c --> co2_c + pan4p_c	phosphopantothenoylcysteine decarboxylase	CH8_0876	(0.0, 1000.0)	0.000178	(0.0, 1000.0)	0.000115
PPNCL	4ppan_c + ctp_c + cys_DASH_L_c --> 4ppcys_c + cdp_c + h_c + pi_c	phosphopantothenate-cysteine ligase	CH8_0876	(0.0, 1000.0)	0.000178	(0.0, 1000.0)	0.000115
PNTK	atp_c + pnto_DASH_R_c --> 4ppan_c + adp_c + h_c	pantothenate kinase	CH8_0883	(0.0, 1000.0)	0.000178	(0.0, 1000.0)	0.000115
PTPAT	atp_c + h_c + pan4p_c <=> dpcoa_c + ppi_c	pantetheine-phosphate adenylyltransferase	CH8_1743	(-1000.0, 1000.0)	0.000178	(-1000.0, 1000.0)	0.000115
PNTOabc	atp_c + h2o_c + pnto_DASH_R_e --> adp_c + h_c + pi_c + pnto_DASH_R_c	pantothenate transport via ECF system	CH8_2141 and CH8_2142 and CH8_2143 and CH8_0875	(0.0, 1000.0)	0.000178	(0.0, 1000.0)	0.000115
UDCPDPS	frdp_c + 8.0 ipdp_c --> 8.0 ppi_c + udcpdp_c	Undecaprenyl diphosphate synthase	CH8_0247	(0.0, 1000.0)	1.8e-05	(0.0, 1000.0)	1.2e-05
IPDDI	ipdp_c <=> dmpp_c	isopentenyl-diphosphate D-isomerase	CH8_0620	(-1000.0, 1000.0)	1.8e-05	(-1000.0, 1000.0)	1.2e-05
DMATT	dmpp_c + ipdp_c --> grdp_c + ppi_c	dimethylallyltranstransferase	CH8_1276	(0.0, 1000.0)	1.8e-05	(0.0, 1000.0)	1.2e-05
GRTT	grdp_c + ipdp_c --> frdp_c + ppi_c	geranyltranstransferase	CH8_1276	(0.0, 1000.0)	1.8e-05	(0.0, 1000.0)	1.2e-05
FMNAT	atp_c + fmn_c + h_c --> fad_c + ppi_c	FMN adenylyltransferase	CH8_1067	(0.0, 1000.0)	1e-05	(0.0, 1000.0)	6e-06
RBFK	atp_c + ribflv_c --> adp_c + fmn_c + h_c	riboflavin kinase	CH8_1067	(0.0, 1000.0)	1e-05	(0.0, 1000.0)	6e-06
TMDPK	atp_c + thm_e --> amp_c + h_c + thmpp_c	thiamine diphosphokinase	CH8_1892	(0.0, 1000.0)	1e-05	(0.0, 1000.0)	6e-06
RIBFLVt3	atp_c + h2o_c + ribflv_e --> adp_c + h_c + pi_c + ribflv_c	riboflavin transport via ECF system	CH8_2141 and CH8_2142 and CH8_2143 and CH8_0316	(0.0, 1000.0)	1e-05	(0.0, 1000.0)	6e-06
DHFS	atp_c + dhpt_c + glu_DASH_L_c --> adp_c + dhf_c + h_c + pi_c	dihydrofolate synthase	CH8_0460 or CH8_1633	(0.0, 1000.0)	1e-05	(0.0, 1000.0)	6e-06
CHORS	3psme_c --> chor_c + pi_c	chorismate synthase	CH8_0711 or CH8_1825 or CH8_1826	(0.0, 1000.0)	1e-05	(0.0, 1000.0)	0.068401
DAHPS	e4p_c + h2o_c + pep_c --> 2dda7p_c + pi_c	3-deoxy D-arabino heptulosonate 7-phosphate synthetase	CH8_0711 or CH8_1825 or CH8_1826	(0.0, 1000.0)	1e-05	(0.0, 1000.0)	0.068401
ADCL	4adcho_c --> 4abz_c + h_c + pyr_c	4-aminobenzoate synthase	CH8_0291	(0.0, 1000.0)	1e-05	(0.0, 1000.0)	6e-06
DHQD	3dhq_c <=> 3dhsk_c + h2o_c	3-dehydroquinate dehydratase	CH8_0708	(-1000.0, 1000.0)	1e-05	(-1000.0, 1000.0)	0.068401
SHK3D	3dhsk_c + h_c + nadph_c <=> nadp_c + skm_c	shikimate dehydrogenase	CH8_0709	(-1000.0, 1000.0)	1e-05	(-1000.0, 1000.0)	0.068401
DHQS	2dda7p_c --> 3dhq_c + pi_c	3-dehydroquinate synthase	CH8_0710	(0.0, 1000.0)	1e-05	(0.0, 1000.0)	0.068401
PSCVT	pep_c + skm5p_c <=> 3psme_c + pi_c	3-phosphoshikimate 1-carboxyvinyltransferase	CH8_0715	(-1000.0, 1000.0)	1e-05	(-1000.0, 1000.0)	0.068401
SHKK	atp_c + skm_c --> adp_c + h_c + skm5p_c	shikimate kinase	CH8_0716	(0.0, 1000.0)	1e-05	(0.0, 1000.0)	0.068401
ADCS	chor_c + gln_DASH_L_c --> 4adcho_c + glu_DASH_L_c	4-amino-4-deoxychorismate synthase	CH8_0865	(0.0, 1000.0)	1e-05	(0.0, 1000.0)	6e-06
HPPK	2ahhmp_c + atp_c --> 2ahhmd_c + amp_c + h_c	2-amino-4-hydroxy-6-hydroxymethyldihydropteridine diphosphokinase	CH8_1627	(0.0, 1000.0)	1e-05	(0.0, 1000.0)	6e-06
DHNPA	dhnpt_c --> 2ahhmp_c + gcald_c	dihydroneopterin aldolase	CH8_1628	(0.0, 1000.0)	1e-05	(0.0, 1000.0)	6e-06
DHPS3	2ahhmd_c + 4abz_c --> dhpt_c + ppi_c	7,8 dihydropteroate synthase (methanopterin)	CH8_1630	(0.0, 1000.0)	1e-05	(0.0, 1000.0)	6e-06
GTPCI	gtp_c + h2o_c --> ahdt_c + for_c + h_c	GTP cyclohydrolase I	CH8_1631	(0.0, 1000.0)	1e-05	(0.0, 1000.0)	6e-06
DNMPPA	dhpmp_c + h2o_c --> dhnpt_c + h_c + pi_c	Dihydroneopterin monophosphate dephosphorylase		(0.0, 1000.0)	1e-05	(0.0, 1000.0)	6e-06
DNTPPA	ahdt_c + h2o_c --> dhpmp_c + ppi_c	Dihydroneopterin triphosphate pyrophosphatase		(0.0, 1000.0)	1e-05	(0.0, 1000.0)	6e-06
EX_gcald_LPAREN_e_RPAREN_	gcald_e -->	Glycolaldehyde exchange		(0.0, 1000.0)	1e-05	(0.0, 1000.0)	6e-06
THRt6	h_e + thr_DASH_L_e <=> h_c + thr_DASH_L_c	L-threonine transport inout via proton symporter		(-1000.0, 1000.0)	0	(-1000.0, 1000.0)	-0.008058
FOLt	fol_e + h_e <=> fol_c + h_c	folate transport via proton simport		(-1000.0, 1000.0)	0	(-1000.0, 1000.0)	0
MANpts	man_e + pep_c --> man6p_c + pyr_c	D-mannose transport via PEP:Pyr PTS	( ( CH8_0370 and CH8_0371 ) or ( CH8_0370 and CH8_0371 and CH8_0372 ) ) and CH8_1345 and CH8_1344	(0.0, 1000.0)	0	(0.0, 1000.0)	0
Kt2	h_e + k_e <=> h_c + k_c	potassium transport in via proton symport	( CH8_0313 and CH8_0354 ) or ( CH8_0314 and CH8_0353 )	(-1000.0, 1000.0)	0	(-1000.0, 1000.0)	0
MOADCST	MCOOH_c + atp_c + cys_DASH_L_c + h2o_c --> MCOSH_c + amp_c + ppi_c + ser_DASH_L_c	MoaDcysteine sulfutransferase	( CH8_0603 and ( ( CH8_0462 and CH8_0463 ) or CH8_1025 ) ) or ( CH8_1552 and CH8_0603 )	(0.0, 1000.0)	0	(0.0, 1000.0)	0
NMNS	h_c + ncam_c + prpp_c --> nmn_c + ppi_c	NMN synthetase	CH8_1014 or CH8_1169 or CH8_1174	(0.0, 1000.0)	0	(0.0, 1000.0)	0
DHORD1	dhor_DASH_S_c + o2_c --> h2o2_c + orot_c	dihydoorotic acid dehydrogenase	CH8_1026 and CH8_1027	(0.0, 0.0)	0	(0.0, 0.0)	0
ACGApts	acgam_e + pep_c --> acgam6p_c + pyr_c	N-Acetyl-D-glucosamine transport via PEP:Pyr PTS	( CH8_1345 and CH8_1344 ) or ( CH8_0572 and CH8_1345 and CH8_1344 )	(0.0, 1000.0)	0	(0.0, 1000.0)	0
CELBpts	cellb_e + pep_c --> 6pgg_c + pyr_c	cellobiose transport via PEP:Pyr PTS	CH8_1345 and CH8_1344 and CH8_1458	(0.0, 1000.0)	0	(0.0, 1000.0)	0
DHAK	atp_c + dha_c <=> adp_c + dhap_c + h_c	dihydroxyacetone kinase	CH8_1988	(-1000.0, 1000.0)	0	(-1000.0, 1000.0)	0
GLCpts	glc_DASH_D_e + pep_c --> g6p_c + pyr_c	D-glucose transport via PEP:Pyr PTS	CH8_1345 and CH8_1344 and CH8_0370 and CH8_0371 and CH8_0372	(0.0, 0.0)	0	(0.0, 0.0)	0
GLNabc	atp_c + gln_DASH_L_e + h2o_c --> adp_c + gln_DASH_L_c + h_c + pi_c	L-glutamine transport via ABC system	( CH8_1586 and CH8_1587 ) or ( CH8_0952 and CH8_0953 and CH8_0954 ) or ( CH8_0211 and CH8_0672 ) or ( CH8_1219 and CH8_1667 )	(0.0, 1000.0)	0	(0.0, 1000.0)	0
SUCpts	pep_c + sucr_e --> pyr_c + suc6p_c	sucrose transport via PEP:Pyr PTS	( CH8_1831 and CH8_1345 and CH8_1344 ) or ( CH8_1345 and CH8_1344 )	(0.0, 1000.0)	0	(0.0, 1000.0)	0
SERAT	accoa_c + ser_DASH_L_c <=> acser_c + coa_c	serine O-acetyltransferase	CH8_0127 and CH8_0931	(-1000.0, 1000.0)	0	(-1000.0, 1000.0)	0.007613
RNTR2	gtp_c + trdrd_c --> dgtp_c + h2o_c + trdox_c	ribonucleoside-triphosphate reductase (GTP)	CH8_0194 or CH8_2100	(0.0, 1000.0)	0	(0.0, 1000.0)	0
RNTR4	trdrd_c + utp_c --> dutp_c + h2o_c + trdox_c	ribonucleoside-triphosphate reductase (UTP)	CH8_0194 or CH8_2100	(0.0, 1000.0)	0	(0.0, 1000.0)	0.006246
ILEabc	atp_c + h2o_c + ile_DASH_L_e --> adp_c + h_c + ile_DASH_L_c + pi_c	L-isoleucine transport via ABC system	CH8_0401 and CH8_0402 and CH8_0403 and CH8_0404 and CH8_0405	(0.0, 1000.0)	0	(0.0, 1000.0)	0
LEUabc	atp_c + h2o_c + leu_DASH_L_e --> adp_c + h_c + leu_DASH_L_c + pi_c	L-leucine transport via ABC system	CH8_0401 and CH8_0402 and CH8_0403 and CH8_0404 and CH8_0405	(0.0, 1000.0)	0	(0.0, 1000.0)	0
VALabc	atp_c + h2o_c + val_DASH_L_e --> adp_c + h_c + pi_c + val_DASH_L_c	L-valine transport via ABC system	CH8_0401 and CH8_0402 and CH8_0403 and CH8_0404 and CH8_0405	(0.0, 1000.0)	0	(0.0, 1000.0)	0
THFGLUS	atp_c + glu_DASH_L_c + thf_c <=> adp_c + h_c + pi_c + thfglu_c	Tetrahydrofolate:L-glutamate gamma-ligase (ADP-forming)	CH8_0460 or CH8_1633	(-1000.0, 1000.0)	0	(-1000.0, 1000.0)	0
FMETDF	fmet_c + h2o_c --> for_c + met_DASH_L_c	formylmethionine deformylase	CH8_0484 or CH8_0202	(0.0, 1000.0)	0	(0.0, 1000.0)	0
CBPS	2.0 atp_c + gln_DASH_L_c + h2o_c + hco3_c --> 2.0 adp_c + cbp_c + glu_DASH_L_c + 2.0 h_c + pi_c	carbamoyl-phosphate synthase (glutamine-hydrolysing)	CH8_0584 and CH8_0585	(0.0, 1000.0)	0	(0.0, 1000.0)	0.000727
ASPTA5	akg_c + tyr_DASH_L_c <=> 34hpp_c + glu_DASH_L_c	aspartate transaminase	CH8_0900 or CH8_0054	(-1000.0, 1000.0)	0	(-1000.0, 1000.0)	0
ASPTA6	akg_c + phe_DASH_L_c <=> glu_DASH_L_c + phpyr_c	aspartate transaminase	CH8_0900 or CH8_0054	(-1000.0, 1000.0)	0	(-1000.0, 1000.0)	-0.007848
AHSERL3	acser_c + seln_c <=> ac_c + scys_DASH_L_c	cysteine synthase (selenide)	CH8_0929 or CH8_0408	(-1000.0, 1000.0)	0	(-1000.0, 1000.0)	0
AHSERL4	acser_c + trdrd_c + tsul_c <=> ac_c + cys_DASH_L_c + h_c + so3_c + trdox_c	cysteine synthase Thiosulfate	CH8_0929 or CH8_0408	(-1000.0, 1000.0)	0	(-1000.0, 1000.0)	0
CYSS	acser_c + h2s_c --> ac_c + cys_DASH_L_c + h_c	cysteine synthase	CH8_0929 or CH8_0408	(0.0, 1000.0)	0	(0.0, 1000.0)	0.007613
SLCYSS	acser_c + tsul_c --> ac_c + slcys_c	O-acetyl L-serine sulfhydrylase	CH8_0929 or CH8_0408	(0.0, 1000.0)	0	(0.0, 1000.0)	0
DURIPP	duri_c + pi_c <=> 2dr1p_c + ura_c	deoxyuridine phosphorylase	CH8_1014 or CH8_1169	(-1000.0, 1000.0)	0	(-1000.0, 1000.0)	0
PUNP1	adn_c + pi_c <=> ade_c + r1p_c	purine-nucleoside phosphorylase (Adenosine)	CH8_1014 or CH8_1169	(-1000.0, 1000.0)	0	(-1000.0, 1000.0)	0
PUNP2	dad_DASH_2_c + pi_c <=> 2dr1p_c + ade_c	purine-nucleoside phosphorylase (Deoxyadenosine)	CH8_1014 or CH8_1169	(-1000.0, 1000.0)	0	(-1000.0, 1000.0)	0
PUNP3	gsn_c + pi_c <=> gua_c + r1p_c	purine-nucleoside phosphorylase (Guanosine)	CH8_1014 or CH8_1169	(-1000.0, 1000.0)	0	(-1000.0, 1000.0)	0
PUNP4	dgsn_c + pi_c <=> 2dr1p_c + gua_c	purine-nucleoside phosphorylase (Deoxyguanosine)	CH8_1014 or CH8_1169	(-1000.0, 1000.0)	0	(-1000.0, 1000.0)	0
PUNP5	ins_c + pi_c <=> hxan_c + r1p_c	purine-nucleoside phosphorylase (Inosine)	CH8_1014 or CH8_1169	(-1000.0, 1000.0)	0	(-1000.0, 1000.0)	0
PUNP6	din_c + pi_c <=> 2dr1p_c + hxan_c	purine-nucleoside phosphorylase (Deoxyinosine)	CH8_1014 or CH8_1169	(-1000.0, 1000.0)	0	(-1000.0, 1000.0)	0
PUNP7	pi_c + xtsn_c <=> r1p_c + xan_c	purine-nucleoside phosphorylase (Xanthosine)	CH8_1014 or CH8_1169	(-1000.0, 1000.0)	0	(-1000.0, 1000.0)	0
DHORD6	dhor_DASH_S_c + nad_c <=> h_c + nadh_c + orot_c	dihydoorotic acid dehydrogenase (NAD)	CH8_1026 and CH8_1027	(-1000.0, 1000.0)	0	(-1000.0, 1000.0)	0
YUMPS	r5p_c + ura_c <=> h2o_c + psd5p_c	yUMP synthetase	CH8_1066 or CH8_1546 or CH8_1591 or CH8_0580 or CH8_0262 or CH8_0154 or CH8_0311	(-1000.0, 1000.0)	0	(-1000.0, 1000.0)	0
FE3t4	fe3_e --> fe3_c	iron III transport	CH8_1094 and CH8_1096	(0.0, 1000.0)	0	(0.0, 1000.0)	0
FERRICHabc	atp_c + ferrich_e + h2o_c --> adp_c + ferrich_c + h_c + pi_c	ferrichrome transport via ABC system	CH8_1099 and CH8_1097	(0.0, 1000.0)	0	(0.0, 1000.0)	0
NAMNPP	atp_c + h2o_c + nac_c + prpp_c --> adp_c + nicrnt_c + pi_c + ppi_c	nicotinic acid mononucleotide pyrophosphorylase	CH8_1174 or CH8_1014 or CH8_1169	(0.0, 1000.0)	0	(0.0, 1000.0)	0.001152
PUNP8	h_c + nebari_c + pi_c <=> purine_DASH_1_c + r1p_c	purine nucleoside phosphorylase nebularine	CH8_1174 or CH8_1014 or CH8_1169	(-1000.0, 1000.0)	0	(-1000.0, 1000.0)	0
IPPMIa	3c2hmp_c <=> 2ippm_c + h2o_c	3-isopropylmalate dehydratase	CH8_1260 and CH8_1261	(-1000.0, 1000.0)	0	(-1000.0, 1000.0)	0
IPPMIb	2ippm_c + h2o_c <=> 3c3hmp_c	2-isopropylmalate hydratase	CH8_1260 and CH8_1261	(-1000.0, 1000.0)	0	(-1000.0, 1000.0)	0
ACGALpts	acgala_e + pep_c --> acgal6p_c + pyr_c	N-acetylgalactosamine PTS	CH8_1345 and CH8_1344	(0.0, 1000.0)	0	(0.0, 1000.0)	0
GALTpts	galt_e + pep_c --> galt1p_c + pyr_c	Galactitol transport via PEP:Pyr PTS	CH8_1345 and CH8_1344	(0.0, 1000.0)	0	(0.0, 1000.0)	0
SBTpts	pep_c + sbt_DASH_D_e --> pyr_c + sbt6p_c	D-sorbitol transport via PEP:Pyr PTS	CH8_1345 and CH8_1344	(0.0, 1000.0)	0	(0.0, 1000.0)	0
RNDR1	adp_c + trdrd_c --> dadp_c + h2o_c + trdox_c	ribonucleoside-diphosphate reductase (ADP)	CH8_1350 and CH8_1351	(0.0, 1000.0)	0	(0.0, 1000.0)	0
RNDR4	trdrd_c + udp_c --> dudp_c + h2o_c + trdox_c	ribonucleoside-diphosphate reductase (UDP)	CH8_1350 and CH8_1351	(0.0, 1000.0)	0	(0.0, 1000.0)	0
GLYBabc	atp_c + glyb_e + h2o_c --> adp_c + glyb_c + h_c + pi_c	Glycine betaine transport via ABC system	CH8_1386 and CH8_1387 and CH8_1388 and CH8_1389	(0.0, 1000.0)	0	(0.0, 1000.0)	0
GTPDPK	atp_c + gtp_c --> amp_c + gdptp_c + h_c	GTP diphosphokinase	CH8_1548 or CH8_0195	(0.0, 1000.0)	0	(0.0, 1000.0)	0
ARGabc	arg_DASH_L_e + atp_c + h2o_c --> adp_c + arg_DASH_L_c + h_c + pi_c	L-arginine transport via ABC system	CH8_1577 or CH8_1579 or CH8_1580	(0.0, 1000.0)	0	(0.0, 1000.0)	0
PTRCabc	atp_c + h2o_c + ptrc_e --> adp_c + h_c + pi_c + ptrc_c	putrescine transport via ABC system	CH8_1625 and CH8_1624 and CH8_1623 and CH8_1622	(0.0, 1000.0)	0	(0.0, 1000.0)	0
SPMDabc	atp_c + h2o_c + spmd_e --> adp_c + h_c + pi_c + spmd_c	spermidine transport via ABC system	CH8_1625 and CH8_1624 and CH8_1623 and CH8_1622	(0.0, 1000.0)	0	(0.0, 1000.0)	0
TRPS1	3ig3p_c + ser_DASH_L_c --> g3p_c + h2o_c + trp_DASH_L_c	tryptophan synthase (indoleglycerol phosphate)	CH8_1676 or CH8_1675	(0.0, 1000.0)	0	(0.0, 1000.0)	0.060547
ANS1	chor_c + gln_DASH_L_c --> anth_c + glu_DASH_L_c + h_c + pyr_c	anthranilate synthase	CH8_1681 and CH8_1680	(0.0, 1000.0)	0	(0.0, 1000.0)	0.060547
ACPS2	apoACP_c + coa_c --> acp_c + h_c + pap_c	acyl carrier protein synthase	CH8_1824 or ( CH8_0434 and CH8_1824 )	(0.0, 1000.0)	0	(0.0, 1000.0)	0
DHAD1	23dhmb_c --> 3mob_c + h2o_c	dihydroxy-acid dehydratase (2,3-dihydroxy-3-methylbutanoate)	CH8_1987 or CH8_1693	(0.0, 1000.0)	0	(0.0, 1000.0)	0.041719
DHAD2	23dhmp_c --> 3mop_c + h2o_c	Dihydroxy-acid dehydratase (2,3-dihydroxy-3-methylpentanoate)	CH8_1987 or CH8_1693	(0.0, 1000.0)	0	(0.0, 1000.0)	0
HXPRT	hxan_c + prpp_c --> imp_c + ppi_c	hypoxanthine phosphoribosyltransferase (Hypoxanthine)	CH8_0012	(0.0, 1000.0)	0	(0.0, 1000.0)	0
AKGTA3	akg_c + trp_DASH_L_c <=> glu_DASH_L_c + indpyr_c	aromatic amino acid transaminase Trp aKG	CH8_0054	(-1000.0, 1000.0)	0	(-1000.0, 1000.0)	0
DPR	2dhp_c + h_c + nadph_c --> nadp_c + pant_DASH_R_c	2-dehydropantoate 2-reductase	CH8_0137	(0.0, 1000.0)	0	(0.0, 1000.0)	0
HMPK1	4ahmmp_c + atp_c --> 4ampm_c + adp_c + h_c	hydroxymethylpyrimidine kinase (ATP)	CH8_0155	(0.0, 1000.0)	0	(0.0, 1000.0)	0
PMPK	4ampm_c + atp_c --> 2mahmp_c + adp_c	phosphomethylpyrimidine kinase	CH8_0155	(0.0, 1000.0)	0	(0.0, 1000.0)	0
CTPS1_1	atp_c + nh4_c + utp_c --> adp_c + ctp_c + 2.0 h_c + pi_c	CTP synthase (NH3)	CH8_0184	(0.0, 1000.0)	0	(0.0, 1000.0)	0
CTPS2	atp_c + gln_DASH_L_c + h2o_c + utp_c --> adp_c + ctp_c + glu_DASH_L_c + 2.0 h_c + pi_c	CTP synthase (glutamine)	CH8_0184	(0.0, 1000.0)	0	(0.0, 1000.0)	0.038221
SERD_D	ser_DASH_D_c --> nh4_c + pyr_c	D-serine deaminase	CH8_0201	(0.0, 1000.0)	0	(0.0, 1000.0)	0
ASPabc	asp_DASH_L_e + atp_c + h2o_c --> adp_c + asp_DASH_L_c + h_c + pi_c	L-aspartate transport via ABC system	CH8_0210	(0.0, 1000.0)	0	(0.0, 1000.0)	0
GLUabc	atp_c + glu_DASH_L_e + h2o_c --> adp_c + glu_DASH_L_c + h_c + pi_c	L-glutamate transport via ABC system	CH8_0210	(0.0, 1000.0)	0	(0.0, 1000.0)	0
UDCPK	atp_c + udcp_c --> adp_c + h_c + udcpp_c	undecaprenol kinase	CH8_0212	(0.0, 1000.0)	0	(0.0, 1000.0)	0
ACGAMT	uacgam_c + udcpp_c --> ump_c + unaga_c	UDP-N-acetylglucosamine:undecaprenylphosphate N-acetylglucosamine -1-phosphate transferase	CH8_0214	(0.0, 1000.0)	0	(0.0, 1000.0)	0
ZN2abc2	atp_c + h2o_c + zn2_e --> adp_c + h_c + pi_c + zn2_c	zinc transport in via ABC system	CH8_0237	(0.0, 1000.0)	0	(0.0, 1000.0)	0
MALLACap	lac_DASH_L_c + mal_DASH_L_e --> lac_DASH_L_e + mal_DASH_L_c	malate-lactate exchange	CH8_0239	(0.0, 1000.0)	0	(0.0, 1000.0)	0
MALt6	h_e + mal_DASH_L_e <=> h_c + mal_DASH_L_c	malate symporter	CH8_0239	(-1000.0, 1000.0)	0	(-1000.0, 1000.0)	0
G6PI	g6p_c <=> g6p_DASH_B_c	Glucose-6-phosphate isomerase	CH8_0244	(-1000.0, 1000.0)	0	(-1000.0, 1000.0)	0
ACTPASE	actp_c + h2o_c --> ac_c + h_c + pi_c	acylphosphatase	CH8_0296	(0.0, 1000.0)	0	(0.0, 1000.0)	0
DAPDC	26dap_DASH_M_c + h_c --> co2_c + lys_DASH_L_c	diaminopimelate decarboxylase	CH8_0301	(0.0, 1000.0)	0	(0.0, 1000.0)	0.080513
UAAGDS	26dap_DASH_M_c + atp_c + uamag_c --> adp_c + h_c + pi_c + ugmd_c	UDP-N-acetylmuramoyl-L-alanyl-D-glutamyl-meso-2,6-diaminopimelate synthetase	CH8_0390	(0.0, 1000.0)	0	(0.0, 1000.0)	0
SHSL5	achms_c + cys_DASH_L_c --> ac_c + cysth_DASH_L_c + h_c	O-acetylhomoserine lysase (L-cysteine )	CH8_0393	(0.0, 1000.0)	0	(0.0, 1000.0)	0
ASNS2	asp_DASH_L_c + atp_c + nh4_c --> amp_c + asn_DASH_L_c + h_c + ppi_c	asparagine synthetase	CH8_0428	(0.0, 1000.0)	0	(0.0, 1000.0)	0.119398
ASPK	asp_DASH_L_c + atp_c <=> 4pasp_c + adp_c	aspartate kinase	CH8_0429	(-1000.0, 1000.0)	0	(-1000.0, 1000.0)	0.0729
ECOAH2c	2mp2coa_c + h2o_c + h_c <=> hibcoa_c	enoyl CoA hydratase bacterial	CH8_0431	(-1000.0, 1000.0)	0	(-1000.0, 1000.0)	0
NPPDO	2.0 n2ppn_c + o2_c --> 2.0 acetone_c + 2.0 h_c + 2.0 no2_c	2-nitropropane dioxygenase	CH8_0435	(0.0, 1000.0)	0	(0.0, 1000.0)	0
F1PK	atp_c + f1p_c --> adp_c + fdp_c + h_c	fructose 1-phosphate kinase	CH8_0450	(0.0, 1000.0)	0	(0.0, 1000.0)	0
GTHRD	2.0 gthrd_c + nadp_c <=> gthox_c + h_c + nadph_c	glutathione disulfide reductase	CH8_0455	(-1000.0, 1000.0)	0	(-1000.0, 1000.0)	0
DHDPRy	23dhdp_c + h_c + nadph_c --> nadp_c + thdp_c	dihydrodipicolinate reductase (NADPH)	CH8_0473	(0.0, 1000.0)	0	(0.0, 1000.0)	0.080513
GLUDy	glu_DASH_L_c + h2o_c + nadp_c <=> akg_c + h_c + nadph_c + nh4_c	glutamate dehydrogenase (NADP)	CH8_0483	(-1000.0, 1000.0)	0	(-1000.0, 1000.0)	-1.24151
URIDK2	atp_c + dump_c --> adp_c + dudp_c	uridylate kinase dUMP	CH8_0493	(0.0, 1000.0)	0	(0.0, 1000.0)	0
SDPTA	akg_c + sl26da_c <=> glu_DASH_L_c + sl2a6o_c	succinyldiaminopimelate transaminase	CH8_0517	(-1000.0, 1000.0)	0	(-1000.0, 1000.0)	0
AGPR	acg5sa_c + nadp_c + pi_c <=> acg5p_c + h_c + nadph_c	N-acetyl-g-glutamyl-phosphate reductase	CH8_0518	(-1000.0, 1000.0)	0	(-1000.0, 1000.0)	-0.007174
ORNTAC	acorn_c + glu_DASH_L_c <=> acglu_c + orn_DASH_L_c	ornithine transacetylase	CH8_0519	(-1000.0, 1000.0)	0	(-1000.0, 1000.0)	0.007174
ACGK	acglu_c + atp_c --> acg5p_c + adp_c	acetylglutamate kinase	CH8_0520	(0.0, 1000.0)	0	(0.0, 1000.0)	0.007174
ACOTA	acorn_c + akg_c <=> acg5sa_c + glu_DASH_L_c	acetylornithine transaminase	CH8_0521	(-1000.0, 1000.0)	0	(-1000.0, 1000.0)	-0.007174
HSDy	hom_DASH_L_c + nadp_c <=> aspsa_c + h_c + nadph_c	homoserine dehydrogenase (NADPH)	CH8_0529	(-1000.0, 1000.0)	0	(-1000.0, 1000.0)	0.007613
HSK	atp_c + hom_DASH_L_c --> adp_c + h_c + phom_c	homoserine kinase	CH8_0530	(0.0, 1000.0)	0	(0.0, 1000.0)	0
NH4t	nh4_e <=> nh4_c	ammonia reversible transport	CH8_0553	(-1000.0, 1000.0)	0	(-1000.0, 1000.0)	0
AGDC	acgam6p_c + h2o_c --> ac_c + gam6p_c	N-acetylglucosamine-6-phosphate deacetylase	CH8_0559	(0.0, 1000.0)	0	(0.0, 1000.0)	0
ASPCT	asp_DASH_L_c + cbp_c --> cbasp_c + h_c + pi_c	aspartate carbamoyltransferase	CH8_0583	(0.0, 1000.0)	0	(0.0, 1000.0)	0
G6PDA	gam6p_c + h2o_c --> f6p_c + nh4_c	glucosamine-6-phosphate deaminase	CH8_0600	(0.0, 1000.0)	0	(0.0, 1000.0)	0
ADPRDP	adprib_c + h2o_c --> amp_c + 2.0 h_c + r5p_c	ADPribose diphosphatase	CH8_0622	(0.0, 1000.0)	0	(0.0, 1000.0)	0
MTAN	5mta_c + h2o_c --> 5mtr_c + ade_c	methylthioadenosine nucleosidase	CH8_0624	(0.0, 1000.0)	0	(0.0, 1000.0)	0
HCYSMT	amet_c + hcys_DASH_L_c --> ahcys_c + h_c + met_DASH_L_c	homocysteine S-methyltransferase	CH8_0648	(0.0, 1000.0)	0	(0.0, 1000.0)	0
ILETA	akg_c + ile_DASH_L_c <=> 3mop_c + glu_DASH_L_c	isoleucine transaminase	CH8_0654	(-1000.0, 1000.0)	0	(-1000.0, 1000.0)	0
LEUTA	akg_c + leu_DASH_L_c <=> 4mop_c + glu_DASH_L_c	leucine transaminase	CH8_0654	(-1000.0, 1000.0)	0	(-1000.0, 1000.0)	0
VALTA	akg_c + val_DASH_L_c <=> 3mob_c + glu_DASH_L_c	valine transaminase	CH8_0654	(-1000.0, 1000.0)	0	(-1000.0, 1000.0)	-0.041719
OCBT	cbp_c + orn_DASH_L_c <=> citr_DASH_L_c + h_c + pi_c	ornithine carbamoyltransferase	CH8_0669	(-1000.0, 1000.0)	0	(-1000.0, 1000.0)	0.000727
GLYCK	atp_c + glyc_DASH_R_c --> 3pg_c + adp_c + h_c	glycerate kinase	CH8_0703	(0.0, 1000.0)	0	(0.0, 1000.0)	0
PPND	nad_c + pphn_c --> 34hpp_c + co2_c + nadh_c	prephenate dehydrogenase	CH8_0712	(0.0, 1000.0)	0	(0.0, 1000.0)	0
2HXICDH	4mop_c + h_c + nadh_c <=> 2hxic_DASH_L_c + nad_c	L-2 hydroxyisocaproate dehydrogenase	CH8_0714	(-1000.0, 1000.0)	0	(-1000.0, 1000.0)	0
PPNDH	h_c + pphn_c --> co2_c + h2o_c + phpyr_c	prephenate dehydratase	CH8_0717	(0.0, 1000.0)	0	(0.0, 1000.0)	0.007848
PPC	co2_c + h2o_c + pep_c --> h_c + oaa_c + pi_c	phosphoenolpyruvate carboxylase	CH8_0812	(0.0, 1000.0)	0	(0.0, 1000.0)	0.496639
SOD	2.0 h_c + o2_c --> h2o2_c	superoxide dismutase	CH8_0814	(0.0, 1000.0)	0	(0.0, 1000.0)	0
AHMMPS	air_c + h2o_c --> 4ahmmp_c + gcald_c + 0.5 o2_c + pi_c	4-amino-5-hydroxymethyl-2-methylpyrimidine synthetase	CH8_0839	(0.0, 1000.0)	0	(0.0, 1000.0)	0
DADA	dad_DASH_2_c + h2o_c + h_c --> din_c + nh4_c	Deoxyadenosine deaminase	CH8_0842	(0.0, 1000.0)	0	(0.0, 1000.0)	0
DURIK1	atp_c + duri_c --> adp_c + dump_c + h_c	deoxyuridine kinase (ATP:Deoxyuridine)	CH8_0843	(0.0, 1000.0)	0	(0.0, 1000.0)	0
TMDK1	atp_c + thymd_c --> adp_c + dtmp_c + h_c	thymidine kinase (ATP:thymidine)	CH8_0843	(0.0, 1000.0)	0	(0.0, 1000.0)	0
TMDK2	gtp_c + thymd_c --> dtmp_c + gdp_c + h_c	thymidine kinase GTPThymidine	CH8_0843	(0.0, 1000.0)	0	(0.0, 1000.0)	0
MTHPTGHM	5mthglu_c + hcys_DASH_L_c --> met_DASH_L_c + thglu_c	5-methyltetrahydropteroyltriglutamate homocysteine S-methyltransferase	CH8_0868	(0.0, 1000.0)	0	(0.0, 1000.0)	0
PMANM	man1p_c <=> man6p_c	phosphomannomutase	CH8_0874	(-1000.0, 1000.0)	0	(-1000.0, 1000.0)	0
FTHFL	atp_c + for_c + thf_c --> 10fthf_c + adp_c + pi_c	formate-tetrahydrofolate ligase	CH8_0878	(0.0, 1000.0)	0	(0.0, 1000.0)	0.068199
CYTD	cytd_c + h2o_c + h_c --> nh4_c + uri_c	cytidine deaminase	CH8_0891	(0.0, 1000.0)	0	(0.0, 1000.0)	0
DCYTD	dcyt_c + h2o_c + h_c --> duri_c + nh4_c	deoxycytidine deaminase	CH8_0891	(0.0, 1000.0)	0	(0.0, 1000.0)	0
ASPTA1	akg_c + asp_DASH_L_c <=> glu_DASH_L_c + oaa_c	aspartate transaminase	CH8_0900	(-1000.0, 1000.0)	0	(-1000.0, 1000.0)	-0.360814
ASPTA2	4hglu_c + akg_c <=> 4h2oxg_c + glu_DASH_L_c	aspartate transaminase	CH8_0900	(-1000.0, 1000.0)	0	(-1000.0, 1000.0)	0
ASPTA4	akg_c + cys_DASH_L_c + h_c <=> glu_DASH_L_c + mercppyr_c	aspartate transaminase	CH8_0900	(-1000.0, 1000.0)	0	(-1000.0, 1000.0)	0
PTHPS	ahdt_c --> 6pthp_c + pppi_c	6-pyruvoyltetrahydropterin synthase	CH8_0909	(0.0, 1000.0)	0	(0.0, 1000.0)	0
CYSTGL	cysth_DASH_L_c + h2o_c --> 2obut_c + cys_DASH_L_c + nh4_c	cystathionine g-lyase	CH8_0930	(0.0, 1000.0)	0	(0.0, 1000.0)	0
CYSTL	cysth_DASH_L_c + h2o_c --> hcys_DASH_L_c + nh4_c + pyr_c	cystathionine b-lyase	CH8_0930	(0.0, 1000.0)	0	(0.0, 1000.0)	0
MNabc	atp_c + h2o_c + mn2_e --> adp_c + h_c + mn2_c + pi_c	manganese transport via ABC system	CH8_0943	(0.0, 1000.0)	0	(0.0, 1000.0)	0
GMPS2	atp_c + gln_DASH_L_c + h2o_c + xmp_c --> amp_c + glu_DASH_L_c + gmp_c + 2.0 h_c + ppi_c	GMP synthase	CH8_0961	(0.0, 1000.0)	0	(0.0, 1000.0)	0.058764
NDPK6	atp_c + dudp_c <=> adp_c + dutp_c	nucleoside-diphosphate kinase (ATP:dUDP)	CH8_0981	(-1000.0, 1000.0)	0	(-1000.0, 1000.0)	0
NDPK7	atp_c + dcdp_c <=> adp_c + dctp_c	nucleoside-diphosphate kinase (ATP:dCDP)	CH8_0981	(-1000.0, 1000.0)	0	(-1000.0, 1000.0)	0
NDPK8	atp_c + dadp_c <=> adp_c + datp_c	nucleoside-diphosphate kinase (ATP:dADP)	CH8_0981	(-1000.0, 1000.0)	0	(-1000.0, 1000.0)	0
NDPK9	atp_c + idp_c <=> adp_c + itp_c	nucleoside-diphosphate kinase (ATP:IDP)	CH8_0981	(-1000.0, 1000.0)	0	(-1000.0, 1000.0)	0
PZS	gtp_c --> PreZ_c + ppi_c	precursoZ synthase	CH8_0991	(0.0, 1000.0)	0	(0.0, 1000.0)	0
AGMT	agm_c + h2o_c --> ptrc_c + urea_c	agmatinase	CH8_0992	(0.0, 1000.0)	0	(0.0, 1000.0)	0
ACHBS	2obut_c + h_c + pyr_c --> 2ahbut_c + co2_c	2-aceto-2-hydroxybutanoate synthase	CH8_1985 and CH8_1986	(0.0, 1000.0)	0	(0.0, 1000.0)	0
ALCD19	glyald_c + h_c + nadh_c <=> glyc_c + nad_c	alcohol dehydrogenase (glycerol)	CH8_1007	(-1000.0, 1000.0)	0	(-1000.0, 1000.0)	0
ALCD2x	etoh_c + nad_c <=> acald_c + h_c + nadh_c	alcohol dehydrogenase (ethanol)	CH8_1007	(-1000.0, 1000.0)	0	(-1000.0, 1000.0)	-0.18561
OMPDC	h_c + orot5p_c --> co2_c + ump_c	orotidine-5'-phosphate decarboxylase	CH8_1038	(0.0, 1000.0)	0	(0.0, 1000.0)	0
ORPT	orot5p_c + ppi_c <=> orot_c + prpp_c	orotate phosphoribosyltransferase	CH8_1039	(-1000.0, 1000.0)	0	(-1000.0, 1000.0)	0
NTD1	dump_c + h2o_c --> duri_c + pi_c	5'-nucleotidase (dUMP)	CH8_1792	(0.0, 1000.0)	0	(0.0, 1000.0)	0
NTD10	h2o_c + xmp_c --> pi_c + xtsn_c	5'-nucleotidase (XMP)	CH8_1792	(0.0, 1000.0)	0	(0.0, 1000.0)	0
NTD11	h2o_c + imp_c --> ins_c + pi_c	5'-nucleotidase (IMP)	CH8_1792	(0.0, 1000.0)	0	(0.0, 1000.0)	0
NTD2	h2o_c + ump_c --> pi_c + uri_c	5'-nucleotidase (UMP)	CH8_1792	(0.0, 1000.0)	0	(0.0, 1000.0)	0
NTD3	dcmp_c + h2o_c --> dcyt_c + pi_c	5'-nucleotidase (dCMP)	CH8_1792	(0.0, 1000.0)	0	(0.0, 1000.0)	0
NTD4	cmp_c + h2o_c --> cytd_c + pi_c	5'-nucleotidase (CMP)	CH8_1792	(0.0, 1000.0)	0	(0.0, 1000.0)	0
NTD5	dtmp_c + h2o_c --> pi_c + thymd_c	5'-nucleotidase (dTMP)	CH8_1792	(0.0, 1000.0)	0	(0.0, 1000.0)	0
NTD6	damp_c + h2o_c --> dad_DASH_2_c + pi_c	5'-nucleotidase (dAMP)	CH8_1792	(0.0, 1000.0)	0	(0.0, 1000.0)	0
NTD7	amp_c + h2o_c --> adn_c + pi_c	5'-nucleotidase (AMP)	CH8_1792	(0.0, 1000.0)	0	(0.0, 1000.0)	0
NTD8	dgmp_c + h2o_c --> dgsn_c + pi_c	5'-nucleotidase (dGMP)	CH8_1792	(0.0, 1000.0)	0	(0.0, 1000.0)	0
NTD9	gmp_c + h2o_c --> gsn_c + pi_c	5'-nucleotidase (GMP)	CH8_1792	(0.0, 1000.0)	0	(0.0, 1000.0)	0
USHD	h2o_c + u23ga_c --> 2.0 h_c + lipidX_c + ump_c	UDP-sugar hydrolase	CH8_1792	(0.0, 1000.0)	0	(0.0, 1000.0)	0
METACH	achms_c + h2s_c --> ac_c + h_c + hcys_DASH_L_c	O-Acetyl-L-homoserine acetate-lyase (adding methanethiol)	CH8_1057	(0.0, 1000.0)	0	(-1000, 1000)	-0.007613
MI1PP	h2o_c + mi1p_DASH_D_c --> inost_c + pi_c	myo-inositol 1-phosphatase	CH8_1070	(0.0, 1000.0)	0	(0.0, 1000.0)	0
AMALT1	malt_c + malttr_c --> glc_DASH_D_c + maltttr_c	Amylomaltase (maltotriose)	CH8_1085	(0.0, 1000.0)	0	(0.0, 1000.0)	0
AMALT2	malt_c + maltttr_c --> glc_DASH_D_c + maltpt_c	Amylomaltase (maltotetraose)	CH8_1085	(0.0, 1000.0)	0	(0.0, 1000.0)	0
AMALT3	malt_c + maltpt_c --> glc_DASH_D_c + malthx_c	Amylomaltase (maltopentaose)	CH8_1085	(0.0, 1000.0)	0	(0.0, 1000.0)	0
AMALT4	malt_c + malthx_c --> glc_DASH_D_c + malthp_c	Amylomaltase (maltohexaose)	CH8_1085	(0.0, 1000.0)	0	(0.0, 1000.0)	0
DHORTS	dhor_DASH_S_c + h2o_c <=> cbasp_c + h_c	dihydroorotase	CH8_1111	(-1000.0, 1000.0)	0	(-1000.0, 1000.0)	0
PPM	r1p_c <=> r5p_c	phosphopentomutase	CH8_1176	(-1000.0, 1000.0)	0	(-1000.0, 1000.0)	0
PPM2	2dr1p_c <=> 2dr5p_c	phosphopentomutase 2 (deoxyribose)	CH8_1176	(-1000.0, 1000.0)	0	(-1000.0, 1000.0)	0
FLVR	h_c + nadph_c + ribflv_c --> nadp_c + ribflvRD_c	flavin reductase	CH8_1205	(0.0, 1000.0)	0	(0.0, 1000.0)	0
CHORM	chor_c --> pphn_c	chorismate mutase	CH8_1237	(0.0, 1000.0)	0	(0.0, 1000.0)	0.007848
IPMD	3c2hmp_c + nad_c --> 3c4mop_c + h_c + nadh_c	3-isopropylmalate dehydrogenase	CH8_1263	(0.0, 1000.0)	0	(0.0, 1000.0)	0
IPPS	3mob_c + accoa_c + h2o_c --> 3c3hmp_c + coa_c + h_c	2-isopropylmalate synthase	CH8_1264	(0.0, 1000.0)	0	(0.0, 1000.0)	0
HSAT	accoa_c + hom_DASH_L_c <=> achms_c + coa_c	Acetyl CoA-L-homoserine O-acetyltransferase	CH8_1283	(-1000.0, 1000.0)	0	(-1000.0, 1000.0)	-0.007613
CPPPGOCP	cpppg3_c + 3.0 o2_c <=> cpp3_c + 3.0 h2o2_c	coproporphyrinogen oxidase (coproporphyrin-forming)	CH8_1311	(-1000.0, 1000.0)	0	(-1000.0, 1000.0)	0
GRTAL	RTA_c + 25.0 udpg_c --> RTAglc_c + 25.0 h_c + 25.0 udp_c	Glucose-ribitol teichoic acid ligase	CH8_1327	(0.0, 1000.0)	0	(0.0, 1000.0)	0
CYTDK1	atp_c + cytd_c --> adp_c + cmp_c + h_c	cytidine kinase (ATP)	CH8_1336	(0.0, 1000.0)	0	(0.0, 1000.0)	0
CYTDK2	cytd_c + gtp_c --> cmp_c + gdp_c + h_c	cytidine kinase (GTP)	CH8_1336	(0.0, 1000.0)	0	(0.0, 1000.0)	0
CYTDK3	cytd_c + itp_c --> cmp_c + h_c + idp_c	cytidine kinase (ITP)	CH8_1336	(0.0, 1000.0)	0	(0.0, 1000.0)	0
URIK1	atp_c + uri_c --> adp_c + h_c + ump_c	uridine kinase (ATP:Uridine)	CH8_1336	(0.0, 1000.0)	0	(0.0, 1000.0)	0
URIK2	gtp_c + uri_c --> gdp_c + h_c + ump_c	uridine kinase (GTP:Uridine)	CH8_1336	(0.0, 1000.0)	0	(0.0, 1000.0)	0
URIK3	itp_c + uri_c --> h_c + idp_c + ump_c	uridine kinase (ITP:Uridine)	CH8_1336	(0.0, 1000.0)	0	(0.0, 1000.0)	0
SSALx	h2o_c + nad_c + sucsal_c --> 2.0 h_c + nadh_c + succ_c	succinate-semialdehyde dehydrogenase (NAD)		(0.0, 1000.0)	0	(0.0, 1000.0)	0
SSALy	h2o_c + nadp_c + sucsal_c --> 2.0 h_c + nadph_c + succ_c	succinate-semialdehyde dehydrogenase (NADP)		(0.0, 1000.0)	0	(0.0, 1000.0)	0
ICDHy	icit_c + nadp_c <=> akg_c + co2_c + nadph_c	isocitrate dehydrogenase (NADP)	CH8_1346	(-1000.0, 1000.0)	0	(-1000.0, 1000.0)	0.135825
CS	accoa_c + h2o_c + oaa_c --> cit_c + coa_c + h_c	citrate synthase	CH8_1347	(0.0, 1000.0)	0	(0.0, 1000.0)	0.135825
ACONT	cit_c <=> icit_c	aconitase	CH8_1348	(-1000.0, 1000.0)	0	(-1000.0, 1000.0)	0.135825
NOX1	h_c + nadh_c + o2_c --> h2o2_c + nad_c	NADH oxidase (H2O2 forming)	CH8_1361	(0.0, 0.0)	0	(0.0, 0.0)	0
NOX2	2.0 h_c + 2.0 nadh_c + o2_c --> 2.0 h2o_c + 2.0 nad_c	NADH oxidase (H2O forming)	CH8_1361	(0.0, 0.0)	0	(0.0, 0.0)	0
PYDAMK	atp_c + pydam_c --> adp_c + h_c + pyam5p_c	pyridoxamine kinase	CH8_0155	(0.0, 1000.0)	0	(0.0, 1000.0)	0
PYDXK	atp_c + pydx_c --> adp_c + 2.0 h_c + pydx5p_c	pyridoxal kinase	CH8_0155	(0.0, 1000.0)	0	(0.0, 1000.0)	0
DHDPS	aspsa_c + pyr_c --> 23dhdp_c + 2.0 h2o_c + h_c	dihydrodipicolinate synthase	CH8_1375	(0.0, 1000.0)	0	(0.0, 1000.0)	0.080513
ASAD	aspsa_c + nadp_c + pi_c <=> 4pasp_c + h_c + nadph_c	aspartate-semialdehyde dehydrogenase	CH8_1376	(-1000.0, 1000.0)	0	(-1000.0, 1000.0)	-0.0729
PROLBabc	atp_c + h2o_c + prolb_e --> adp_c + h_c + pi_c + prolb_c	proline betaine transport in via ABC system	CH8_1388	(0.0, 1000.0)	0	(0.0, 1000.0)	0
HISD1	his_DASH_L_c --> nh4_c + urcan_c	histidase	CH8_1390	(0.0, 1000.0)	0	(0.0, 1000.0)	0
BILEt4	bilea_e + na1_e --> bilea_c + na1_c	Bile acid transport in via sodium symport	CH8_1411	(0.0, 1000.0)	0	(0.0, 1000.0)	0
GK2	datp_c + gmp_c <=> dadp_c + gdp_c	guanylate kinase (GMP:dATP)	CH8_1522	(-1000.0, 1000.0)	0	(-1000.0, 1000.0)	0
PTAr	accoa_c + pi_c <=> actp_c + coa_c	phosphotransacetylase	CH8_1545	(-1000.0, 1000.0)	0	(-1000.0, 1000.0)	-0.080513
NADK	atp_c + nad_c --> adp_c + h_c + nadp_c	NAD kinase	CH8_1547	(0.0, 1000.0)	0	(0.0, 1000.0)	0
PSP_L	h2o_c + pser_DASH_L_c --> pi_c + ser_DASH_L_c	phosphoserine phosphatase (L-serine)	CH8_1604	(0.0, 1000.0)	0	(0.0, 1000.0)	0.241023
PGCD	3pg_c + nad_c --> 3php_c + h_c + nadh_c	phosphoglycerate dehydrogenase	CH8_1614	(0.0, 1000.0)	0	(0.0, 1000.0)	0.241023
PSERT	3php_c + glu_DASH_L_c --> akg_c + pser_DASH_L_c	phosphoserine transaminase	CH8_1616	(0.0, 1000.0)	0	(0.0, 1000.0)	0.241023
LGTHL	gthrd_c + mthgxl_c --> lgt_DASH_S_c	lactoylglutathione lyase	CH8_1619	(0.0, 1000.0)	0	(0.0, 1000.0)	0
PRAI	pran_c <=> 2cpr5p_c	phosphoribosylanthranilate isomerase	CH8_1677	(-1000.0, 1000.0)	0	(-1000.0, 1000.0)	0.060547
IGPS	2cpr5p_c + h_c --> 3ig3p_c + co2_c + h2o_c	indole-3-glycerol-phosphate synthase	CH8_1678	(0.0, 1000.0)	0	(0.0, 1000.0)	0.060547
ANPRT	anth_c + prpp_c --> ppi_c + pran_c	anthranilate phosphoribosyltransferase	CH8_1679	(0.0, 1000.0)	0	(0.0, 1000.0)	0.060547
NNAMr	h2o_c + ncam_c <=> nac_c + nh4_c	nicotinamidase, reversible	CH8_1726	(-1000.0, 1000.0)	0	(-1000.0, 1000.0)	0
METabc	atp_c + h2o_c + met_DASH_L_e --> adp_c + h_c + met_DASH_L_c + pi_c	L-methionine transport via ABC system	( CH8_0342 and CH8_0345 and CH8_0346 ) or CH8_1747	(0.0, 1000.0)	0	(0.0, 1000.0)	0
METDabc_2	atp_c + h2o_c + met_DASH_D_e --> adp_c + h_c + met_DASH_D_c + pi_c	D-methionine transport via ABC system	CH8_1747	(0.0, 1000.0)	0	(0.0, 1000.0)	0
METSabc	atp_c + h2o_c + metox_e --> adp_c + h_c + metox_c + pi_c	L-methionine S-oxide transport via ABC system	CH8_1747	(0.0, 1000.0)	0	(0.0, 1000.0)	0
METSRabc	atp_c + h2o_c + metox_DASH_R_e --> adp_c + h_c + metox_DASH_R_c + pi_c	L-methionine oxide transport via ABC system	CH8_1747	(0.0, 1000.0)	0	(0.0, 1000.0)	0
G5SD	glu5p_c + h_c + nadph_c --> glu5sa_c + nadp_c + pi_c	glutamate-5-semialdehyde dehydrogenase	CH8_1804	(0.0, 1000.0)	0	(0.0, 1000.0)	0.091271
GLU5K	atp_c + glu_DASH_L_c --> adp_c + glu5p_c	glutamate 5-kinase	CH8_1805	(0.0, 1000.0)	0	(0.0, 1000.0)	0.091271
ASNN	asn_DASH_L_c + h2o_c --> asp_DASH_L_c + nh4_c	L-asparaginase	CH8_1821	(0.0, 1000.0)	0	(0.0, 1000.0)	0
MAN6PI	man6p_c <=> f6p_c	mannose-6-phosphate isomerase	CH8_1829	(-1000.0, 1000.0)	0	(-1000.0, 1000.0)	0
FRUK	atp_c + fru_c --> adp_c + f6p_c + h_c	fructose-1-phosphate kinase	CH8_1830	(0.0, 1000.0)	0	(0.0, 1000.0)	0
ARGSL	argsuc_c <=> arg_DASH_L_c + fum_c	argininosuccinate lyase	CH8_1915	(-1000.0, 1000.0)	0	(-1000.0, 1000.0)	0.000727
ARGSS	asp_DASH_L_c + atp_c + citr_DASH_L_c --> amp_c + argsuc_c + h_c + ppi_c	argininosuccinate synthase	CH8_1916	(0.0, 1000.0)	0	(0.0, 1000.0)	0.000727
DUTPDP	dutp_c + h2o_c --> dump_c + h_c + ppi_c	dUTP diphosphatase	CH8_1930	(0.0, 1000.0)	0	(0.0, 1000.0)	0.006246
FTHFCL	5fothf_c + atp_c --> adp_c + methf_c + pi_c	5-formethyltetrahydrofolate cyclo-ligase	CH8_1941	(0.0, 1000.0)	0	(0.0, 1000.0)	0
ADPDS	al26da_c + h2o_c + h_c --> 26dap_DASH_LL_c + ac_c	acetyl diaminopimelate deacetylase	CH8_1942	(0.0, 1000.0)	0	(0.0, 1000.0)	0.080513
APAT	accoa_c + h2o_c + thdp_c <=> acamoxm_c + coa_c	apolipoprotein N-acyl transferase	CH8_1943	(-1000.0, 1000.0)	0	(-1000.0, 1000.0)	0.080513
THDPS	h2o_c + succoa_c + thdp_c --> coa_c + sl2a6o_c	tetrahydrodipicolinate succinylase	CH8_1943	(0.0, 1000.0)	0	(0.0, 1000.0)	0
ADA	adn_c + h2o_c + h_c --> ins_c + nh4_c	Adenosine deaminase	CH8_1950	(0.0, 1000.0)	0	(0.0, 1000.0)	0
CSND	csn_c + h2o_c + h_c --> nh4_c + ura_c	Cytosine deaminase	CH8_1950	(0.0, 1000.0)	0	(0.0, 1000.0)	0
P5CRr	1pyr5c_c + 2.0 h_c + nadph_c <=> nadp_c + pro_DASH_L_c	pyrroline 5-carboxylate reductase	CH8_1958	(-1000.0, 1000.0)	0	(-1000.0, 1000.0)	0.091271
ACKr	ac_c + atp_c <=> actp_c + adp_c	acetate kinase	CH8_1964	(-1000.0, 1000.0)	0	(-1000.0, 1000.0)	0.080513
KARA1	23dhmb_c + nadp_c <=> alac_DASH_S_c + h_c + nadph_c	ketol-acid reductoisomerase (2,3-dihydroxy-3-methylbutanoate)	CH8_1984	(-1000.0, 1000.0)	0	(-1000.0, 1000.0)	-0.041719
KARA2	2ahbut_c + h_c + nadph_c <=> 23dhmp_c + nadp_c	ketol-acid reductoisomerase (2-Acetolactate)	CH8_1984	(-1000.0, 1000.0)	0	(-1000.0, 1000.0)	0
DHAD3	23dhmp_c --> 2o3mpt_c + h2o_c	dihydroxy acid dehydratase 2,3-dihydroxy 3-methylpentanoate	CH8_1987	(0.0, 1000.0)	0	(0.0, 1000.0)	0
THRS	h2o_c + phom_c --> pi_c + thr_DASH_L_c	threonine synthase	CH8_1991	(0.0, 1000.0)	0	(0.0, 1000.0)	0
ADK2	amp_c + pppi_c <=> adp_c + ppi_c	adenylate kinase (Inorganic triphosphate)	CH8_2056	(-1000.0, 1000.0)	0	(-1000.0, 1000.0)	0
ACt6	ac_e + h_e <=> ac_c + h_c	acetate transport inout via proton symport		(-1000.0, 1000.0)	0	(-1000.0, 1000.0)	0
ADPTA	akg_c + al26da_c + h_c <=> acamoxm_c + glu_DASH_L_c	acetyldiaminopimelate transaminase		(-1000.0, 1000.0)	0	(-1000.0, 1000.0)	-0.080513
ALATA_L	akg_c + ala_DASH_L_c <-- glu_DASH_L_c + pyr_c	L-alanine transaminase	CH8_1728	(-1000.0, 0.0)	0	(-1000.0, 0.0)	-0.366598
CASabc	0.111 atp_c + 0.001 caspep_e + 0.111 h2o_c --> 0.111 adp_c + 0.001 caspep_c + 0.111 h_c + 0.111 pi_c	casein peptide ABC transport		(0.0, 1000.0)	0	(0.0, 1000.0)	0
CASL	0.001 caspep_c + h2o_c --> 0.051 ala_DASH_L_c + 0.03 arg_DASH_L_c + 0.038 asp_DASH_L_c + 0.003 cys_DASH_L_c + 0.099 glu_DASH_L_c + 0.034 gly_c + 0.026 his_DASH_L_c + 0.062 ile_DASH_L_c + 0.097 leu_DASH_L_c + 0.075 lys_DASH_L_c + 0.026 met_DASH_L_c + 0.04 phe_DASH_L_c + 0.137 pro_DASH_L_c + 0.08 ser_DASH_L_c + 0.059 thr_DASH_L_c + 0.008 trp_DASH_L_c + 0.046 tyr_DASH_L_c + 0.079 val_DASH_L_c	casein derived peptidolysis		(0.0, 1000.0)	0	(0.0, 1000.0)	0
CITt6	cit_e + h_e <=> cit_c + h_c	citrate transport inout via proton symport		(-1000.0, 1000.0)	0	(-1000.0, 1000.0)	0
DAPE	26dap_DASH_LL_c <=> 26dap_DASH_M_c	diaminopimelate epimerase		(-1000.0, 1000.0)	0	(-1000.0, 1000.0)	0.080513
DHAt	dha_e <=> dha_c	Dihydroxyacetone transport via facilitated diffusion		(-1000.0, 1000.0)	0	(-1000.0, 1000.0)	0
DIACTt	diact_c <=> diact_e	diacetyl diffusion		(-1000.0, 1000.0)	0	(-1000.0, 1000.0)	0
ETOHt1	etoh_e <=> etoh_c	ethanol transport inout via diffusion		(-1000.0, 1000.0)	0	(-1000.0, 1000.0)	-0.18561
EX_ac_LPAREN_e_RPAREN_	ac_e -->	Acetate exchange		(0.0, 0.0)	0	(0, 1000)	0
EX_caspep_LPAREN_e_RPAREN_	caspep_e -->	casein peptide exchange		(0.0, 1000.0)	0	(0.0, 1000.0)	0
EX_cit_LPAREN_e_RPAREN_	cit_e -->	Citrate exchange		(0.0, 1000.0)	0	(0.0, 1000.0)	0
EX_dha_LPAREN_e_RPAREN_	dha_e -->	Dihydroxyacetone exchange		(0.0, 0.0)	0	(0.0, 0.0)	0
EX_diact_LPAREN_e_RPAREN_	diact_e -->	Diacetyl exchange		(0.0, 1000.0)	0	(0.0, 1000.0)	0
EX_etoh_LPAREN_e_RPAREN_	etoh_e -->	Ethanol exchange		(0.0, 1000.0)	0	(0.0, 1000.0)	0.18561
EX_glu_DASH_L_LPAREN_e_RPAREN_	glu_DASH_L_e <--	L-Glutamate exchange		(-1000.0, 0.0)	0	(0.0, 1000)	0
EX_mpept_LPAREN_e_RPAREN_	mpept_e -->	average milk derived peptide exchange		(0.0, 0.0)	0	(0.0, 0.0)	0
EX_o2_LPAREN_e_RPAREN_	o2_e -->	O2 exchange		(0.0, 0.0)	0	(0.0, 0.0)	0
EX_oxa_LPAREN_e_RPAREN_	oxa_e -->	Oxalate exchange		(0.0, 1000.0)	0	(0.0, 1000.0)	0
EX_pydam_LPAREN_e_RPAREN_	pydam_e <=>	Pyridoxamine exchange		(-1000.0, 1000.0)	0	(-1000.0, 1000.0)	0
EX_succ_LPAREN_e_RPAREN_	succ_e -->	Succinate exchange		(0.0, 1000.0)	0	(0.0, 1000.0)	0
EX_pydx_LPAREN_e_RPAREN_	pydx_e <=>	pyridoxal exchange		(-1000.0, 1000.0)	0	(-1000.0, 1000.0)	0
EX_pydxn_LPAREN_e_RPAREN_	pydxn_e <=>	pyridoxin exchange		(-1000.0, 1000.0)	0	(-1000.0, 1000.0)	0
EX_btn_LPAREN_e_RPAREN_	btn_e <=>	biotin exchange		(-1000.0, 1000.0)	0	(-1000.0, 1000.0)	0
EX_cbl1_LPAREN_e_RPAREN_	cbl1_e <=>	cob(1)alamin exchange		(-1000.0, 1000.0)	0	(-1000.0, 1000.0)	0
EX_h2o2_LPAREN_e_RPAREN_	h2o2_e -->	H2O2 exchange		(0.0, 0.0)	0	(0.0, 0.0)	0
EX_ala_DASH_D_LPAREN_e_RPAREN_	ala_DASH_D_e -->	D-Alanine exchange		(0.0, 0.0)	0	(0.0, 0.0)	0
EX_fe2_LPAREN_e_RPAREN_	fe2_e <=>	iron (II) exchange		(-1000.0, 1000.0)	0	(-1000.0, 1000.0)	0
EX_fe3_LPAREN_e_RPAREN_	fe3_e <=>	iron (III) exchange		(-1000.0, 1000.0)	0	(-1000.0, 1000.0)	0
EX_hxan_LPAREN_e_RPAREN_	hxan_e -->	hypoxanthine exchange		(0.0, 1000.0)	0	(0.0, 1000.0)	0
EX_ser_DASH_D_LPAREN_e_RPAREN_	ser_DASH_D_e -->	D-serine exchange		(0.0, 1000.0)	0	(0.0, 1000.0)	0
EX_ca2_LPAREN_e_RPAREN_	ca2_e <=>	calcium exchange		(-1000.0, 1000.0)	0	(-1000.0, 1000.0)	0
EX_cd2_LPAREN_e_RPAREN_	cd2_e <=>	cadmium exchange		(-1000.0, 1000.0)	0	(-1000.0, 1000.0)	0
EX_zn2_LPAREN_e_RPAREN_	zn2_e <=>	zinc exchange		(-1000.0, 1000.0)	0	(-1000.0, 1000.0)	0
EX_cobalt2_LPAREN_e_RPAREN_	cobalt2_e <=>	cobalt exchange		(-1000.0, 1000.0)	0	(-1000.0, 1000.0)	0
EX_cu2_LPAREN_e_RPAREN_	cu2_e <=>	copper exchange		(-1000.0, 1000.0)	0	(-1000.0, 1000.0)	0
EX_ni2_LPAREN_e_RPAREN_	ni2_e <=>	nickel exchange		(-1000.0, 1000.0)	0	(-1000.0, 1000.0)	0
EX_mg2_LPAREN_e_RPAREN_	mg2_e <=>	magnesium exchange		(-1000.0, 1000.0)	0	(-1000.0, 1000.0)	0
EX_mn2_LPAREN_e_RPAREN_	mn2_e <=>	manganese exchange		(-1000.0, 1000.0)	0	(-1000.0, 1000.0)	0
EX_na1_LPAREN_e_RPAREN_	na1_e <=>	sodium exchange		(-1000.0, 1000.0)	0	(-1000.0, 1000.0)	0
EX_cl_LPAREN_e_RPAREN_	cl_e <=>	chloride exchange		(-1000.0, 1000.0)	0	(-1000.0, 1000.0)	0
EX_hom_DASH_L_LPAREN_e_RPAREN_	hom_DASH_L_e <=>	L-homoserine exchange		(-1000.0, 1000.0)	0	(0.0, 1000)	0
G5SADs	glu5sa_c <=> 1pyr5c_c + h2o_c + h_c	L-glutamate 5-semialdehyde dehydratase (spontaneous)		(-1000.0, 1000.0)	0	(-1000.0, 1000.0)	0.091271
GLTAL	0.01 LTA_LPL_c + 25.0 udpg_c --> 0.01 LTAglc_LPL_c + 25.0 h_c + 25.0 udp_c	Glucose lipoteichoic acid ligase		(0.0, 1000.0)	0	(0.0, 1000.0)	0
GLUt2r	glu_DASH_L_e + h_e <=> glu_DASH_L_c + h_c	L-glutamate transport via proton symport, reversible	CH8_0525	(-1000.0, 1000.0)	0	(-1000.0, 1000.0)	0
ICDHx	icit_c + nad_c --> akg_c + co2_c + nadh_c	isocitrate dehydrogenase (NAD)		(0.0, 0.0)	0	(0.0, 0.0)	0
IMPD	h2o_c + imp_c + nad_c --> h_c + nadh_c + xmp_c	IMP dehydrogenase		(0.0, 1000.0)	0	(0.0, 1000.0)	0.058764
O2t	o2_e <=> o2_c	o2 transport (diffusion)		(-1000.0, 1000.0)	0	(-1000.0, 1000.0)	0
OMCDC	3c4mop_c + h_c --> 4mop_c + co2_c	2-Oxo-4-methyl-3-carboxypentanoate decarboxylation		(0.0, 1000.0)	0	(0.0, 1000.0)	0
OXFOt4	for_c + oxa_e <=> for_e + oxa_c	OxalateFormate antiporter		(-1000.0, 1000.0)	0	(-1000.0, 1000.0)	0
PAP_LLA	h2o_c + 0.01 pa_LLA_c --> 0.01 12dgr_LLA_c + pi_c	phosphatidic acid phosphatase		(0.0, 1000.0)	0	(0.0, 1000.0)	0
PEPTabc	2.0 atp_c + 2.0 h2o_c + 0.001 mpept_e --> 2.0 adp_c + 2.0 h_c + 0.001 mpept_c + 2.0 pi_c	milk peptide ABC transport		(0.0, 1000.0)	0	(0.0, 1000.0)	0
PEPTL	h2o_c + 0.001 mpept_c --> 0.032 ala_DASH_L_c + 0.031 arg_DASH_L_c + 0.076 asp_DASH_L_c + 0.014 cys_DASH_L_c + 0.224 glu_DASH_L_c + 0.017 gly_c + 0.024 his_DASH_L_c + 0.041 ile_DASH_L_c + 0.09 leu_DASH_L_c + 0.076 lys_DASH_L_c + 0.023 met_DASH_L_c + 0.054 phe_DASH_L_c + 0.088 pro_DASH_L_c + 0.058 ser_DASH_L_c + 0.043 thr_DASH_L_c + 0.008 trp_DASH_L_c + 0.046 tyr_DASH_L_c + 0.055 val_DASH_L_c	milk derived peptidolysis		(0.0, 1000.0)	0	(0.0, 1000.0)	0
PGMT_B	g6p_DASH_B_c <=> g1p_DASH_B_c	b-phosphoglucomutase	CH8_0430	(-1000.0, 1000.0)	0	(-1000.0, 1000.0)	0
PYDAMtabc	atp_c + h2o_c + pydam_e --> adp_c + h_c + pi_c + pydam_c	pyridoxamine transport via ECF system	CH8_2141 and CH8_2142 and CH8_2143 and ( CH8_0156 or CH8_1363 or CH8_1365 )	(0.0, 1000.0)	0	(0.0, 1000.0)	0
SUCCt6	h_e + succ_e <=> h_c + succ_c	succinate transporteinout via proton symport		(-1000.0, 1000.0)	0	(-1000.0, 1000.0)	0
THMabc	atp_c + h2o_c + thm_e --> adp_c + h_c + pi_c + thm_c	thiamin ECF transporter	CH8_2141 and CH8_2142 and CH8_2143 and CH8_1660	(0.0, 1000.0)	0	(0.0, 1000.0)	0
THRD_L	thr_DASH_L_c --> 2obut_c + nh4_c	L-threonine deaminase		(0.0, 1000.0)	0	(0.0, 1000.0)	0
UDPGALM	udpgal_c --> udpgalfur_c	UDPgalactopyranose mutase		(0.0, 1000.0)	0	(0.0, 1000.0)	0
UGT2_LLA	0.01 m12dg_LLA_c + udpg_c --> 0.01 d12dg_LLA_c + h_c + udp_c	UDP glucosyltransferase diacylglycerol		(0.0, 1000.0)	0	(0.0, 1000.0)	0
XPPT	prpp_c + xan_c --> ppi_c + xmp_c	xanthine phosphoribosyltransferase	CH8_1424	(0.0, 1000.0)	0	(0.0, 1000.0)	0
PYDXNK	atp_c + pydxn_c --> adp_c + h_c + pdx5p_c	pyridoxine kinase	CH8_0155	(0.0, 1000.0)	0	(0.0, 1000.0)	0
IRPER	2.0 fe3_e + 2.0 h2o2_e --> 2.0 fe2_e + 2.0 h2o_e + o2_e	iron(II) peroxidase	CH8_1095	(0.0, 1000.0)	0	(0.0, 1000.0)	0
UPPDC1	4.0 h_c + uppg3_c <=> 4.0 co2_c + cpppg3_c	uroporphyrinogen decarboxylase (uroporphyrinogen III)	CH8_1444	(-1000.0, 1000.0)	0	(-1000.0, 1000.0)	0
CFCLT	cpp3_c + fe2_c <=> fecpp3_c + 2.0 h_c	coproporphyrin ferrochelatase	CH8_1006	(-1000.0, 1000.0)	0	(-1000.0, 1000.0)	0
PYDXabc	atp_c + h2o_c + pydx_e --> adp_c + h_c + pi_c + pydx_c	pyridoxal transport via ECF system	CH8_2141 and CH8_2142 and CH8_2143 and ( CH8_0156 or CH8_1363 or CH8_1365 )	(0.0, 1000.0)	0	(0.0, 1000.0)	0
PYDXNabc	atp_c + h2o_c + pydxn_e --> adp_c + h_c + pi_c + pydxn_c	pyridoxin transport via ECF system	CH8_2141 and CH8_2142 and CH8_2143 and ( CH8_0156 or CH8_1363 or CH8_1365 )	(0.0, 1000.0)	0	(0.0, 1000.0)	0
BTNabc	atp_c + btn_e + h2o_c --> adp_c + btn_c + h_c + pi_c	biotin transport via ECF system	CH8_2141 and CH8_2142 and CH8_2143 and ( CH8_0767 or CH8_1385 )	(0.0, 1000.0)	0	(0.0, 1000.0)	0
CBL1abc	atp_c + cbl1_e + h2o_c --> adp_c + cbl1_c + h_c + pi_c	Cob(1)alamin transport via ABC system	CH8_2141 and CH8_2142 and CH8_2143 and CH8_0810	(0.0, 1000.0)	0	(0.0, 1000.0)	0
MLTP3	malthp_c + pi_c <=> g1p_c + malthx_c	maltodextrin phosphorylase	CH8_1084	(-1000.0, 1000.0)	0	(-1000.0, 1000.0)	0
H2O2t	h2o2_e <=> h2o2_c	H2O2 transporter via diffusion		(-1000.0, 1000.0)	0	(-1000.0, 1000.0)	0
PGLYCP	2pglyc_c + h2o_c --> glyclt_c + pi_c	R_phosphoglycolate_phosphatase	CH8_1015	(0.0, 1000.0)	0	(0.0, 1000.0)	0
ALA_Dt6	ala_DASH_D_e + h_e --> ala_DASH_D_c + h_c	R_D_alanine_transport_inout_via_proton_symport	CH8_0567	(0.0, 0.0)	0	(0.0, 0.0)	0
ATPPRT	atp_c + prpp_c --> ppi_c + prbatp_c	R_ATP_phosphoribosyltransferase	CH8_1298	(0.0, 1000.0)	0	(0.0, 1000.0)	0
FE2abc	atp_c + fe2_e + h2o_c --> adp_c + fe2_c + h_c + pi_c	R_iron__II__transport_via_ABC_system	CH8_0673 and CH8_0674	(0.0, 1000.0)	0	(0.0, 1000.0)	0
FMETTRS	10fthf_c + mettrna_c --> fmettrna_c + h_c + thf_c	R_Methionyl_tRNA_formyltransferase	CH8_1519	(0.0, 1000.0)	0	(0.0, 1000.0)	0
GSHPO	2.0 gthrd_c + h2o2_c --> gthox_c + 2.0 h2o_c	R_glutathione_peroxidase	CH8_1446	(0.0, 1000.0)	0	(0.0, 1000.0)	0
HISTD	h2o_c + histd_c + 2.0 nad_c --> 3.0 h_c + his_DASH_L_c + 2.0 nadh_c	R_histidinol_dehydrogenase	CH8_1297	(0.0, 1000.0)	0	(0.0, 1000.0)	0
HISTP	h2o_c + hisp_c --> histd_c + pi_c	R_histidinol_phosphatase	CH8_1307	(0.0, 1000.0)	0	(0.0, 1000.0)	0
HSTPT	glu_DASH_L_c + imacp_c --> akg_c + hisp_c	R_histidinol_phosphate_transaminase	CH8_1300	(0.0, 1000.0)	0	(0.0, 1000.0)	0
HXANt2	h_e + hxan_e --> h_c + hxan_c	R_hypoxanthine_transport_in_via_proton_symport	CH8_0375	(0.0, 1000.0)	0	(0.0, 1000.0)	0
IG3PS	gln_DASH_L_c + prlp_c --> aicar_c + eig3p_c + glu_DASH_L_c + h_c	R_Imidazole_glycerol_3_phosphate_synthase	CH8_1293 and CH8_1295	(0.0, 1000.0)	0	(0.0, 1000.0)	0
PRMICI	prfp_c <=> prlp_c	R_1__5_phosphoribosyl__5__5_phosphoribosylamino_methylideneamino_imidazole_4_carboxamide_isomerase	CH8_1294	(-1000.0, 1000.0)	0	(-1000.0, 1000.0)	0
SER_Dt6	h_e + ser_DASH_D_e <=> h_c + ser_DASH_D_c	R_D_serine_transport_inout_via_proton_symport	CH8_0567	(-1000.0, 1000.0)	0	(-1000.0, 1000.0)	0
ACOAD1	b2coa_c + h_c + nadh_c <=> btcoa_c + nad_c	Acyl-CoA dehydrogenase (butanoyl-CoA)	CH8_0720	(-1000.0, 1000.0)	0	(-1000.0, 1000.0)	0
ACOAD2	h_c + hx2coa_c + nadh_c <=> hxcoa_c + nad_c	Acyl-CoA dehydrogenase (hexanoyl-CoA)	CH8_0720	(-1000.0, 1000.0)	0	(-1000.0, 1000.0)	0
ACOAD3	nad_c + occoa_c <=> h_c + nadh_c + oc2coa_c	Acyl-CoA dehydrogenase (octanoyl-CoA)	CH8_0720	(-1000.0, 1000.0)	0	(-1000.0, 1000.0)	0
ACOAD4_1	dccoa_c + nad_c <=> dc2coa_c + h_c + nadh_c	Acyl CoA dehydrogenase decanoyl CoA	CH8_0720	(-1000.0, 1000.0)	0	(-1000.0, 1000.0)	0
ACOAD5_1	ddcoa_c + nad_c <=> h_c + nadh_c + trans_dd2coa_c	Acyl CoA dehydrogenase dodecanoyl CoA	CH8_0720	(-1000.0, 1000.0)	0	(-1000.0, 1000.0)	0
ACOAD6	nad_c + tdcoa_c <=> h_c + nadh_c + td2coa_c	Acyl-CoA dehydrogenase (tetradecanoyl-CoA)	CH8_0720	(-1000.0, 1000.0)	0	(-1000.0, 1000.0)	0
ACOAD7	nad_c + pmtcoa_c --> h_c + hdd2coa_c + nadh_c	Acyl-CoA dehydrogenase (hexadecanoyl-CoA)	CH8_0720	(0.0, 1000.0)	0	(0.0, 1000.0)	0
CA2abc1	atp_c + ca2_c + h2o_c <=> adp_c + ca2_e + h_c + pi_c	Calcium efflux via ABC system	CH8_1206	(-1000.0, 1000.0)	0	(-1000.0, 1000.0)	0
CD2abc1	atp_c + cd2_c + h2o_c --> adp_c + cd2_e + h_c + pi_c	CD2abc1	CH8_2019	(0.0, 1000.0)	0	(0.0, 1000.0)	0
CD2t4	cd2_c + h_e + k_e <=> cd2_e + h_c + k_c	Cadmium transport out via antiport	CH8_1005	(-1000.0, 1000.0)	0	(-1000.0, 1000.0)	0
FCLT_2	fe2_c + ppp9_c <=> 2.0 h_c + pheme_c	Heme B synthesis reaction	CH8_1006	(-1000.0, 1000.0)	0	(-1000.0, 1000.0)	0
IGPDH_1	eig3p_c <=> h2o_c + imacp_c	Imidazoleglycerol phosphate dehydratase	CH8_1296	(-1000.0, 1000.0)	0	(-1000.0, 1000.0)	0
ZN2t4	h_e + k_e + zn2_c <=> h_c + k_c + zn2_e	Zinc transport out via antiport	CH8_1005	(-1000.0, 1000.0)	0	(-1000.0, 1000.0)	0
CO2t4	cobalt2_c + h_e + k_e <=> cobalt2_e + h_c + k_c	Cobalt transport out via antiport	CH8_1005	(-1000.0, 1000.0)	0	(-1000.0, 1000.0)	0
CU2t4	cu2_c + h_e + k_e <=> cu2_e + h_c + k_c	Copper transport out via antiport	CH8_1005	(-1000.0, 1000.0)	0	(-1000.0, 1000.0)	0
NI2t4	h_e + k_e + ni2_c <=> h_c + k_c + ni2_e	Nickel transport out via antiport	CH8_1005	(-1000.0, 1000.0)	0	(-1000.0, 1000.0)	0
Cut1	atp_c + cu2_c + h2o_c --> adp_c + cu2_e + h_c + pi_c	Copper export via ATPase	CH8_1673	(0.0, 1000.0)	0	(0.0, 1000.0)	0
MG2abc	atp_c + h2o_c + mg2_e --> adp_c + h_c + mg2_c + pi_c	magnesium transport via ABC system	CH8_1847	(0.0, 1000.0)	0	(0.0, 1000.0)	0
MNt2	h_e + mn2_e --> h_c + mn2_c	manganese transport in via proton symport	CH8_0770	(0.0, 1000.0)	0	(0.0, 1000.0)	0
NAt3_15	3.0 h_e + 2.0 na1_c <=> 3.0 h_c + 2.0 na1_e	sodium proton antiporter (H:NA is 1.5)	CH8_1738	(-1000.0, 1000.0)	0	(-1000.0, 1000.0)	0
NAt3_2	2.0 h_e + na1_c --> 2.0 h_c + na1_e	sodium proton antiporter (H:NA is 2)	CH8_1738	(0.0, 1000.0)	0	(0.0, 1000.0)	0
PROabc	atp_c + h2o_c + pro_DASH_L_e --> adp_c + h_c + pi_c + pro_DASH_L_c	L-proline transport via ABC system	CH8_1386	(0.0, 1000.0)	0	(0.0, 1000.0)	0
AAMYL	14glucan_c --> malthx_c	alpha-amylase	CH8_1629	(0.0, 1000.0)	0	(0.0, 1000.0)	0
ASR	aso4_c + 2.0 gthrd_c --> aso3_c + gthox_c + h2o_c	arsenate reductase	CH8_1611	(0.0, 1000.0)	0	(0.0, 1000.0)	0
CLt3_2	2.0 cl_e + h_c --> 2.0 cl_c + h_e	chloride transport out via proton antiport (2:1)	CH8_1238	(0.0, 1000.0)	0	(0.0, 1000.0)	0
CYSSADS	3sala_c + 2.0 h_c --> ala_DASH_L_c + so2_c	L-cysteine sulfinic acid desulfurase	CH8_0217	(0.0, 1000.0)	0	(0.0, 1000.0)	0
DSBDR	dsbdox_c + trdrd_c --> dsbdrd_c + trdox_c	DsbD reductase	CH8_1900	(0.0, 1000.0)	0	(0.0, 1000.0)	0
FLDR	fldox_c + h_c + nadph_c --> fldrd_c + nadp_c	flavodoxin reductase (NADPH)	CH8_1239	(0.0, 1000.0)	0	(0.0, 1000.0)	0
GLYOX	h2o_c + lgt_DASH_S_c --> gthrd_c + h_c + lac_DASH_D_c	hydroxyacylglutathione hydrolase	CH8_0896	(0.0, 1000.0)	0	(0.0, 1000.0)	0
HOMt2	h_e + hom_DASH_L_c --> h_c + hom_DASH_L_e	L-homoserine efflux via proton symport	CH8_0777	(0.0, 1000.0)	0	(0.0, 1000.0)	0
MN2t3	h_e + mn2_c --> h_c + mn2_e	manganese (Mn+2) transport out via proton antiport	CH8_1113	(0.0, 1000.0)	0	(0.0, 1000.0)	0
RHCCE	rhcys_c --> dhptd_c + hcys_DASH_L_c	S-ribosylhomocysteine cleavage enzyme	CH8_0444	(0.0, 1000.0)	0	(0.0, 1000.0)	0
THIORDXi	h2o2_c + trdrd_c --> 2.0 h2o_c + trdox_c	hydrogen peroxide reductase (thioredoxin)	CH8_1060 and CH8_1900	(0.0, 1000.0)	0	(0.0, 1000.0)	0
DHORDfum	dhor_DASH_S_c + fum_c <=> orot_c + succ_c	fumarate dependent dihydroorotic dehydrogenase 1a	CH8_1267	(-1000.0, 1000.0)	0	(-1000.0, 1000.0)	0
PYRt2	h_e + pyr_e <=> h_c + pyr_c	pyruvate transport via proton symport		(-1000.0, 1000.0)	0	(-1000.0, 1000.0)	-0.073655
EX_pyr_LPAREN_e_RPAREN_	pyr_e -->	pyruvate exchange		(0.0, 1000.0)	0	(0.0, 1000.0)	0.073655
PHPYRte	h_e + phpyr_e <=> h_c + phpyr_c	phenylpyruvate transport via proton symport		(-1000.0, 1000.0)	0	(-1000.0, 1000.0)	0
EX_phpyr_LPAREN_e_RPAREN_	phpyr_e -->	phenylpyruvate exchange		(0.0, 0.0)	0	(0.0, 0.0)	0
ACTNt	actn_DASH_R_e + h_e <=> actn_DASH_R_c + h_c	acetoin transport via proton symport		(-1000.0, 1000.0)	0	(-1000.0, 1000.0)	-0.132579
EX_actn_DASH_R_LPAREN_e_RPAREN_	actn_DASH_R_e -->	acetoin exchange		(0.0, 1000.0)	0	(0.0, 1000.0)	0.132579
ORNt2	h_e + orn_DASH_L_e <=> h_c + orn_DASH_L_c	L-ornithine transport via proton symport		(-1000.0, 1000.0)	0	(-1000.0, 1000.0)	-0.006447
EX_orn_DASH_L_LPAREN_e_RPAREN_	orn_DASH_L_e -->	L-ornithine exchange		(0.0, 1000.0)	0	(0.0, 1000)	0.006447
PRATPP	h2o_c + prbatp_c <=> h_c + ppi_c + prbamp_c	Phosphoribosyl-ATP pyrophosphatase	CH8_1291	(-1000.0, 1000.0)	0	(-1000.0, 1000.0)	0
PRAMPC	h2o_c + prbamp_c <=> prfp_c	Phosphoribosyl-ATP pyrophosphatase	CH8_1292	(-1000.0, 1000.0)	0	(-1000.0, 1000.0)	0
EX_NH4_LPAREN_e_RPAREN_	nh4_e -->	Ammonium exchange		(0.0, 0.0)	0	(0.0, 0.0)	0
ACLO	2.0 alac_DASH_S_c + 0.5 o2_c --> 2.0 co2_c + 2.0 diact_c + h2o_c	Acetolactate chemical oxidation		(0.0, 1000.0)	0	(0.0, 1000.0)	0
ASNabc	asn_DASH_L_e + atp_c + h2o_e --> adp_c + asn_DASH_L_c + h_c + pi_c	L-asparagine transport via ABC system		(0.0, 1000.0)	0	(0.0, 1000.0)	0
EX_sucr_LPAREN_e_RPAREN_	sucr_e -->	Sucrose exchange		(0.0, 0.0)	0	(0.0, 0.0)	0
FFSD	h2o_c + suc6p_c --> fru_c + g6p_c	Beta-fructofuranosidase, sucrose-6-phosphate hydrolase	CH8_1832	(0.0, 1000.0)	0	(0.0, 1000.0)	0
CASP	0.001 caspepm_c + h2o_c --> 0.043 ala_DASH_L_c + 0.028 arg_DASH_L_c + 0.063 asp_DASH_L_c + 0.003 cys_DASH_L_c + 0.182 glu_DASH_L_c + 0.029 gly_c + 0.024 his_DASH_L_c + 0.056 ile_DASH_L_c + 0.097 leu_DASH_L_c + 0.064 lys_DASH_L_c + 0.025 met_DASH_L_c + 0.039 phe_DASH_L_c + 0.11 pro_DASH_L_c + 0.068 ser_DASH_L_c + 0.052 thr_DASH_L_c + 0.008 trp_DASH_L_c + 0.04 tyr_DASH_L_c + 0.07 val_DASH_L_c	casein peptide peptidolysis		(0.0, 1000.0)	0	(0.0, 1000.0)	1.2
EX_caspepm_LPAREN_e_RPAREN_	caspepm_e -->	casein peptide exchange		(0.0, 1000.0)	0	(-0.03, -0.0012)	-0.0012
CASMabc	0.2 atp_c + 0.001 caspepm_e + 0.2 h2o_c <=> 0.2 adp_c + 0.001 caspepm_c + 0.2 h_c + 0.2 pi_c	Casein peptide abc transport, 10 AA per ATP	CH8_1533 or ( CH8_1535 and CH8_1532 and CH8_1531 and CH8_1530 and CH8_1529 )	(-1000.0, 1000.0)	0	(-1000.0, 1000.0)	1.2
DHFOR2	dhf_c + nadp_c <=> fol_c + nadph_c	dihydrofolate reductase		(-1000.0, 1000.0)	0	(-1000.0, 1000.0)	0
EX_fol_LPAREN_e_RPAREN_	fol_e -->	Folate exchange		(0.0, 1000.0)	0	(0.0, 1000.0)	0
EX_thr_DASH_L_LPAREN_e_RPAREN_	thr_DASH_L_e <=>	L-Threonine exchange		(-1000.0, 1000.0)	0	(0.0, 1000)	0.008058
GCALDt	gcald_e <=> gcald_c	Glycoaldehydye reversible transport		(-1000.0, 1000.0)	-1e-05	(-1000.0, 1000.0)	-6e-06
EX_ribflv_LPAREN_e_RPAREN_	ribflv_e <=>	Riboflavin exchange		(-1000.0, 1000.0)	-1e-05	(-1000.0, 1000.0)	-6e-06
EX_thm_LPAREN_e_RPAREN_	thm_e <=>	Thiamin exchange		(-1000.0, 1000.0)	-1e-05	(-1000.0, 1000.0)	-6e-06
EX_pnto_DASH_R_LPAREN_e_RPAREN_	pnto_DASH_R_e <=>	Pantothenate exchange		(-1000.0, 1000.0)	-0.000178	(-1000.0, 1000.0)	-0.000115
HMGCOAR	coa_c + mev_DASH_R_c + 2.0 nadp_c <=> 2.0 h_c + hmgcoa_c + 2.0 nadph_c	Hydroxymethylglutaryl CoA reductase	CH8_0639	(-1000.0, 1000.0)	-0.000196	(-1000.0, 1000.0)	-0.000127
HMGCOAS	coa_c + h_c + hmgcoa_c <=> aacoa_c + accoa_c + h2o_c	Hydroxymethylglutaryl CoA synthase	CH8_0640	(-1000.0, 1000.0)	-0.000196	(-1000.0, 1000.0)	-0.000127
EX_nac_LPAREN_e_RPAREN_	nac_e <=>	Nicotinate exchange		(-1000.0, 1000.0)	-0.001778	(-1000.0, 1000.0)	-0.001152
CYTK2	atp_c + dcmp_c <=> adp_c + dcdp_c	cytidylate kinase (dCMP)	CH8_1190	(-1000.0, 1000.0)	-0.009642	(-1000.0, 1000.0)	0
EX_cys_DASH_L_LPAREN_e_RPAREN_	cys_DASH_L_e <=>	L-Cysteine exchange		(-1000.0, 1000.0)	-0.014001	(0.0, 1000)	0.002143
METFR	5mthf_c + nadp_c <=> 2.0 h_c + mlthf_c + nadph_c	methylenetetrahydrofolate reductase (NADPH)		(-1000.0, 1000.0)	-0.024557	(-1000.0, 1000.0)	-0.008295
EX_met_DASH_L_LPAREN_e_RPAREN_	met_DASH_L_e <=>	L-Methionine exchange		(-1000.0, 1000.0)	-0.034559	(0.0, 1000)	0
EX_his_DASH_L_LPAREN_e_RPAREN_	his_DASH_L_e <=>	L-Histidine exchange		(-1000.0, 1000.0)	-0.039167	(0.0, 1000)	0.003428
IMPC	h2o_c + imp_c <=> fprica_c	IMP cyclohydrolase	CH8_0063	(-1000.0, 1000.0)	-0.041851	(-1000.0, 1000.0)	-0.110779
EX_arg_DASH_L_LPAREN_e_RPAREN_	arg_DASH_L_e <=>	L-Arginine exchange		(-1000.0, 1000.0)	-0.05299	(0.0, 1000)	0
CMPDAi	cmp_c + h2o_c + h_c <=> nh4_c + ump_c	CMP deaminase	CH8_1837	(-1000.0, 1000.0)	-0.068643	(-1000.0, 1000.0)	0
EX_phe_DASH_L_LPAREN_e_RPAREN_	phe_DASH_L_e <=>	L-Phenylalanine exchange		(-1000.0, 1000.0)	-0.071421	(0.0, 1000)	0.008381
EX_tyr_DASH_L_LPAREN_e_RPAREN_	tyr_DASH_L_e <=>	L-Tyrosine exchange		(-1000.0, 1000.0)	-0.073725	(0.0, 1000)	0.000241
EX_ile_DASH_L_LPAREN_e_RPAREN_	ile_DASH_L_e <=>	L-Isoleucine exchange		(-1000.0, 1000.0)	-0.082941	(0.0, 1000)	0.013471
EX_urea_LPAREN_e_RPAREN_	urea_e <=>	Urea exchange		(-1000.0, 1000.0)	-0.085705	(-1000.0, 1000.0)	-1.02
TKT1	r5p_c + xu5p_DASH_D_c <=> g3p_c + s7p_c	transketolase	CH8_0352	(-1000.0, 1000.0)	-0.099846	(-1000.0, 1000.0)	-0.062065
TKT2	e4p_c + xu5p_DASH_D_c <=> f6p_c + g3p_c	transketolase	CH8_0352	(-1000.0, 1000.0)	-0.099856	(-1000.0, 1000.0)	-0.130465
THRA	thr_DASH_L_c <=> acald_c + gly_c	Threonine aldolase	CH8_0847	(-1000.0, 1000.0)	-0.101372	(-1000.0, 1000.0)	-0.011327
EX_trp_DASH_L_LPAREN_e_RPAREN_	trp_DASH_L_e <=>	L-Tryptophan exchange		(-1000.0, 1000.0)	-0.108284	(0.0, 1000)	0
PGMT	g1p_c <=> g6p_c	phosphoglucomutase	CH8_0874	(-1000.0, 1000.0)	-0.119007	(-1000.0, 1000.0)	0.20466
EX_val_DASH_L_LPAREN_e_RPAREN_	val_DASH_L_e <=>	L-Valine exchange		(-1000.0, 1000.0)	-0.119804	(0.0, 1000)	0.04811
FUMt2r	fum_e + h_e <=> fum_c + h_c	fumarate reversible transport via symport		(-1000.0, 1000.0)	-0.122146	(-1000.0, 1000.0)	-0.163521
GLUR	glu_DASH_D_c <=> glu_DASH_L_c	glutamate racemase	CH8_0304	(-1000.0, 1000.0)	-0.122971	(-1000.0, 1000.0)	-0.079661
EX_ura_LPAREN_e_RPAREN_	ura_e <=>	uracil exchange		(-1000.0, 1000.0)	-0.126763	(-1000.0, 1000.0)	-0.082117
EX_gua_LPAREN_e_RPAREN_	gua_e <=>	guanine exchange		(-1000.0, 1000.0)	-0.129157	(-1000.0, 1000.0)	0
EX_gly_LPAREN_e_RPAREN_	gly_e <--	Glycine exchange		(-1000.0, 0.0)	-0.149734	(0.0, 0)	0
EX_leu_DASH_L_LPAREN_e_RPAREN_	leu_DASH_L_e <--	L-Leucine exchange		(-1000.0, 0.0)	-0.165882	(0.0, 1000)	0.008941
EX_asn_DASH_L_LPAREN_e_RPAREN_	asn_DASH_L_e <=>	L-asparagine exchange		(-1000.0, 1000.0)	-0.184313	(0.0, 1000)	0
RPI	r5p_c <=> ru5p_DASH_D_c	ribose-5-phosphate isomerase	CH8_1177	(-1000.0, 1000.0)	-0.199702	(-1000.0, 1000.0)	-0.19253
RPE	ru5p_DASH_D_c <=> xu5p_DASH_D_c	ribulose 5-phosphate 3-epimerase	CH8_1893	(-1000.0, 1000.0)	-0.199702	(-1000.0, 1000.0)	-0.19253
EX_lys_DASH_L_LPAREN_e_RPAREN_	lys_DASH_L_e <=>	L-Lysine exchange		(-1000.0, 1000.0)	-0.242842	(0.0, 1000)	0
TDPDRR	dtdp6dm_c + nadp_c <=> dtdpddm_c + h_c + nadph_c	dTDP-4-dehydrorhamnose reductase	CH8_1568	(-1000.0, 1000.0)	-0.245053	(-1000.0, 1000.0)	-0.158746
PGAMT	gam1p_c <=> gam6p_c	phosphoglucosamine mutase	CH8_1328	(-1000.0, 1000.0)	-0.245942	(-1000.0, 1000.0)	-0.159322
EX_asp_DASH_L_LPAREN_e_RPAREN_	asp_DASH_L_e <=>	L-Aspartate exchange		(-1000.0, 1000.0)	-0.246557	(0.0, 1000)	0
EX_ser_DASH_L_LPAREN_e_RPAREN_	ser_DASH_L_e <=>	Exchange foSerine		(-1000.0, 1000.0)	-0.251528	(0.0, 1000)	0
EX_pro_DASH_L_LPAREN_e_RPAREN_	pro_DASH_L_e <=>	L-Proline exchange		(-1000.0, 1000.0)	-0.294901	(0.0, 1000)	0.032234
G3PD1	glyc3p_c + nad_c <=> dhap_c + h_c + nadh_c	glycerol-3-phosphate dehydrogenase (NAD)	CH8_1938	(-1000.0, 1000.0)	-0.388959	(-1000.0, 1000.0)	-0.251968
EX_gln_DASH_L_LPAREN_e_RPAREN_	gln_DASH_L_e <--	L-Glutamine exchange		(-1000.0, 0.0)	-0.394843	(0.0, 1000)	0
EX_ala_DASH_L_LPAREN_e_RPAREN_	ala_DASH_L_e <--	L-Alanine exchange		(-1000.0, 0.0)	-0.645565	(0.0, 1000)	0
ACALDt	acald_e <=> acald_c	acetaldehyde reversible transport		(-1000.0, 1000.0)	-0.658206	(-1000.0, 1000.0)	-0.038318
UDPG4E	udpg_c <=> udpgal_c	UDPglucose 4-epimerase	CH8_1489 or CH8_1224	(-1000.0, 1000.0)	-0.681654	(-1000.0, 1000.0)	-0.723329
EX_pi_LPAREN_e_RPAREN_	pi_e <=>	Phosphate exchange		(-1000.0, 1000.0)	-0.839523	(-1000.0, 1000.0)	-0.543844
FORt2	for_e + h_e <=> for_c + h_c	formate transport in via proton symport		(-1000.0, 1000.0)	-1.08976	(-1000.0, 1000.0)	-1.03037
CO2t	co2_e <=> co2_c	CO2 transporter via diffusion		(-1000.0, 1000.0)	-1.56339	(-1000.0, 1000.0)	-1.47422
GLCt2	glc_DASH_D_e + h_e <-- glc_DASH_D_c + h_c	D-glucose transport in via proton symport	CH8_0938	(-1000.0, 0.0)	-2.54	(-1000.0, 0.0)	-2.28911
EX_h2o_LPAREN_e_RPAREN_	h2o_e <=>	H2O exchange		(-1000.0, 1000.0)	-17.7369	(-1000.0, 1000.0)	-17.3988
LCTSGALex	gal_e + lcts_c <=> gal_c + lcts_e	lactose-galactose exchange		(-1000.0, 1000.0)	-24.04	(-1000.0, 1000.0)	-21.6644
EX_lcts_LPAREN_e_RPAREN_	lcts_e <--	Lactose exchange		(-25.11, -25.11)	-25.11	(-25.11, 0)	-22.6393
LDH_L	lac_DASH_L_c + nad_c <=> h_c + nadh_c + pyr_c	L-lactate dehydrogenase	CH8_1360	(-1000.0, 1000.0)	-40.79	(-1000.0, 1000.0)	-36.7522
L_LACt2	h_e + lac_DASH_L_e <=> h_c + lac_DASH_L_c	L-lactate reversible transport via proton symport		(-1000.0, 1000.0)	-40.79	(-1000.0, 1000.0)	-36.7522

## Sheet: Metabolites
Metabolite name	Metabolite description	Metabolite neutral formula	Metabolite charged formula	Metabolite charge	Metabolite KEGGID
10fthf[c]	10_Formyltetrahydrofolate_		C20H21N7O7	-2	C00234
12dgr_LLA[c]	1_2_diacylglycerol__lactis_specific__		C3720H6998O500	0
13dpg[c]	3_Phospho_D_glyceroyl_phosphate_		C3H4O10P2	-4	C00236
14glucan[c]	1,4-alpha-D-glucan		C36H62O31	0	C00718
1pyr5c[c]	1_Pyrroline_5_carboxylate_		C5H6NO2	-1	C03912
23dhdp[c]	2_3_Dihydrodipicolinate_		C7H5NO4	-2	C03340
23dhmb[c]	_R__2_3_Dihydroxy_3_methylbutanoate_		C5H9O4	-1	C04272
23dhmp[c]	_R__2_3_Dihydroxy_3_methylpentanoate_		C6H11O4	-1	C06007
25aics[c]	_S__2_5_Amino_1__5_phospho_D_ribosyl_imidazole_4_carboxamidosuccinate_		C13H15N4O12P	-4	C04823
26dap-LL[c]	LL_2_6_Diaminoheptanedioate_		C7H14N2O4	0	C00666
26dap-M[c]	meso_2_6_Diaminoheptanedioate_		C7H14N2O4	0	C00680
2ahbut[c]	_S__2_Aceto_2_hydroxybutanoate_		C6H9O4	-1	C06006
2ahhmd[c]	2_Amino_4_hydroxy_6_hydroxymethyl_7_8_dihydropteridine_diphosphate_		C7H8N5O8P2	-3	C04807
2ahhmp[c]	2_Amino_4_hydroxy_6_hydroxymethyl_7_8_dihydropteridine_		C7H9N5O2	0	C01300
2beacp[c]	But_2_enoyl_acyl_carrier_protein_		C4H4OX	0
2chdeacp[c]	cis_Hexadec_2_enoyl_acyl_carrier_protein_		C16H28OX	0
2cocdacp[c]	cis_Octadec_2_enoyl_acyl_carrier_protein_		C18H32OX	0
2cpr5p[c]	1__2_Carboxyphenylamino__1_deoxy_D_ribulose_5_phosphate_		C12H13NO9P	-3	C01302
2ctdeacp[c]	cis_Tetradec_2_enoyl_acyl_carrier_protein_		C14H24OX	0
2dda7p[c]	2_Dehydro_3_deoxy_D_arabino_heptonate_7_phosphate_		C7H10O10P	-3	C04691
2dhp[c]	2_Dehydropantoate_		C6H9O4	-1	C00966
2dr1p[c]	2_Deoxy_D_ribose_1_phosphate_		C5H9O7P	-2	C00672
2dr5p[c]	2_Deoxy_D_ribose_5_phosphate_		C5H9O7P	-2	C00673
2hxic-L[c]	L_2_hydroxyisocaproate_		C6H11O3	-1
2ippm[c]	2_Isopropylmaleate_		C7H8O4	-2	C02631
2mahmp[c]	2_Methyl_4_amino_5_hydroxymethylpyrimidine_diphosphate_		C6H8N3O7P2	-3	C04752
2mp2coa[c]	2_Methylprop_2_enoyl_CoA_		C25H36N7O17P3S	-4	C03460
2o3mpt[c]	_R__2_Oxo_3_methylpentanoate_		C6H9O3	-1
2obut[c]	2_Oxobutanoate_		C4H5O3	-1	C00109
2pg[c]	D_Glycerate_2_phosphate_		C3H4O7P	-3	C00631
2pglyc[c]	2-Phosphoglycolate		C2H2O6P	-3	C00988
2tddacp[c]	trans_Dodec_2_enoyl_acyl_carrier_protein_		C12H20OX	0
2tdeacp[c]	trans_Dec_2_enoyl_acyl_carrier_protein_		C10H16OX	0
2thdeacp[c]	trans_Hexadec_2_enoyl_acyl_carrier_protein_		C16H28OX	0
2theacp[c]	trans_Hex_2_enoyl_acp_		C6H8OX	0
2tocdacp[c]	trans_Octadec_2_enoyl_acyl_carrier_protein_		C18H32OX	0
2toceacp[c]	trans_Oct_2_enoyl_acp_		C8H12OX	0
2ttdeacp[c]	trans_Tetradec_2_enoyl_acyl_carrier_protein_		C14H24OX	0
34hpp[c]	3__4_Hydroxyphenyl_pyruvate_		C9H7O4	-1	C01179
3c2hmp[c]	3_Carboxy_2_hydroxy_4_methylpentanoate_		C7H10O5	-2	C04411
3c3hmp[c]	3_Carboxy_3_hydroxy_4_methylpentanoate_		C7H10O5	-2	C02504
3c4mop[c]	3_Carboxy_4_methyl_2_oxopentanoate_		C7H8O5	-2	C04236
3dhq[c]	3_Dehydroquinate_		C7H9O6	-1	C00944
3dhsk[c]	3_Dehydroshikimate_		C7H7O5	-1	C02637
3hbacp[c]	_3R__3_Hydroxybutanoyl_acyl_carrier_protein_		C4H6O2X	0
3hddacp[c]	_R__3_Hydroxydodecanoyl_acyl_carrier_protein_		C12H22O2X	0
3hdeacp[c]	_3R__3_Hydroxydecanoyl_acyl_carrier_protein_		C10H18O2X	0
3hhacp[c]	_R__3_Hydroxyhexanoyl_acp_		C6H10O2X	0
3hocacp[c]	_R__3_Hydroxyoctanoyl_acyl_carrier_protein_		C8H14O2X	0
3hocdacp[c]	_3R__3_Hydroxyoctadecanoyl_acyl_carrier_protein_		C18H34O2X	0
3hpaacp[c]	_3R__3_Hydroxypalmitoyl_acyl_carrier_protein_		C16H30O2X	0
3htdacp[c]	_3R__3_Hydroxytetradecanoyl_acyl_carrier_protein_		C14H26O2X	0
3ig3p[c]	C___3_Indolyl__glycerol_3_phosphate_		C11H12NO6P	-2	C03506
3mob[c]	3_Methyl_2_oxobutanoate_		C5H7O3	-1	C00141
3mop[c]	_S__3_Methyl_2_oxopentanoate_		C6H9O3	-1	C00671
3oxddacp[c]	3_Oxododecanoyl_acyl_carrier_protein_		C12H20O2X	0
3oxdeacp[c]	3_Oxodecanoyl_acyl_carrier_protein_		C10H16O2X	0
3oxhacp[c]	3_Oxohexanoyl_acyl_carrier_protein_		C6H8O2X	0
3oxhdacp[c]	3_Oxohexadecanoyl_acp_		C16H28O2X	0
3oxocacp[c]	3_Oxooctanoyl_acyl_carrier_protein_		C8H12O2X	0
3oxocdacp[c]	3_Oxooctadecanoyl_acp_		C18H32O2X	0
3oxtdacp[c]	3_Oxotetradecanoyl_acyl_carrier_protein_		C14H24O2X	0
3pg[c]	3_Phospho_D_glycerate_		C3H4O7P	-3	C00197
3php[c]	3_Phosphohydroxypyruvate_		C3H2O7P	-3	C03232
3psme[c]	5_O__1_Carboxyvinyl__3_phosphoshikimate_		C10H9O10P	-4	C01269
3sala[c]	3-Sulfino-L-alanine		C3H5NO4S	-2	C00606
4abz[c]	4_Aminobenzoate_		C7H6NO2	-1	C00568
4adcho[c]	4_amino_4_deoxychorismate_		C10H10NO5	-1	C11355
4ahmmp[c]	4_Amino_5_hydroxymethyl_2_methylpyrimidine_		C6H9N3O	0	C01279
4ampm[c]	4_Amino_2_methyl_5_phosphomethylpyrimidine_		C6H8N3O4P	-2	C04556
4h2oxg[c]	D_4_Hydroxy_2_oxoglutarate_		C5H4O6	-2
4hglu[c]	4_Hydroxy_L_glutamate_		C5H8NO5	-1
4izp[c]	4_Imidazolone_5_propanoate_		C6H7N2O3	-1	C03680
4mop[c]	4_Methyl_2_oxopentanoate_		C6H9O3	-1	C00233
4pasp[c]	4_Phospho_L_aspartate_		C4H6NO7P	-2	C03082
4ppan[c]	D_4__Phosphopantothenate_		C9H15NO8P	-3	C03492
4ppcys[c]	N___R__4_Phosphopantothenoyl__L_cysteine_		C12H20N2O9PS	-3	C04352
5aizc[c]	5_amino_1__5_phospho_D_ribosyl_imidazole_4_carboxylate_		C9H11N3O9P	-3	C04751
5dpmev[c]	_R__5_Diphosphomevalonate_		C6H10O10P2	-4	C01143
5fothf[c]	5_Formyltetrahydrofolate_		C20H21N7O7	-2
5mta[c]	5_Methylthioadenosine_		C11H15N5O3S	0	C00170
5mthf[c]	5_Methyltetrahydrofolate_		C20H24N7O6	-1	C00440
5mthglu[c]	5_Methyltetrahydropteroyltri_L_glutamate_		C25H34N8O12	-2	C04489
5mtr[c]	5_Methylthio_D_ribose_		C6H12O4S	0	C03089
5pmev[c]	_R__5_Phosphomevalonate_		C6H10O7P	-3	C01107
6pgg[c]	6_Phospho_beta_D_glucosyl__1_4__D_glucose_		C12H21O14P	-2
6pthp[c]	6_Pyruvoyl_5_6_7_8_tetrahydropterin_		C9H11N5O3	0	C03684
a-gal-D[c]	alpha_D_galactose_		C6H12O6	0
aaacp[c]	Acetoacetyl_acyl_carrier_protein_		C4H4O2X	0
aacoa[c]	Acetoacetyl_CoA_		C25H36N7O18P3S	-4	C00332
ac[c]	Acetate_		C2H3O2	-1	C00033
ac[e]	Acetate_		C2H3O2	-1	C00033
acald[c]	Acetaldehyde_		C2H4O	0	C00084
acald[e]	Acetaldehyde_		C2H4O	0	C00084
acamoxm[c]	N_Acetyl_L_2_amino_6_oxopimelate_		C9H11NO6	-2
accoa[c]	Acetyl_CoA_		C23H34N7O17P3S	-4	C00024
acetone[c]	Acetone_		C3H6O	0	C00207
acg5p[c]	N_Acetyl_L_glutamyl_5_phosphate_		C7H9NO8P	-3	C04133
acg5sa[c]	N_Acetyl_L_glutamate_5_semialdehyde_		C7H10NO4	-1	C01250
acgal6p[c]	N_acetylgalactosamine_6_phosphate_		C8H14NO9P	-2
acgala[e]	N_Acetyl_D_galactosamine_		C8H15NO6	0
acgam[e]	N_Acetyl_D_glucosamine_		C8H15NO6	0
acgam1p[c]	N_Acetyl_D_glucosamine_1_phosphate_		C8H14NO9P	-2	C04256
acgam6p[c]	N_Acetyl_D_glucosamine_6_phosphate_		C8H14NO9P	-2	C00357
acglu[c]	N_Acetyl_L_glutamate_		C7H9NO5	-2	C00624
achms[c]	O_Acetyl_L_homoserine_		C6H11NO4	0	C01077
acorn[c]	N2_Acetyl_L_ornithine_		C7H14N2O3	0	C00437
acp[c]	Acyl_carrier_Protein_		X	0	C00229
acser[c]	O_Acetyl_L_serine_		C5H9NO4	0	C00979
actn-R[c]	_R__Acetoin_		C4H8O2	0	C00810
actn-R[e]	_R__Acetoin_		C4H8O2	0	C00810
actp[c]	Acetyl_phosphate_		C2H3O5P	-2	C00227
ade[c]	Adenine_		C5H5N5	0	C00147
adn[c]	Adenosine_		C10H13N5O4	0	C00212
adp[c]	ADP_		C10H12N5O10P2	-3	C00008
adprib[c]	ADPribose_		C15H21N5O14P2	-2	C00301
agly3p_LLA[c]	1_Acyl_sn_glycerol_3_phosphate__lactis_specific__		C2010H3799O700P100	-200
agm[c]	Agmatine_		C5H16N4	2	C00179
ahcys[c]	S_Adenosyl_L_homocysteine_		C14H20N6O5S	0	C00021
ahdt[c]	2_Amino_4_hydroxy_6__erythro_1_2_3_trihydroxypropyl_dihydropteridine_triphosphate_		C9H12N5O13P3	-4	C04895
aicar[c]	5_Amino_1__5_Phospho_D_ribosyl_imidazole_4_carboxamide_		C9H13N4O8P	-2	C04677
air[c]	5_amino_1__5_phospho_D_ribosyl_imidazole_		C8H12N3O7P	-2	C03373
akg[c]	2_Oxoglutarate_		C5H4O5	-2	C00026
al26da[c]	N6_Acetyl_LL_2_6_diaminoheptanedioate_		C9H14N2O5	-2
ala-D[c]	D_Alanine_		C3H7NO2	0	C00133
ala-D[e]	D-Alanine		C3H7NO2	0	C00133
ala-L[c]	L_Alanine_		C3H7NO2	0	C00041
ala-L[e]	L_Alanine_		C3H7NO2	0	C00041
alaala[c]	D_Alanyl_D_alanine_		C6H12N2O3	0	C00993
alac-S[c]	_S__2_Acetolactate_		C5H7O4	-1	C06010
alatrna[c]	L_Alanyl_tRNA_Ala__		C18H28NO17P2R3	-2	C00886
amet[c]	S_Adenosyl_L_methionine_		C15H23N6O5S	1	C00019
amp[c]	AMP_		C10H12N5O7P	-2	C00020
anth[c]	Anthranilate_		C7H6NO2	-1	C00108
apoACP[c]	apoprotein_acyl_carrier_protein_		RHO	0	C03688
arg-L[c]	L_Arginine_		C6H15N4O2	1	C00062
arg-L[e]	L_Arginine_		C6H15N4O2	1	C00062
argsuc[c]	N_omega___L_Arginino_succinate_		C10H17N4O6	-1	C03406
argtrna[c]	L_Arginyl_tRNA_Arg__		C21H36N4O17P2R3	-1	C02163
asn-L[c]	L_Asparagine_		C4H8N2O3	0	C00152
asntrna[c]	L_Asparaginyl_tRNA_Asn__		C19H29N2O18P2R3	-2	C03402
aso3[c]	arsenite		AsO3	-3	C06697
aso4[c]	arsenate		AsO4	-3	C01478
asp-L[c]	L_Aspartate_		C4H6NO4	-1	C00049
asp-L[e]	L_Aspartate_		C4H6NO4	-1	C00049
aspsa[c]	L_Aspartate_4_semialdehyde_		C4H7NO3	0	C00441
asptrna[c]	L_Aspartyl_tRNA_Asp__		C19H27NO19P2R3	-3	C02984
atp[c]	ATP_		C10H12N5O13P3	-4	C00002
b2coa[c]	Crotonoyl-CoA		C25H36N7O17P3S	-4	C00877
bilea[c]	Bile_acid_		C24H39O5	-1
bilea[e]	Bile_acid_		C24H39O5	-1
btcoa[c]	Butanoyl-CoA		C25H38N7O17P3S	-4	C00136
btn[c]	Biotin		C10H15N2O3S	-1	C00120
btn[e]	Biotin		C10H15N2O3S	-1	C00120
butacp[c]	Butyryl_acyl_carrier_protein_		C4H6OX	0	C05745
ca2[c]	Calcium		Ca	2	C00076
ca2[e]	Calcium		Ca	2	C00076
caspep[c]	peptides_frocasein_
caspep[e]	peptides_frocasein_
caspepm[c]	casein peptide
caspepm[e]	casein peptide
cbasp[c]	N_Carbamoyl_L_aspartate_		C5H6N2O5	-2	C00438
cbl1[c]	Cob(I)alamin		C62H88CoN13O14P	-1	C00853
cbl1[e]	Cob(I)alamin		C62H88CoN13O14P	-1	C00853
cbp[c]	Carbamoyl_phosphate_		CH2NO5P	-2	C00169
cd2[c]	Cadmium		Cd	2	C01413
cd2[e]	Cadmium		Cd	2	C01413
cdp[c]	CDP_		C9H12N3O11P2	-3	C00112
cdpdag_LLA[c]	CDPdiacylglycerol__lactis_specific_		C4620H8098N300O1500P200	-200
cellb[e]	cellobiose_		C12H22O11	0
chor[c]	Chorismate_		C10H8O6	-2	C00251
cit[c]	Citrate_		C6H5O7	-3	C00158
cit[e]	Citrate_		C6H5O7	-3	C00158
citr-L[c]	L_Citrulline_		C6H13N3O3	0	C00327
cl[c]	Chloride		Cl	-1	C00698
cl[e]	Chloride		Cl	-1	C00698
clpn_LLA[c]	Cardiolipin__lactis_specific__		C7740H14396O1700P200	-200
cmp[c]	CMP_		C9H12N3O8P	-2	C00055
co2[c]	CO2_		CO2	0	C00011
co2[e]	CO2_		CO2	0	C00011
coa[c]	Coenzyme_A_		C21H32N7O16P3S	-4	C00010
cobalt2[c]	Co2+		Co	2	C00175
cobalt2[e]	Co2+		Co	2	C00175
cpocdacp[c]	cyclopropanoyl_octadecanoyl_acyl_carrier_protein_		C19H34OX	0
cpp3[c]	Coproporphyrin III
cppp3[c]	UNKNOWN 2			0
cpppg3[c]	Coproporphyrinogen_III_		C36H40N4O8	-4	C03263
CPS_LLA[c]	Polysaccharide_units_Lactis_specific_		C24H47O26P1	-2
csn[c]	Cytosine_		C4H5N3O	0	C00380
ctp[c]	CTP_		C9H12N3O14P3	-4	C00063
cu2[c]	Cu2+		Cu	2	C00070
cu2[e]	Cu2+		Cu	2	C00070
cys-L[c]	L_Cysteine_		C3H7NO2S	0	C00097
cys-L[e]	L_Cysteine_		C3H7NO2S	0	C00097
cysth-L[c]	L_Cystathionine_		C7H14N2O4S	0
cystrna[c]	L_Cysteinyl_tRNA_Cys__		C18H28NO17P2SR3	-2	C03125
cytd[c]	Cytidine_		C9H13N3O5	0	C00475
d12dg_LLA[c]	diglucosyl_1_2_diacylglycerol_		C4920H8998O1500	0
dad-2[c]	Deoxyadenosine_		C10H13N5O3		C00559
dadp[c]	dADP_		C10H12N5O9P2	-3	C00206
damp[c]	dAMP_		C10H12N5O6P	-2	C00360
datp[c]	dATP_		C10H12N5O12P3	-4	C00131
dc2coa[c]	trans-Dec-2-enoyl-CoA		C31H48N7O17P3S	-4	C05275
dcamp[c]	N6__1_2_Dicarboxyethyl__AMP_		C14H14N5O11P	-4	C03794
dccoa[c]	Decanoyl CoA C31H50N7O17P3S		C31H50N7O17P3S	-4	C05274
dcdp[c]	dCDP_		C9H12N3O10P2	-3	C00705
dcmp[c]	dCMP_		C9H12N3O7P	-2	C00239
dctp[c]	dCTP_		C9H12N3O13P3	-4	C00458
dcyt[c]	Deoxycytidine_		C9H13N3O4	0	C00881
ddcoa[c]	Dodecanoyl CoA n C120CoA C33H54N7O17P3S		C33H54N7O17P3S	-4
ddeacp[c]	Dodecanoyl_acyl_carrier_protein_		C12H22OX	0
decacp[c]	Decanoyl_acyl_carrier_protein_		C10H18OX	0
dgdp[c]	dGDP_		C10H12N5O10P2	-3	C00361
dgmp[c]	dGMP_		C10H12N5O7P	-2	C00362
dgsn[c]	Deoxyguanosine_		C10H13N5O4	0	C00330
dgtp[c]	dGTP_		C10H12N5O13P3	-4	C00286
dha[c]	Dihydroxyacetone_		C3H6O3	0	C00184
dha[e]	Dihydroxyacetone_		C3H6O3	0	C00184
dhap[c]	Dihydroxyacetone_phosphate_		C3H5O6P	-2	C00111
dhf[c]	7_8_Dihydrofolate_		C19H19N7O6	-2	C00415
dhnpt[c]	2_Amino_4_hydroxy_6__D_erythro_1_2_3_trihydroxypropyl__7_8_dihydropteridine_		C9H13N5O4	0	C04874
dhor-S[c]	_S__Dihydroorotate_		C5H5N2O4	-1	C00337
dhpmp[c]	Dihydroneopterin_monophosphate_		C9H13N5O7P	-1	C05925
dhpt[c]	Dihydropteroate_		C14H13N6O3	-1	C00921
dhptd[c]	4,5-dihydroxy-2,3-pentanedione		C5H8O4	0	C11838
diact[c]	Diacetyl_		C4H6O2	0
diact[e]	Diacetyl_		C4H6O2	0
din[c]	Deoxyinosine_		C10H12N4O4	0	C05512
dmpp[c]	Dimethylallyl_diphosphate_		C5H9O7P2	-3	C00235
DNA_STU[c]	DNA_of_S_thermophilus_		C9805H11305N3695O6000P1000	-1000
dnad[c]	Deamino_NAD_		C21H24N6O15P2	-2	C00857
dpcoa[c]	Dephospho_CoA_		C21H33N7O13P2S	-2	C00882
dsbdox[c]	fused thiol:disulfide interchange protein (oxidized)		X	0
dsbdrd[c]	fused thiol:disulfide interchange protein (reduced)		XH2	0
dtdp[c]	dTDP_		C10H13N2O11P2	-3	C00363
dtdp6dm[c]	dTDP_6_deoxy_L_mannose_		C16H24N2O15P2	-2
dtdpddg[c]	dTDP_4_dehydro_6_deoxy_D_glucose_		C16H22N2O15P2	-2
dtdpddm[c]	dTDP_4_dehydro_6_deoxy_L_mannose_		C16H22N2O15P2	-2
dtdpglc[c]	dTDPglucose_		C16H24N2O16P2	-2
dtmp[c]	dTMP_		C10H13N2O8P	-2	C00364
dttp[c]	dTTP_		C10H13N2O14P3	-4	C00459
dudp[c]	dUDP_		C9H11N2O11P2	-3	C01346
dump[c]	dUMP_		C9H11N2O8P	-2	C00365
duri[c]	Deoxyuridine_		C9H12N2O5	0	C00526
dutp[c]	dUTP_		C9H11N2O14P3	-4	C00460
e4p[c]	D_Erythrose_4_phosphate_		C4H7O7P	-2	C00279
eig3p[c]	D-erythro-1-(Imidazol-4-yl)glycerol 3-phosphate		C6H9N2O6P	-2	C04666
etoh[c]	Ethanol_		C2H6O	0	C00469
etoh[e]	Ethanol_		C2H6O	0	C00469
f1p[c]	D_Fructose_1_phosphate_		C6H11O9P	-2	C01094
f6p[c]	D_Fructose_6_phosphate_		C6H11O9P	-2	C00085
fad[c]	FAD_		C27H31N9O15P2	-2	C00016
fdp[c]	D_Fructose_1_6_bisphosphate_		C6H10O12P2	-4	C00354
fe2[c]	Fe2+		Fe	2	C14818
fe2[e]	Fe2+		Fe	2	C14818
fe3[c]	Fe3_		Fe	3	C14819
fe3[e]	Fe3_		Fe	3
fecppp3[c]	UNKNOWN 1			0
ferrich[c]	Ferrichrome_		C24H38FeN9O11	0
ferrich[e]	Ferrichrome_		C24H38FeN9O11	0
fgam[c]	N2_Formyl_N1__5_phospho_D_ribosyl_glycinamide_		C8H13N2O9P	-2	C04376
fldox[c]	flavodoxin (oxidized) - obsolete		X	0	C02869
fldrd[c]	flavodoxin (reduced) - obsolete		XH2	0	C02745
fmet[c]	N_Formyl_L_methionine_		C6H10NO3S	-1
fmettrna[c]	N-Formylmethionyl-tRNA		C6H9NO2SR	0	C03294
fmn[c]	flavin_mononucleotide_		C17H19N4O9P	-2	C00061
fol[c]	Folate_		C19H18N7O6	-1	C00504
fol[e]	Folate_		C19H18N7O6	-1	C00504
for[c]	Formate_		CH1O2	-1	C00058
for[e]	Formate_		CH1O2	-1	C00058
fpram[c]	2__Formamido__N1__5_phospho_D_ribosyl_acetamidine_		C8H14N3O8P	-2	C04640
fprica[c]	5_Formamido_1__5_phospho_D_ribosyl_imidazole_4_carboxamide_		C10H13N4O9P	-2	C04734
frdp[c]	Farnesyl_diphosphate_		C15H25O7P2	-3	C00448
fru[c]	D_Fructose_		C6H12O6	0	C00095
fum[c]	Fumarate_		C4H2O4	-2	C00122
fum[e]	Fumarate_		C4H2O4	-2	C00122
g1p-B[c]	beta_D_Glucose_1_phosphate_		C6H11O9P	0
g1p[c]	D_Glucose_1_phosphate_		C6H11O9P	-2	C00103
g3p[c]	Glyceraldehyde_3_phosphate_		C3H5O6P	-2	C00118
g6p-B[c]	beta_D_glucose_6_phosphate_		C6H11O9P	-2	C01172
g6p[c]	D_Glucose_6_phosphate_		C6H11O9P	-2	C00092
gal[c]	D_Galactose_		C6H12O6	0	C00124
gal[e]	D_Galactose_		C6H12O6	0	C00124
gal1p[c]	alpha_D_Galactose_1_phosphate_		C6H11O9P	-2	C00446
galt[e]	Galactitol_		C6H14O6	0
galt1p[c]	Galactitol_1_phosphate_		C6H13O9P	-2	C06311
gam1p[c]	D_Glucosamine_1_phosphate_		C6H13NO8P	-1	C06156
gam6p[c]	D_Glucosamine_6_phosphate_		C6H13NO8P	-1	C00352
gar[c]	N1__5_Phospho_D_ribosyl_glycinamide_		C7H14N2O8P	-1	C03838
gcald[c]	Glycolaldehyde_		C2H4O2	0	C00266
gcald[e]	Glycolaldehyde_		C2H4O2	0	C00266
gdp[c]	GDP_		C10H12N5O11P2	-3	C00035
gdptp[c]	Guanosine_3__diphosphate_5__triphosphate_		C10H11N5O20P5	-7	C04494
glc-D[c]	D_Glucose_		C6H12O6	0	C00031
glc-D[e]	D_Glucose_		C6H12O6	0	C00031
gln-L[c]	L_Glutamine_		C5H10N2O3	0	C00064
gln-L[e]	L_Glutamine_		C5H10N2O3	0	C00064
glntrna[c]	L_Glutaminyl_tRNA_Gln__		C20H31N2O18P2R3	-2	C02282
glu-D[c]	D_Glutamate_		C5H8NO4	-1	C00217
glu-L[c]	L_Glutamate_		C5H8NO4	-1	C00025
glu-L[e]	L_Glutamate_		C5H8NO4	-1	C00025
glu5p[c]	L_Glutamate_5_phosphate_		C5H8NO7P	-2	C03287
glu5sa[c]	L_Glutamate_5_semialdehyde_		C5H9NO3	0	C01165
glutrna[c]	L_Glutamyl_tRNA_Glu__		C20H29NO19P2R3	-3	C02987
gly[c]	Glycine_		C2H5NO2	0	C00037
gly[e]	Glycine_		C2H5NO2	0	C00037
glyald[c]	D_Glyceraldehyde_		C3H6O3	0	C00577
glyb[c]	Glycine_betaine_		C5H11NO2	0	C00719
glyb[e]	Glycine_betaine_		C5H11NO2	0
glyc-R[c]	_R__Glycerate_		C3H5O4	-1	C00258
glyc[c]	Glycerol_		C3H8O3	0	C00116
glyc[e]	Glycerol_		C3H8O3	0	C00116
glyc3p[c]	sn_Glycerol_3_phosphate_		C3H7O6P	-2	C00093
glyclt[c]	Glycolate		C2H3O3	-1	C00160
glycogen[c]	glycogen_		C6H10O5	0	C00182
glytrna[c]	Glycyl_tRNA_Gly__		C17H26NO17P2R3	-2	C02412
gmp[c]	GMP_		C10H12N5O8P	-2	C00144
grdp[c]	Geranyl_diphosphate_		C10H17O7P2	-3	C00341
gsn[c]	Guanosine_		C10H13N5O5	0	C00387
gthox[c]	Oxidized_glutathione_		C20H30N6O12S2	-2	C00127
gthrd[c]	Reduced_glutathione_		C10H16N3O6S	-1	C00051
gtp[c]	GTP_		C10H12N5O14P3	-4	C00044
gua[c]	Guanine_		C5H5N5O	0	C00242
gua[e]	Guanine		C5H5N5O	0	C00242
h[c]	H_		H	1	C00080
h[e]	H_		H	1	C00080
h2o[c]	H2O_		H2O	0	C00001
h2o[e]	H2O_		H2O	0	C00001
h2o2[c]	Hydrogen_peroxide_		H2O2	0	C00027
h2o2[e]	Hydrogen peroxide		H2O2	0	C00027
h2s[c]	Hydrogen_sulfide_		H2S	0	C00283
hco3[c]	Bicarbonate_		CHO3	-1	C00288
hcys-L[c]	L_Homocysteine_		C4H9NO2S	0	C00155
hdd2coa[c]	trans-Hexadec-2-enoyl-CoA		C37H60N7O17P3S	-4	C05272
hdeacp[c]	Hexadecanoyl_acyl_carrier_protein_		C16H30OX	0	c16520
hexacp[c]	Hexanoyl_acyl_carrier_protein_		C6H10OX	0	C05749
hibcoa[c]	_S__3_Hydroxyisobutyryl_CoA_		C25H39N7O18P3S	-3
his-L[c]	L_Histidine_		C6H9N3O2	0	C00135
his-L[e]	L_Histidine_		C6H9N3O2	0	C00135
hisp[c]	L-Histidinol phosphate		C6H11N3O4P	-1	C01100
histd[c]	L-Histidinol		C6H12N3O	1	C00860
histrna[c]	L_Histidyl_tRNA_His__		C21H30N3O17P2R3	-2	C02988
hmgcoa[c]	Hydroxymethylglutaryl_CoA_		C27H39N7O20P3S	-5	C00356
hom-L[c]	L_Homoserine_		C4H9NO3	0	C00263
hom-L[e]	L-Homoserine		C4H9NO3	0	C00263
hom-l[e]	L-Homoserine		C4H9NO3	0	C00263
hx2coa[c]	trans-Hex-2-enoyl-CoA		C27H40N7O17P3S	-4	C05271
hxan[c]	Hypoxanthine_		C5H4N4O	0	C00262
hxan[e]	Hypoxanthine		C5H4N4O	0	C00262
hxcoa[c]	Hexanoyl-CoA (n-C6:0CoA)		C27H42N7O17P3S	-4	C05270
icit[c]	Isocitrate_		C6H5O7	-3	C00311
idp[c]	IDP_		C10H11N4O11P2	-3	C00104
ile-L[c]	L_Isoleucine_		C6H13NO2	0	C00407
ile-L[e]	L_Isoleucine_		C6H13NO2	0	C00407
iletrna[c]	L_Isoleucyl_tRNA_Ile__		C21H34NO17P2R3	-2	C03127
imacp[c]	3-(Imidazol-4-yl)-2-oxopropyl phosphate		C6H7N2O5P	-2	C01267
imp[c]	IMP_		C10H11N4O8P	-2	C00130
indpyr[c]	Indolepyruvate_		C11H8NO3	-1	C00331
inost[c]	myo_Inositol_		C6H12O6	0	C00137
ins[c]	Inosine_		C10H12N4O5	0	C00294
ipdp[c]	Isopentenyl_diphosphate_		C5H9O7P2	-3	C00129
itp[c]	ITP_		C10H11N4O14P3	-4	C00081
k[c]	K_		K	1	C00238
k[e]	K_		K	1
lac-D[c]	D-Lactate		C3H5O3	-1	C00256
lac-L[c]	L_Lactate_		C3H5O3	-1	C00186
lac-L[e]	L_Lactate_		C3H5O3	-1	C00186
lcts[c]	Lactose_		C12H22O11	0	C00243
lcts[e]	Lactose_		C12H22O11	0	C00243
leu-L[c]	L_Leucine_		C6H13NO2	0	C00123
leu-L[e]	L_Leucine_		C6H13NO2	0	C00123
leutrna[c]	L_Leucyl_tRNA_Leu__		C21H34O17P2R3N	-2	C02047
lgt-S[c]	_R__S_Lactoylglutathione_		C13H20N3O8S	-1	C03451
lipidX[c]	2_3_Bis_3_hydroxytetradecanoyl__beta_D_glucosaminyl_1_phosphate_		C34H64NO12P	-2	C04824
LTA_LLA[c]	Lipoteichoic_acid__n16__Lactis_specific__		C9720H18598O9500P1600	0
LTA_LPL[c]	lipoteichoic_acid__n25__LPL_specific__			0
LTAala_LLA[c]	Lipoteichoic_acid__n16__with_038_ala_substitutions__		C11520H22198N600O10100P1600	0
LTAAlaGal_LLA[c]	Lipoteichoic_acid__n16__with_0_38_ala_and_062_gal__		C17400H31998N600O15000P1600	0
LTAglc_LPL[c]	Lipoteichoic_acid__n25_with_glucose_residues__LPL_specific__			0
lys-L[c]	L_Lysine_		C6H15N2O2	1	C00047
lys-L[e]	L_Lysine_		C6H15N2O2	1	C00047
lyspg_LLA[c]	1_lysyl_phosphatidyl_glycerol__lactis_specific__		C4620H8898N200O1100P100	0
lystrna[c]	L_Lysine_tRNA__Lys__		C21H36N2O17P2R3	-1	C01931
m12dg_LLA[c]	monoglucosyl_1_2_diacylglycerol_		C4320H7998O1000	0
mal-L[c]	L_Malate_		C4H4O5	-2	C00149
mal-L[e]	L_Malate_		C4H4O5	-2
malacp[c]	Malonyl_acyl_carrier_protein_		C3HO3X	-1	C01209
malcoa[c]	Malonyl_CoA_		C24H33N7O19P3S	-5	C00083
malt[c]	Maltose_		C12H22O11	0	C00208
malt[e]	Maltose_		C12H22O11	0
malthp[c]	Maltoheptaose_		C42H72O36	0
malthx[c]	Maltohexaose_		C36H62O31	0	C01936
malthx[e]	Maltohexaose_		C36H62O31	0
maltpt[c]	Maltopentaose_		C30H52O26	0
maltpt[e]	Maltopentaose_		C30H52O26	0
malttr[c]	Maltotriose_		C18H32O16	0	C01835
malttr[e]	Maltotriose_		C18H32O16	0
maltttr[c]	Maltotetraose_		C24H42O21	0	C02052
maltttr[e]	Maltotetraose_		C24H42O21	0
man[e]	D_Mannose_		C6H12O6	0
man1p[c]	D_Mannose_1_phosphate_		C6H11O9P	-2	C00636
man6p[c]	D_Mannose_6_phosphate_		C6H11O9P	-2	C00275
MCOOH[c]	MPT_synthase_small_subunit_MoaD_			-1
MCOSH[c]	MPT_synthase_sulfurylated_small_subunit__MoaD_SH__			0
mercppyr[c]	Mercaptopyruvate_		C3H4O3S	0	C00957
met-D[c]	D_Methionine_		C5H11NO2S	0	C00855
met-D[e]	D_Methionine_		C5H11NO2S	0
met-L[c]	L_Methionine_		C5H11NO2S	0	C00073
met-L[e]	L_Methionine_		C5H11NO2S	0	C00073
methf[c]	5_10_Methenyltetrahydrofolate_		C20H20N7O6	-1	C00445
metox-R[c]	L_methionine_R_oxide_		C5H11NO3S	0
metox-R[e]	L_methionine_R_oxide_		C5H11NO3S	0
metox[c]	L_Methionine_S_oxide_		C5H11NO3S	0
metox[e]	L_Methionine_S_oxide_		C5H11NO3S	0
mettrna[c]	L_Methionyl_tRNA__Met__		C20H32NO17P2SR3	-2	C02430
mev-R[c]	_R__Mevalonate_		C6H11O4	-1	C00418
mg2[c]	magnesium		Mg	2	C00305
mg2[e]	magnesium		Mg	2	C00305
mi1p-D[c]	1D_myo_Inositol_1_phosphate_		C6H11O9P	-2	C01177
mlthf[c]	5_10_Methylenetetrahydrofolate_		C20H21N7O6	-2	C00143
mn2[c]	Mn2_		Mn	2	C00034
mn2[e]	Mn2_		Mn	2
mnl[e]	D_Mannitol_		C6H14O6	0
mnl1p[c]	D_Mannitol_1_phosphate_		C6H13O9P	-2	C00644
mpept[c]	average_milk_derived_peptide_			0
mpept[e]	average_milk_derived_peptide_			0
mthgxl[c]	Methylglyoxal_		C3H4O2	0	C00546
n2ppn[c]	2_Nitropropane_		C3H7NO2	0
na1[c]	Sodiu		Na	1	C01330
na1[e]	Sodiu		Na	1
nac[c]	Nicotinate_		C6H4NO2	-1	C00253
nac[e]	Nicotinate_		C6H4NO2	-1	C00253
nad[c]	Nicotinamide_adenine_dinucleotide_		C21H26N7O14P2	-1	C00003
nadh[c]	Nicotinamide_adenine_dinucleotide___reduced_		C21H27N7O14P2	-2	C00004
nadp[c]	Nicotinamide_adenine_dinucleotide_phosphate_		C21H25N7O17P3	-3	C00006
nadph[c]	Nicotinamide_adenine_dinucleotide_phosphate___reduced_		C21H26N7O17P3	-4	C00005
ncam[c]	Nicotinamide_		C6H6N2O	0	C00153
nebari[c]	Nebularine_		C10H12N4O4	0
nh4[c]	Ammoniu		H4N	1	C01342
nh4[e]	Ammoniu		H4N	1
ni2[c]	nickel		Ni	2	C00291
ni2[e]	nickel		Ni	2	C00291
nicrnt[c]	Nicotinate_D_ribonucleotide_		C11H12NO9P	-2	C01185
nmn[c]	NMN_		C11H14N2O8P	-1	C00455
no2[c]	Nitrite_		NO2	-1	C00088
o2[c]	O2_		O2	0	C00007
o2[c]	Superoxide_		O2	0	C00007
o2[e]	O2_		O2	0	C00007
oaa[c]	Oxaloacetate_		C4H2O5	-2	C00036
oc2coa[c]	trans-Oct-2-enoyl-CoA		C29H44N7O17P3S	-4	C05276
occoa[c]	Octanoyl-CoA (n-C8:0CoA)		C29H46N7O17P3S	-4	C01944
ocdacp[c]	Octadecanoyl_acyl_carrier_protein_		C18H34OX	0
octacp[c]	Octanoyl_acyl_carrier_protein_		C8H14OX	0
orn-L[c]	L_Ornithine_		C5H13N2O2	1
orn-L[e]	L_Ornithine_		C5H13N2O2	1
orot[c]	Orotate_		C5H3N2O4	-1	C00295
orot5p[c]	Orotidine_5__phosphate_		C10H10N2O11P	-3	C01103
oxa[c]	Oxalate_		C2O4	0	C00209
oxa[e]	Oxalate_		C2O4	0	C00209
pa_LLA[c]	phosphatidic_acid__Lactis_specific__		C3720H6898O800P100	-200
pan4p[c]	Pantetheine_4__phosphate_		C11H21N2O7PS	-2	C01134
pant-R[c]	_R__Pantoate_		C6H11O4	-1	C00522
pap[c]	Adenosine_3__5__bisphosphate_		C10H11N5O10P2	-4	C00054
pep[c]	Phosphoenolpyruvate_		C3H2O6P	-3	C00074
pg_LLA[c]	Phospatidylglycerol__Lactis_specific__		C4020H7598O1000P100	-100
PG[c]	peptidoglycan_		C39H64N8O19	0
pgp_LLA[c]	Phosphatidylglycerophosphate__lactis_specific__		C4020H7498O1300P200	-300
phe-L[c]	L_Phenylalanine_		C9H11NO2	0	C00079
phe-L[e]	L_Phenylalanine_		C9H11NO2	0	C00079
pheme[c]	Protoheme		C34H30FeN4O4	-2	C00032
phetrna[c]	L_Phenylalanyl_tRNA_Phe__		C24H32NO17P2R3	-2	C03511
phom[c]	O_Phospho_L_homoserine_		C4H8NO6P	-2	C01102
phpyr[c]	Phenylpyruvate_		C9H7O3	-1	C00166
phpyr[e]	Phenylpyruvate_		C9H7O3	-1	C00166
pi[c]	Phosphate_		HO4P	-2	C00009
pi[e]	Phosphate_		HO4P	-2	C00009
pmtcoa[c]	Palmitoyl-CoA (n-C16:0CoA)		C37H62N7O17P3S	-4	C00154
pnto-R[c]	_R__Pantothenate_		C9H16NO5	-1	C00864
pnto-R[e]	_R__Pantothenate_		C9H16NO5	-1	C00864
pphn[c]	Prephenate_		C10H8O6	-2	C00254
ppi[c]	Diphosphate_		HO7P2	-3	C00013
ppp9[c]	Protoporphyrin		C34H32N4O4	-2	C02191
pppg9[c]	Protoporphyrinogen_IX_		C34H38N4O4	-2	C01079
pppi[c]	Inorganic_triphosphate_		HO10P3	-4	C00536
pram[c]	5_Phospho_beta_D_ribosylamine_		C5H11NO7P	-1	C03090
pran[c]	N__5_Phospho_D_ribosyl_anthranilate_		C12H13NO9P	-3	C04302
prbatp[c]	1-(5-Phosphoribosyl)-ATP		C15H19N5O20P4	-6	C02739
PreZ[c]	Precursor_Z_in_molybdenucofactor_biosynthesis_		C10H11N5O7P	-1
prfp[c]	1-(5-Phosphoribosyl)-5-[(5-phosphoribosylamino)methylideneamino]imidazole-4-carboxamide		C15H21N5O15P2	-4	C04896
prlp[c]	5-[(5-phospho-1-deoxyribulos-1-ylamino)methylideneamino]-1-(5-phosphoribosyl)imidazole-4-carboxamide		C15H21N5O15P2	-4	C04916
pro-L[c]	L_Proline_		C5H9NO2	0	C00148
pro-L[e]	L_Proline_		C5H9NO2	0	C00148
prolb[c]	proline_betaine_		C7H13NO2	0
prolb[e]	proline_betaine_		C7H13NO2	0
PROT_STR[c]	protein_for_S_thermophilus_CNRZ1066_			0
protrna[c]	L_Prolyl_tRNA_Pro__		C20H30NO17P2R3	-2	C02702
prpp[c]	5_Phospho_alpha_D_ribose_1_diphosphate_		C5H8O14P3	-5	C00119
psd5p[c]	Pseudouridine_5__phosphate_		C9H11N2O9P	-2	C01168
pser-L[c]	O_Phospho_L_serine_		C3H6NO6P	-2	C01005
ptrc[c]	Putrescine_		C4H14N2	2	C00134
ptrc[e]	Putrescine_		C4H14N2	2
purine-1[c]	Purine_		C5H5N4	1
pyam5p[c]	Pyridoxamine_5__phosphate_		C8H11N2O5P	-2	C00647
pydam[c]	Pyridoxamine_		C8H12N2O2	0	C00534
pydam[e]	Pyridoxamine_		C8H12N2O2	0	C00534
pydx[c]	Pyridoxal_		C8H9NO3	0	C00250
pydx[e]	Pyridoxal		C8H9NO3	0	C00250
pydx5p[c]	Pyridoxal_5__phosphate_		C8H7NO6P	-3	C00018
pydxn[c]	Pyridoxine		C8H11NO3	0	C00314
pydxn[e]	Pyridoxine		C8H11NO3	0	C00314
pyr[c]	Pyruvate_		C3H3O3	-1	C00022
pyr[e]	Pyruvate_		C3H3O3	-1	C00022
r1p[c]	alpha_D_Ribose_1_phosphate_		C5H9O8P	-2	C00442
r5p[c]	alpha_D_Ribose_5_phosphate_		C5H9O8P	-2	C00117
rhcys[c]	S_Ribosyl_L_homocysteine_		C9H17NO6S	0	C03539
rib-D[c]	D_Ribose_		C5H10O5	0	C00121
ribflv[c]	Riboflavin_		C17H20N4O6	0	C00255
ribflv[e]	Riboflavin_		C17H20N4O6	0	C00255
ribflvRD[c]	Reduced_riboflavin_		C17H22N4O6	0
RNA_LLA[c]	RNA_biosynthesis__lactis__		C958H1078N394O696P100	-100
RTA[c]	teichoic_acid_containing_ribitol_P_		C144H283N2O193P27	-26
RTAglc[c]	ribitol_teichoic_acid__n25__with_glucose_substitutions_		C294H533N2O318P27	-26
ru5p-D[c]	D_Ribulose_5_phosphate_		C5H9O8P	-2	C00199
s17bp[c]	Sedoheptulose-1,7-bisphosphate		C7H12O13P2	-4	C00447
s7p[c]	Sedoheptulose_7_phosphate_		C7H13O10P	-2	C05382
sbt-D[e]	D_Sorbitol_		C6H14O6	0
sbt6p[c]	D_Sorbitol_6_phosphate_		C6H13O9P	-2	C01096
scys-L[c]	L_Selenocysteine_		C3H7NO2Se	0	C05824
seln[c]	Selenide_		HSe	-1	C01528
ser-D[c]	D_Serine_		C3H7NO3	0	C00740
ser-D[e]	D-Serine		C3H7NO3	0	C00740
ser-L[c]	L_Serine_		C3H7NO3	0	C00065
ser-L[e]	L_Serine_		C3H7NO3	0	C00065
sertrna[c]	L_Seryl_tRNA_Ser__		C18H28NO18P2R3	-2	C02553
skm[c]	Shikimate_		C7H9O5	-1	C00493
skm5p[c]	Shikimate_5_phosphate_		C7H8O8P	-3	C03175
sl26da[c]	N_Succinyl_LL_2_6_diaminoheptanedioate_		C11H16N2O7	-2	C04421
sl2a6o[c]	N_Succinyl_2_L_amino_6_oxoheptanedioate_		C11H12NO8	-3	C04462
slcys[c]	S_Sulfo_L_cysteine_		C3H6NO5S2	-1
so2[c]	sulfur dioxide		O2S	0	C09306
so3[c]	Sulfite_		O3S	-2	C00094
spmd[c]	Spermidine_		C7H22N3	3	C00315
spmd[e]	Spermidine_		C7H22N3	3
suc6p[c]	Sucrose_6_phosphate_		C12H21O14P	-2	C02591
succ[c]	Succinate_		C4H4O4	-2	C00042
succ[e]	Succinate_		C4H4O4	-2	C00042
succoa[c]	Succinyl_CoA_		C25H35N7O19P3S	-5	C00091
sucr[c]	Sucrose_		C12H22O11	0	C00089
sucr[e]	Sucrose_		C12H22O11	0
sucsal[c]	Succinic_semialdehyde_		C4H5O3	-1	C00232
td2coa[c]	trans-Tetradec-2-enoyl-CoA		C35H56N7O17P3S	-4	C05273
tdcoa[c]	Tetradecanoyl-CoA (n-C14:0CoA)		C35H58N7O17P3S	-4	C02593
tdeacp[c]	Tetradecanoyl_acyl_carrier_protein_		C14H26OX	0
thdp[c]	2_3_4_5_Tetrahydrodipicolinate_		C7H7NO4	-2	C03972
thf[c]	5_6_7_8_Tetrahydrofolate_		C19H21N7O6	-2	C00101
thfglu[c]	Tetrahydrofolyl_Glu_2__		C24H27N8O9	-3	C09332
thglu[c]	Tetrahydropteroyltri_L_glutamate_		C24H32N8O12	-2	C04144
thm[c]	Thiamin		C12H17N4OS	1	C00378
thm[e]	Thiamin_		C12H17N4OS	1	C00378
thm[e]	Thiamin_		C12H17N4OS	1
thmpp[c]	Thiamine_diphosphate_		C12H16N4O7P2S	-2	C00068
thr-L[c]	L_Threonine_		C4H9NO3	0	C00188
thr-L[e]	L_Threonine_		C4H9NO3	0	C00188
thrtrna[c]	L_Threonyl_tRNA_Thr__		C19H30NO18P2R3	-2	C02992
thymd[c]	Thymidine_		C10H14N2O5	0	C00214
trans_dd2coa[c]	Trans Dodec 2 enoyl CoA C33H52N7O17P3S		C33H52N7O17P3S	-4	C03221
trdox[c]	Oxidized_thioredoxin_		X	0	C00343
trdrd[c]	Reduced_thioredoxin_		XH2	0	C00342
tre[e]	Trehalose_		C12H22O11	0
tre6p[c]	alpha_alpha__Trehalose_6_phosphate_		C12H21O14P	-2	C00689
trnaala[c]	tRNA_Ala__		C15H23O16P2R3	-2	C01635
trnaarg[c]	tRNA_Arg__		C15H23O16P2R3	-2	C01636
trnaasn[c]	tRNA_Asn__		C15H23O16P2R3	-2	C01637
trnaasp[c]	tRNA_Asp__		C15H23O16P2R3	-2	C01638
trnacys[c]	tRNA_Cys__		C15H23O16P2R3	-2	C01639
trnaglu[c]	tRNA__Glu__		C15H23O16P2R3	-2	C01641
trnagly[c]	tRNA_Gly__		C15H23O16P2R3	-2	C01642
trnahis[c]	tRNA_His__		C15H23O16P2R3	-2	C01643
trnaile[c]	tRNA_Ile__		C15H23O16P2R3	-2	C01644
trnaleu[c]	tRNA_Leu__		C15H23O16P2R3	-2	C01645
trnalys[c]	tRNA_Lys__		C15H23O16P2R3	-2	C01646
trnamet[c]	tRNA_Met__		C15H23O16P2R3	-2	C01647
trnaphe[c]	tRNA_Phe__		C15H23O16P2R3	-2	C01648
trnapro[c]	tRNA_Pro__		C15H23O16P2R3	-2	C01649
trnaser[c]	tRNA_Ser__		C15H23O16P2R3	-2	C01650
trnathr[c]	tRNA_Thr__		C15H23O16P2R3	-2	C01651
trnatrp[c]	tRNA_Trp__		C15H23O16P2R3	-2	C01652
trnatyr[c]	tRNA_Tyr__		C15H23O16P2R3	-2	C00787
trnaval[c]	tRNA_Val__		C15H23O16P2R3	-2	C01653
trp-L[c]	L_Tryptophan_		C11H12N2O2	0	C00078
trp-L[e]	L_Tryptophan_		C11H12N2O2	0	C00078
trptrna[c]	L_Tryptophanyl_tRNA_Trp__		C26H33N2O17P2R3	-2	C03512
tsul[c]	Thiosulfate_		O3S2	-2	C00320
tyr-L[c]	L_Tyrosine_		C9H11NO3	0	C00082
tyr-L[e]	L_Tyrosine_		C9H11NO3	0	C00082
tyrtrna[c]	L_Tyrosyl_tRNA_Tyr__		C24H32NO18P2R3	-2	C02839
u23ga[c]	UDP_2_3_bis_3_hydroxytetradecanoyl_glucosamine_		C43H75N3O20P2	-2	C04652
uaaAgla[c]	Undecaprenyl_diphospho_N_acetylmuramoyl__N_acetylglucosamine__L_alanyl_D_glutamyl_L_lysyl_D_alanyl_D_alanine_		C94H153N8O26P2	-3	C05889
uaAgla[c]	Undecaprenyl_diphospho_N_acetylmuramoyl_L_alanyl_D_glutamyl_L_lysyl_D_alanyl_D_alanine_		C86H140N7O21P2	-3	C05888
uaccg[c]	UDP_N_acetyl_3_O__1_carboxyvinyl__D_glucosamine_		C20H26N3O19P2	-3	C04631
uacgam[c]	UDP_N_acetyl_D_glucosamine_		C17H25N3O17P2	-2	C00043
uAgl[c]	UDP_N_acetylmuramoyl_L_alanyl_D_glutamyl_L_lysine_		C34H51N7O24P2	-4	C04700
uAgla[c]	UDP_N_acetylmuramoyl_L_alanyl_D_glutamyl_L_lysyl_D_alanyl_D_alanine_		C40H62N9O26P2	-3	C04846
uama[c]	UDP_N_acetylmuramoyl_L_alanine_		C23H33N4O20P2	-3	C01212
uamag[c]	UDP_N_acetylmuramoyl_L_alanyl_D_glutamate_		C28H39N5O23P2	-4	C00692
uamr[c]	UDP_N_acetylmuramate_		C20H28N3O19P2	-3	C01050
udcp[c]	Undecaprenol_		C55H90O	0	C01968
udcpdp[c]	Undecaprenyl_diphosphate_		C55H89O7P2	-3	C04574
udcpp[c]	Undecaprenyl_phosphate_		C55H89O4P	-2	C00348
udp[c]	UDP_		C9H11N2O12P2	-3	C00015
udpg[c]	UDPglucose_		C15H22N2O17P2	-2	C00029
udpgal[c]	UDPgalactose_		C15H22N2O17P2	-2	C00052
udpgalfur[c]	UDP_D_galacto_1_4_furanose_			0	C03733
ugmd[c]	UDP_N_acetylmuramoyl_L_alanyl_D_gamma_glutamyl_meso_2_6_diaminopimelate_		C35H51N7O26P2	-4	C04877
ump[c]	UMP_		C9H11N2O9P	-2	C00105
unaga[c]	Undecaprenyl_diphospho_N_acetyl_glucosamine_		C63H103NO12P2	-2	C01289
uppg3[c]	Uroporphyrinogen III		C40H36N4O16	-8	C01051
ura[c]	Uracil_		C4H4N2O2	0	C00106
ura[e]	Uracil_		C4H4N2O2	0
urcan[c]	Urocanate_		C6H5N2O2	-1	C00785
urea[c]	Urea_		CH4N2O	0	C00086
urea[e]	Urea_		CH4N2O	0	C00086
uri[c]	Uridine_		C9H12N2O6	0	C00299
utp[c]	UTP_		C9H11N2O15P3	-4	C00075
val-L[c]	L_Valine_		C5H11NO2	0	C00183
val-L[e]	L_Valine_		C5H11NO2	0	C00183
valtrna[c]	L_Valyl_tRNA_Val__		C20H32NO17P2R3	-2	C02554
xan[c]	Xanthine_		C5H4N4O2	0	C00385
xmp[c]	Xanthosine_5__phosphate_		C10H11N4O9P	-2	C00655
xtsn[c]	Xanthosine_		C10H12N4O6	0	C01762
xu5p-D[c]	D_Xylulose_5_phosphate_		C5H9O8P	-2	C00231
zn2[c]	Zinc_		Zn	2	C00038
zn2[e]	Zinc_		Zn	2

## Sheet: Curations
Rxn name	Rxn description	Formula	Gene-reaction association (LMG18311)	Gene-reaction association (CH8)	Genes	Reversible	EC Number
REMOVED
MNLpts	mannitol transport via PEP:Pyr PTS	mnl[e] + pep[c] -> mnl1p[c] + pyr[c]	((stu1265 and stu1264) or (stu1265 and stu1264))			0
MNLpts	mannitol transport via PEP:Pyr PTS	mnl[e] + pep[c] -> mnl1p[c] + pyr[c]	((stu1265 and stu1264) or (stu1265 and stu1264))			0
SERD_L	L-serine deaminase	ser-L[c] -> nh4[c] + pyr[c]	(stu1316 and stu1317)			0	4.3.1.17
ALAD_Lr	alanine dehydrogenase	h2o[c] + ala-L[c] + nad[c] <=> nh4[c] + nadh[c] + pyr[c] + h[c]	stu0556			1	1.4.1.1
DRPA	deoxyribose-phosphate aldolase	2dr5p[c] -> g3p[c] + acald[c]	stu0806			0	4.1.2.4
GLCP	glycogen phosphorylase	pi[c] + glycogen[c] -> g1p[c]	stu1012			0	2.4.1.1
URCN	urocanase	h2o[c] + urcan[c] -> 4izp[c]	stu1315			0	4.2.1.49
PGGH	6-phospho beta glucosidase	h2o[c] + 6pgg[c] -> glc-D[c] + g6p[c]	stu1631			0	3.2.1.86
TRE6PH	trehalose-6-phosphate hydrolase	h2o[c] + tre6p[c] -> glc-D[c] + g6p[c]	stu1886			0	3.2.1.93
MALTabc	maltose transport via ABC system	malt[e] + atp[c] + h2o[c] -> malt[c] + pi[c] + adp[c] + h[c]				0
MALTHXabc	maltohexaose transport via ABC system	malthx[e] + atp[c] + h2o[c] -> pi[c] + malthx[c] + adp[c] + h[c]				0
MALTPTabc	maltopentaose transport via ABC system	maltpt[e] + atp[c] + h2o[c] -> pi[c] + maltpt[c] + adp[c] + h[c]				0
MALTTRabc	Maltotriose transport via ABC system	malttr[e] + atp[c] + h2o[c] -> pi[c] + adp[c] + malttr[c] + h[c]				0
MALTTTRabc	maltotetraose transport via ABC system	maltttr[e] + atp[c] + h2o[c] -> maltttr[c] + pi[c] + adp[c] + h[c]				0
PYROX	pyruvate oxidase	pi[c] + o2[c] + pyr[c] + h[c] -> co2[c] + h2o2[c] + actp[c]	(stu1873 or stu1872)			0	1.2.3.3
TREpts	trehalose transport via PEP:Pyr PTS	tre[e] + pep[c] -> tre6p[c] + pyr[c]	(stu1265 and stu1264)			0	2.7.1.69
PDH	pyruvate dehydrogenase	coa[c] + pyr[c] + nad[c] -> co2[c] + accoa[c] + nadh[c]	((stu1050 and stu1051) and stu1049 and stu1048)			0	1.2.1.51
FRDx	fumarate reductase (NADH)	fum[c] + nadh[c] + h[c] <=> succ[c] + nad[c]				1
CYSTGL	cystathionine g-lyase	h2o[c] + cysth-L[c] -> nh4[c] + cys-L[c] + 2obut[c]	stu0847			0	4.4.1.1
CHANGED (from)
DHAPT	Dihydroxyacetone phosphotransferase	pep[c] + dha[c] -> pyr[c] + dhap[c]	((stu1265 and stu1264) or (stu1265 and stu1264))			0
CELBpts	cellobiose transport via PEP:Pyr PTS	cellb[e] + pep[c] -> 6pgg[c] + pyr[c]	((stu1265 and stu1264) or (stu1265 and stu1264))			0
GLCpts	D-glucose transport via PEP:Pyr PTS	glc-D[e] + pep[c] -> pyr[c] + g6p[c]	((stu1265 and stu1264) or (stu1265 and stu1264))			0
PGM	phosphoglycerate mutase	3pg[c] <=> 2pg[c]	(stu1070 or stu0697 or stu1204)			1	5.4.2.1
HCO3E	HCO3 equilibration reaction	h2o[c] + co2[c] <=> h[c] + hco3[c]	stu1658			1	4.2.1.1
PYDAMK	pyridoxamine kinase	atp[c] + pydam[c] -> adp[c] + h[c] + pyam5p[c]	stu1284			0	2.7.1.35
PYDXK	pyridoxal kinase	atp[c] + pydx[c] -> pydx5p[c] + adp[c] + 2 h[c]	stu1284			0	2.7.1.35
CPPPGO	coproporphyrinogen oxidase (O2 required)	cpppg3[c] + o2[c] + 2 h[c] -> 2 h2o[c] + 2 co2[c] + pppg9[c]	stu1236			0	1.3.3.3
THMabc	thiamine transport via ABC system	thm[e] + atp[c] + h2o[c] -> pi[c] + adp[c] + thm[e] + h[c]				0
PYDAMt	pyridoxamine transport	pydam[e] + h[e] <=> pydam[c] + h[c]				1
ACLS	acetolactate synthase	2 pyr[c] + h[c] -> co2[c] + alac-S[c]	stu0923			0	4.1.3.18
RIBFLVt2	riboflavin transport in via proton symport	h[e] + ribflv[e] -> ribflv[c] + h[c]				0
PNTOt2	Pantothenate reversible transport via proton symport	pnto-R[e] + h[e] <=> pnto-R[c] + h[c]				1
NACUP	Nicotinic acid uptake	nac[e] -> nac[c]				0
DHORD1	dihydoorotic acid dehydrogenase	dhor-S[c] + o2[c] <=> h2o2[c] + orot[c]	((stu0954 and stu0955) or stu1207)			1	1.3.3.1
PFL	pyruvate formate lyase	coa[c] + pyr[c] <=> accoa[c] + for[c]	(stu1640 and stu1657)			1
CHANGED (to)
DHAK	dihydroxyacetone kinase	atp[c] + dha[c] <=> adp[c] + dhap[c] + h[c]		CH8_1988	CH8_1988	1	2.7.1.29
CELBpts	cellobiose transport via PEP:Pyr PTS	cellb[e] + pep[c] -> 6pgg[c] + pyr[c]		(CH8_1345 and CH8_1344 and CH8_1458)	CH8_1345 CH8_1344 CH8_1458	0	2.7.1.205
GLCpts	D-glucose transport via PEP:Pyr PTS	glc-D[e] + pep[c] -> pyr[c] + g6p[c]		(CH8_1345 and CH8_1344 and CH8_0370 and CH8_0371 and CH8_0372)	CH8_1345 CH8_1344 CH8_0370 CH8_0371 CH8_0372	0
PGM	phosphoglycerate mutase	3pg[c] <=> 2pg[c]		(CH8_0788 or CH8_1266)	CH8_0788 CH8_1266	1	5.4.2.1
HCO3E	HCO3 equilibration reaction	h2o[c] + co2[c] <=> h[c] + hco3[c]		CH8_1925	CH8_1925	1	4.2.1.1
PYDAMK	pyridoxamine kinase	atp[c] + pydam[c] -> adp[c] + h[c] + pyam5p[c]		CH8_0155	CH8_0155	0	2.7.1.35
PYDXK	pyridoxal kinase	atp[c] + pydx[c] -> pydx5p[c] + adp[c] + 2 h[c]		CH8_0155	CH8_0155	0	2.7.1.35
CPPPGOCP	coproporphyrinogen oxidase (coproporphyrin-forming)	cpppg3[c] + 3 o2[c] -> 3 h2o2[c] + cpp3[c]		CH8_1311	CH8_1311	1	1.3.3.15
THMabc	thiamin ECF transporter	atp[c] + thm[e] + h2o[c] --> adp[c] + thm[c] + h[c] + pi[c]		(CH8_2141 and CH8_2142 and CH8_2143 and CH8_1660)	CH8_2141 CH8_2142 CH8_2143 CH8_1660	0
PYDAMtabc	pyridoxamine transport via ECF system	atp[c] + pydam[e] + h2o[c] --> adp[c] + pydam[c] + h[c] + pi[c]		((CH8_2141 and CH8_2142 and CH8_2143) and (CH8_0156 or CH8_1363 or CH8_1365))	CH8_2141 CH8_2142 CH8_2143 CH8_0156	0
ACLS	acetolactate synthase	2 pyr[c] + h[c] -> co2[c] + alac-S[c]		(CH8_0998 or (CH8_1985 and CH8_1986))	CH8_0998 CH8_1985 CH8_1986	0	4.1.3.18
RIBFLVt3	riboflavin transport via ECF system	atp[c] + ribflv[e] + h2o[c] -> adp[c] + ribflv[c] + h[c] + pi[c]		(CH8_2141 and CH8_2142 and CH8_2143 and CH8_0316)	CH8_2141 CH8_2142 CH8_2143 CH8_0316	0
PNTOabc	pantothenate transport via ECF system	atp[c] + pnto-R[e] + h2o[c] -> adp[c] + pnto-R[c] + h[c] + pi[c]		(CH8_2141 and CH8_2142 and CH8_2143 and CH8_0875)	CH8_2141 CH8_2142 CH8_2143 CH8_0875	0
NACabc	nicotinic acid transport via ECF system	atp[c] + nac[e] + h2o[c] -> adp[c] + nac[c] + h[c] + pi[c]		(CH8_2141 and CH8_2142 and CH8_2143 and CH8_0965)	CH8_2141 CH8_2142 CH8_2143 CH8_0965	0
DHORD1	dihydoorotic acid dehydrogenase	dhor-S[c] + o2[c] <=> h2o2[c] + orot[c]		(CH8_1026 and CH8_1027)	CH8_1026 CH8_1027	1	1.3.3.1
PFL	pyruvate formate lyase	coa[c] + pyr[c] <=> accoa[c] + for[c]		CH8_1752	CH8_1752	1
ADDED
PYDXNK	pyridoxine kinase	atp[c] + pydx[c] -> pydxn[c] + adp[c] + 2 h[c]		CH8_0155	CH8_0155	0	2.7.1.35
IRPER	iron(II) peroxidase	h2o2[e] + Fe3[e] -> h2o[e] + fe2[e] + o2[e]		CH8_1095	CH8_1095	0
UPPDC1	uroporphyrinogen decarboxylase (uroporphyrinogen III)	4 h[c] + uppg3[c] <=> 4 co2[c] + cpppg3[c]		CH8_1444	CH8_1444	1	4.1.1.37
CFCLT	coproporphyrin ferrochelatase	cppp3[c] + fe2[c] <=> fecppp3[c] + 2 h[c]		CH8_1006	CH8_1006	1	4.99.1.9
PYDXabc	pyridoxal transport via ECF system	atp[c] + pydx[e] + h2o[c] -> adp[c] + pydx[c] + h[c] + pi[c]		((CH8_2141 and CH8_2142 and CH8_2143) and (CH8_0156 or CH8_1363 or CH8_1365))	CH8_2141 CH8_2142 CH8_2143 CH8_0156	0
PYDXNabc	pyridoxin transport via ECF system	atp[c] + pydxn[e] + h2o[c] -> adp[c] + pydxn[c] + h[c] + pi[c]		((CH8_2141 and CH8_2142 and CH8_2143) and (CH8_0156 or CH8_1363 or CH8_1365))	CH8_2141 CH8_2142 CH8_2143 CH8_0156	0
BTNabc	biotin transport via ECF system	atp[c] + btn[e] + h2o[c] -> adp[c] + btn[c] + h[c] + pi[c]		((CH8_2141 and CH8_2142 and CH8_2143) and (CH8_0767 or CH8_1385))	CH8_2141 CH8_2142 CH8_2143 CH8_0767	0
CBL1abc	Cob(1)alamin transport via ABC system	atp[c] + cbl1[e] + h2o[c] -> adp[c] + cbl1[c] + h[c] + pi[c]		(CH8_2141 and CH8_2142 and CH8_2143 and CH8_0810)	CH8_2141 CH8_2142 CH8_2143 CH8_0810	0
MLTP3	maltodextrin phosphorylase	malthp[c] + pi[c] <=> malthx[c] + g1p[c]		CH8_1084	CH8_1084	1	2.4.1.1
H2O2t	H2O2 transporter via diffusion	h2o2[e] <=> h2o2[c]				1
DHORDfum	fumarate dependent dihydroorotic dehydrogenase 1a	dhor-S[c] + fum[c] <=> orot[c] + succ[c]		CH8_1267	CH8_1267	1	1.3.98.1
FUMt2r	fumarate reversible transport via symport	h[e] + fum[e] <=> fum[c] + h[c]				1
ACTD2	acetoin dehydrogenase	coa[c] + nad[c] + actn-R[c] <=> acald[c] + accoa[c] + h[c] + nadh[c]		((CH8_1108 and CH8_1109) and CH8_1107 and CH8_1106)	CH8_1108 CH8_1109 CH8_1107 CH8_1106	1	2.3.1.190
GAPN	Glyceraldehyde-3-phosphate dehydrogenase (NADP+)	g3p[c] + NADP[c] + h2o -> 3pg[c] + nadph[c] + h[c]		CH8_1343	CH8_1343	1	1.2.1.9
ACALDt	acetaldehyde reversible transport	acald[e] <=> acald[c]				1
PYRt2	pyruvate transport in via proton symport	pyr[e] + h[e] <=> pyr[c] + h[c]
PHPYRte	transport of phenylpyruvate via proton symport	phpyr[e] + h[e] <=> phpyr[c] + h[c]
ACTNt	acetoin transport via proton symport	actn-R[e] + h[e] <=> actn-R[c] + h[c]
ORNt2	ornithine transport via proton symport	orn-L[e] + h[e] <=> orn-L[c] + h[c]
PRATPP	Phosphoribosyl-ATP pyrophosphatase	h2o[c] + prbatp[c] <=> h[c] + ppi[c] + prbamp[c]		CH8_1291	CH8_1291	1	3.6.1.31
PRAMPC	Phosphoribosyl-AMP cyclohydrolase	h2o[c] + prbamp[c] <=> prfp[c]		CH8_1292	CH8_1292	1	3.5.4.19
GLCt2	D-glucose transport in via proton symport	glc-D[e] + h[e] <=> glc-D[c] + h[c]		CH8_0938	CH8_0938	1
ACLO	Acetolactate chemical oxidation to diacetyl	alac-S[c] + o2[c] -> diact[c] + co2[c] + h2o[c]				0
SBPL	sedoheptulose 1,7-bisphosphate D-glyceraldehyde-3-phosphate-lyase	e4p[c] + dhap[c] <=> s17bp[c]		CH8_2042	CH8_2042	1
SBP	Sedoheptulose-bisphosphatase	s17bp[c] + h2o[c] <=> s7p[c] + pi[c]		CH8_1070	CH8_1070	1
ASNt2r	L-asparagine reversible transport via proton symport	asn-L[e] + h[e] <=> asn-L[c] + h[c]				1
ASNabc	L-asparagine transport via ABC system	atp[c] + h2o[e] + asn-L[e] <=> adp[c] + asn-L[c] + h[c] + pi[c]				0
ASPt2	L-Aspartate transport via proton symport	asp-L[e] + h[e] <=> asp-L[c] + h[c]				1
GLNt2	L-Glutamine transport via proton symport	gln-L[e] + h[e] <=> gln-L[c] + h[c]				1
FFSD	Beta-fructofuranosidase, sucrose-6-phosphate hydrolase	h2o[c] + suc6p[c] --> fru[c] + g6p[c]		CH8_1832		0
CASP	Casein peptide peptidolysis	0.001 caspepm[c] + h2o[c] --> 0.043 ala-L[c] + 0.028 arg-L[c] + 0.063 asp-L[c] + 0.003 cys-L[c] + 0.182 glu-L[c] + 0.029 gly[c] + 0.024 his-L[c] + 0.056 ile-L[c] + 0.097 leu-L[c] + 0.064 lys-L[c] + 0.025 met-L[c] + 0.039 phe-L[c] + 0.11 pro-L[c] + 0.068 ser-L[c] + 0.052 thr-L[c] + 0.008 trp-L[c] + 0.04 tyr-L[c] + 0.07 val-L[c]		CH8_1533 or CH8_1535 and CH8_1532 and CH8_1531 and CH8_1530 and CH8_1529		0
CASMabc	casein peptide abc transport, 10 AA per ATP	0.2 atp[c] + 0.001 caspepm[e] + 0.2 h2o[c] <=> 0.2 adp[c] + 0.001 caspepm[c] + 0.2 h[c] + 0.2 pi[c]				0
EX_pydx(e)	pyridoxal exchange	pydx[e] <=>
EX_pydxn(e)	pyridoxin exchange	pydxn[e] <=>
EX_btn(e)	biotin exchange	btn[e] <=>
EX_cbl1(e)	cob(1)alamin exchange	cbl1[e] <=>
EX_h2o2(e)	H2O2 exchange	h2o2[e] <=>
EX_fum(e)	fumarate exchange	fum[e] <=>
EX_acald(e)	acetaldehyde exchange	acald[e] <=>
EX_pyr(e)	pyruvate exchange	pyr[e] <=>
EX_phpyr(e)	phenylpyruvate exchange	phpyr[e] <=>
EX_actn-R(e)	acetoin exchange	actn-R[e] <=>
EX_orn-L(e)	ornithine exchange	orn-L[e] <=>
EX_ura(e)	uracil exchange	ura[e] <=>
EX_NH4(e)	ammonium exchange	NH4[e] <=>
EX_asn-L(e)	asparagine exchange	asn-L[e] <=>
EX_sucr(e)	sucrose exchange	sucr[e] -->				0
EX_caspepm(e)	casein peptide exchange	caspepm[e] -->				0
