# Supplementary material for: Genome-Scale Metabolic Modeling Combined with Transcriptome Profiling Provides Mechanistic Understanding of Streptococcus thermophilus CH8 Metabolism
Source: Appl Environ Microbiol. 2022 Aug 4;88(16):e00780-22. doi: 10.1128/aem.00780-22 (PMC9477255; doi:10.1128/aem.00780-22)
Supplement: Supplemental file 7 — Table S5. Download aem.00780-22-s0006.xlsx, XLSX file, 0.01 MB [file aem.00780-22-s0006.xlsx]

## Sheet: Sheet1
Time (h)	Glutamic acid	Alanine	Proline	Glycine	Aspartic acid	Valine	Leucine	Isoleucine	Threonine	Serine	Ornithine	Lysine	Asparagine	Phenylalanine	Tyrosine	Tryptophan	Histidine	Methionine	Cystein	Arginine
0	51.5133	3.73054	2.54334	6.11876	2.96992	1.6045	ND	0.595576	0.603775	ND	0.62	1.3764	0.579185	ND	0.308408	0.297306	0.312637	ND	ND	3.40333
4.5	8.86667	2.11362	4.2059	ND	0.789929	0.447157	ND	ND	ND	ND	ND	0.235384	ND	ND	ND	0.552886	ND	ND	ND	0.2
6.25	1.95333	1.72069	4.0864	ND	0.567605	1.0269	ND	ND	ND	ND	ND	ND	ND	ND	ND	ND	ND	ND	ND	0.2
9.5	2.14	3.38011	4.03291	ND	0.907089	3.82836	ND	1.2246	0.976353	ND	1.10667	ND	ND	0.38713	ND	ND	ND	ND	ND	0.2
ND: Not detected
